# Supplementary material for: Cell subtypes and immune dysfunction in peritoneal fluid of endometriosis revealed by single-cell RNA-sequencing
Source: Cell Biosci. 2021 May 26;11:98. doi: 10.1186/s13578-021-00613-5 (PMC8157653; doi:10.1186/s13578-021-00613-5)
Supplement: Supplementary file 2 — Additional file 2: Table S1. Clinical characteristics of endometriosis and control patients in this study. [file 13578_2021_613_MOESM2_ESM.xlsx]

## Sheet: Table S1
Table S1. Clinical characteristics of endometriosis and control patients in this study
Number	Pathologic diagnoses	Age(y/o)	CA125(U/ml)	Dysmenorrhea	Procedure	Procedure of menstrual cycle	AFS Staging	Location	Methods
EMs-01	Endometriosis	36	95.7	Severe	LCE+APE	Proliferative phase	Ⅳ	Bilateral ovaries, peritoneum	Single-cell RNA sequencing
EMs-02	Endometriosis	25	96.6	Moderate	LCE+APE+RSLL	Proliferative phase	Ⅳ	Left ovary, peritoneum, left sacral ligament	Double immunofluorescence staining
EMs-03	Endometriosis	29	54.6	Moderate	LCE+APE+RSLL	Proliferative phase	Ⅳ	Right ovary, peritoneum, right sacral ligament	Double immunofluorescence staining
EMs-04	Endometriosis	26	67.3	Moderate	LCE+APE	Proliferative phase	Ⅲ	Right ovary, peritoneum	Double immunofluorescence staining
EMs-05	Endometriosis	34	179	Severe	LCE+APE	Proliferative phase	Ⅳ	Bilateral ovaries, right sacral ligament	Flow cytometry
EMs-06	Endometriosis	25	96.6	Moderate	LCE+APE+RSLL	Proliferative phase	Ⅳ	Right ovary, peritoneum, right sacral ligament	Flow cytometry
EMs-07	Endometriosis	33	16.5	Severe	LCE+APE	Proliferative phase	Ⅳ	Right ovary, peritoneum	Flow cytometry
EMs-08	Endometriosis	29	65.5	Moderate	LCE+APE	Proliferative phase	Ⅲ	Right ovary, peritoneum	Flow cytometry
EMs-09	Endometriosis	24	46.6	None	LCE+APE	Proliferative phase	Ⅳ	Left ovary, peritoneum	Flow cytometry
EMs-10	Endometriosis	32	144	Mild	LCE+APE	Proliferative phase	Ⅳ	Bilateral ovaries, peritoneum	Flow cytometry
EMs-11	Endometriosis	27	34.2	Severe	LCE+APE	Proliferative phase	Ⅳ	Left ovary, peritoneum	Flow cytometry
EMs-12	Endometriosis	24	62.4	Mild	LCE+APE	Proliferative phase	Ⅲ	Left ovary, peritoneum	Flow cytometry
EMs-13	Endometriosis	38	49.6	Mild	LCE+APE	Proliferative phase	Ⅲ	Left ovary, peritoneum	Flow cytometry
EMs-14	Endometriosis	24	125.7	None	LCE+APE+RSLL	Proliferative phase	Ⅳ	Bilateral ovaries, peritoneum, bilateral sacral ligaments, rectum	Flow cytometry
EMs-15	Endometriosis	30	54.6	Moderate	LCE+APE+RSLL	Proliferative phase	Ⅳ	Bilateral ovaries, peritoneum, bilateral sacral ligaments	Flow cytometry
EMs-16	Endometriosis	33	16.2	Moderate	LCE+APE+RSLL	Proliferative phase	Ⅳ	Left ovary, peritoneum, left sacral ligament	Flow cytometry
EMs-17	Endometriosis	41	39.6	None	LCE+APE+RSLL	Proliferative phase	Ⅳ	Left ovary, peritoneum, left sacral ligament	Flow cytometry
EMs-18	Endometriosis	35	51.9	Moderate	LCE+APE	Proliferative phase	Ⅳ	Bilateral ovaries, peritoneum	Flow cytometry
EMs-19	Endometriosis	31	47.3	None	LCE+APE	Proliferative phase	Ⅳ	Left ovary, peritoneum	Flow cytometry
EMs-20	Endometriosis	28	95.9	Moderate	LCE+APE+RSLL	Proliferative phase	Ⅳ	Left ovary, peritoneum, right sacral ligament	Flow cytometry
EMs-21	Endometriosis	35	60.7	Moderate	LCE+APE+RSLL	Proliferative phase	Ⅳ	Bilateral ovaries, peritoneum, left sacral ligament	Flow cytometry
EMs-22	Endometriosis	28	43.5	Mild	LCE+APE	Proliferative phase	Ⅲ	Left ovary, peritoneum	Flow cytometry
EMs-23	Endometriosis	37	27.8	Mild	LCE+APE	Proliferative phase	Ⅲ	Left ovary, peritoneum	Flow cytometry
EMs-24	Endometriosis	37	102.3	Severe	LCE+APE	Proliferative phase	Ⅳ	Right ovary, peritoneum	Flow cytometry
EMs-25	Endometriosis	30	62.9	None	LCE+APE+RSLL	Proliferative phase	Ⅳ	Left overy, peritoneum, bilateral sacral ligaments	Phagocytosis test
EMs-26	Endometriosis	30	48	Severe	LCE+APE+RSLL	Proliferative phase	Ⅳ	Left overy, peritoneum, right sacral ligaments	Phagocytosis test
EMs-27	Endometriosis	35	80.6	None	LCE	Proliferative phase	Ⅳ	Right overy, peritoneum, bilateral sacral ligaments	Phagocytosis test
EMs-28	Endometriosis	44	52.6	Moderate	LCE+RSLL	Proliferative phase	Ⅳ	Right overy, peritoneum, bilateral sacral ligaments	Phagocytosis test
EMs-29	Endometriosis	34	31.1	Mild	LCE+APE	Proliferative phase	Ⅲ	Left overy, peritoneum	Phagocytosis test
EMs-30	Endometriosis	38	14.4	None	LCE+APE	Proliferative phase	Ⅳ	Right ovary, peritoneum	Quantitative PCR
EMs-31	Endometriosis	25	9	None	LCE+APE	Proliferative phase	Ⅲ	Left ovary, peritoneum	Quantitative PCR
EMs-32	Endometriosis	38	14.4	None	LCE+APE+SCC	Proliferative phase	Ⅳ	Right ovary, peritoneum, bilateral sacral ligaments	Quantitative PCR
EMs-33	Endometriosis	41	17.5	None	LCE+APE	Proliferative phase	Ⅲ	Left ovary, peritoneum	Quantitative PCR
EMs-34	Endometriosis	25	9	None	LCE+APE	Proliferative phase	Ⅲ	Left ovary, peritoneum	Quantitative PCR
EMs-35	Endometriosis	26	41.4	Sever	LCE	Proliferative phase	Ⅳ	Left ovary	Quantitative PCR
EMs-36	Endometriosis	31	64.2	Mild	LCE+APE+SCC	Proliferative phase	Ⅳ	Bilateral ovaries, peritoneum, bilateral sacral ligaments,bladder	Quantitative PCR
EMs-37	Endometriosis	43	22.4	None	LCE+APE	Proliferative phase	Ⅲ	Left ovary, peritoneum	Quantitative PCR
EMs-38	Endometriosis	35	162	Sever	APE+SCC	Proliferative phase	Ⅳ	Peritoneum, bilateral sacral ligments	Quantitative PCR
EMs-39	Endometriosis	32	88.7	Mild	LCE+APE	Proliferative phase	Ⅲ	Left ovary, peritoneum	Quantitative PCR
Control-01	Septate uterus	28	13.9	None	LAP+HRS	Proliferative phase	None	None	Single-cell RNA sequencing
Control-02	Ovarian teratoma	27	15.9	None	LCC	Proliferative phase	None	Right ovary	Flow cytometry
Control-03	Ovarian teratoma	25	6	Mild	LCC	Proliferative phase	None	Right ovary	Flow cytometry
Control-04	Ovarian teratoma	29	13.3	None	LCC	Proliferative phase	None	Left ovary	Flow cytometry
Control-05	Myoma	29	25.3	None	LM	Proliferative phase	None	Uterus	Flow cytometry
Control-06	Ovarian simple cyst	30	32.5	None	LCC	Proliferative phase	None	Left ovary	Flow cytometry
Control-07	Ovarian teratoma	35	26.9	None	LCC	Proliferative phase	None	Bilateral ovaries	Flow cytometry
Control-08	Myoma	38	21.5	None	LM	Proliferative phase	None	Uterus	Flow cytometry
Control-09	Ovarian teratoma	24	8.2	None	LCC	Proliferative phase	None	Bilateral ovaries	Flow cytometry
Control-10	Ovarian teratoma	20	31.2	None	LCC	Proliferative phase	None	Left ovary	Flow cytometry
Control-11	Ovarian teratoma	38	22.4	Mild	LCC	Proliferative phase	None	Uterus	Flow cytometry
Control-12	Ovarian teratoma	35	24.9	None	LCC	Proliferative phase	None	Uterus	Flow cytometry
Control-13	Ovarian teratoma	24	14.3	None	LCC	Proliferative phase	None	Left ovary	Flow cytometry
Control-14	Myoma	42	6.6	None	LM	Proliferative phase	None	Uterus	Phagocytosis test
Control-15	Ovarian simple cyst	34	6.4	None	LCC	Proliferative phase	None	Left ovary	Phagocytosis test
Control-16	Ovarian teratoma	26	11.6	None	LCC	Proliferative phase	None	Right ovary	Phagocytosis test
Control-17	Myoma	42	1.2	None	LM	Proliferative phase	None	Uterus	Phagocytosis test
Control-18	Myoma	35	28.8	None	LM	Proliferative phase	None	Uterus	Phagocytosis test
Control-19	Ovarian teratoma	44	13.9	None	LCC	Proliferative phase	None	Left ovary	Quantitative PCR
Control-20	Myoma	37	42.8	None	LM	Proliferative phase	None	Uterus	Quantitative PCR
Control-21	Myoma	31	8.7	None	LM	Proliferative phase	None	Uterus	Quantitative PCR
Control-22	Ovarian simple cyst	23	26.4	Mild	LCC	Proliferative phase	None	Right ovary	Quantitative PCR
Control-23	Ovarian teratoma	33	16.2	None	LCC	Proliferative phase	None	Right ovary	Quantitative PCR
Control-24	Ovarian teratoma	35	10.1	None	LCC	Proliferative phase	None	Right ovary	Quantitative PCR
Control-25	Myoma	43	6	None	LM	Proliferative phase	None	Uterus	Quantitative PCR
Control-26	Ovarian teratoma	28	8.2	None	LCC	Proliferative phase	None	Right ovary	Quantitative PCR
Control-27	Ovarian teratoma	25	17.2	None	LCC	Proliferative phase	None	Left ovary	Quantitative PCR
Abbreviations: APE, ablation of peritoneal endometriosis; HRS, hysteroscopic resection of septum; LAP, Laparoscopy; LCC, Laparoscopic cystectomy for ovarian cyst; LCE, Laparoscopic cystectomy for endometrioma; LM, laparoscopic myomectomy; RSLL, Resection of sacral ligament lesions.
