# Supplementary material for: Cell subtypes and immune dysfunction in peritoneal fluid of endometriosis revealed by single-cell RNA-sequencing
Source: Cell Biosci. 2021 May 26;11:98. doi: 10.1186/s13578-021-00613-5 (PMC8157653; doi:10.1186/s13578-021-00613-5)
Supplement: Supplementary file 3 — Additional file 3: Table S2. Genes, UMIs counts, percentage of hemoglobin gene and percentage of mitochondrion for each individual cell. [file 13578_2021_613_MOESM3_ESM.xlsx]

## Sheet: Table S2
Table S2. Genes, UMIs counts, percentage of hemoglobin gene and percentage of mitochondrion for each individual cell
Barcode	Sample	Number of UMIs	Number of genes	Percentage of mitochondrial gene	Percentage of hemoglobin gene
AAACCCAAGCTAAATG-1	Control	5553	1584	4.28597	0
AAACCCAAGCTGTCCG-1	Control	13314	3460	5.11492	0
AAACCCACAGATAAAC-1	Control	23666	4899	3.74377	0
AAACCCAGTAGGTGCA-1	Control	15714	3777	6.71376	0
AAACCCATCACGGAGA-1	Control	4125	1457	8.09697	0
AAACCCATCAGACCCG-1	Control	12928	3609	4.58694	0
AAACCCATCCATCACC-1	Control	3992	811	0.901804	0
AAACCCATCCCGTGAG-1	Control	16780	3735	5.89988	0
AAACGAACAAACGGCA-1	Control	18783	3882	4.40824	0
AAACGAACACAACATC-1	Control	20888	4185	4.44753	0
AAACGAAGTATACCTG-1	Control	11074	3341	4.91241	0
AAACGAAGTTGAAGTA-1	Control	15255	3879	6.99443	0
AAACGAATCACCTCGT-1	Control	30327	5583	7.03334	0
AAACGAATCCATAGGT-1	Control	12317	3215	3.61289	0
AAACGAATCGTGGACC-1	Control	7798	2120	4.46268	0
AAACGAATCTGGTGCG-1	Control	3588	1264	6.88406	0
AAACGAATCTTCCCAG-1	Control	9316	2962	8.8772	0
AAACGCTAGCTTAGTC-1	Control	17483	4245	4.15261	0
AAACGCTAGTAGCAAT-1	Control	9947	3222	5.01659	0
AAACGCTCAGTTCACA-1	Control	13581	3095	5.18371	0
AAACGCTCATTGCTGA-1	Control	16305	3971	4.8758	0
AAACGCTGTACACTCA-1	Control	13397	3728	13.3612	0
AAACGCTGTATCTTCT-1	Control	19581	4534	5.74026	0
AAACGCTTCGCAGAGA-1	Control	4390	1732	8.08656	0
AAACGCTTCGCCGAGT-1	Control	9938	2891	8.64359	0
AAACGCTTCGGACCAC-1	Control	4975	1518	6.85427	0
AAAGAACAGGACCCAA-1	Control	8644	2046	5.81907	0
AAAGAACAGTCACACT-1	Control	9549	3157	6.39858	0
AAAGAACCAACCGGAA-1	Control	11348	3462	6.67078	0
AAAGAACCACAACGAG-1	Control	17997	4228	3.80063	0
AAAGGATAGCGTATGG-1	Control	16160	4006	5.92822	0
AAAGGATAGTAGTGCG-1	Control	12237	3572	4.77241	0
AAAGGATAGTCCCTAA-1	Control	17142	3598	5.41944	0
AAAGGATAGTGGTCAG-1	Control	19004	3771	4.60956	0
AAAGGATCAAAGAGTT-1	Control	3396	1491	8.53946	0
AAAGGATCAACTCGAT-1	Control	20523	4189	5.60834	0
AAAGGATGTGAGTTGG-1	Control	3783	1421	7.21649	0
AAAGGATGTTAAGTCC-1	Control	10181	2453	5.46115	0
AAAGGATGTTACTCAG-1	Control	16985	4011	3.90933	0
AAAGGATTCAAGTCGT-1	Control	1791	758	0.446678	0
AAAGGATTCCTAACAG-1	Control	13491	3603	5.12935	0.00741235
AAAGGGCAGTCGGGAT-1	Control	6162	1565	5.14443	0
AAAGGGCCACATCCCT-1	Control	15583	3114	5.89104	0
AAAGGGCCACTTCCTG-1	Control	11283	3428	7.40051	0
AAAGGGCCATAATGAG-1	Control	9395	3021	5.65194	0
AAAGGGCCATCTATCT-1	Control	12789	3671	6.65416	0
AAAGGGCGTCTGCATA-1	Control	6186	1668	7.95344	0
AAAGGGCGTGTTGCCG-1	Control	890	437	26.6292	0
AAAGGGCGTTCCGTTC-1	Control	2172	799	0.230203	0
AAAGGGCTCCGCCTAT-1	Control	21495	4559	5.17795	0
AAAGGGCTCGTACCTC-1	Control	2972	1215	6.62853	0
AAAGGTAAGACTTCGT-1	Control	14070	3705	7.02203	0
AAAGGTAAGCCAACCC-1	Control	12602	2811	7.64164	0
AAAGGTAAGGTCGTAG-1	Control	13912	3239	6.05233	0
AAAGGTACACGCTGAC-1	Control	5186	1680	7.19244	0
AAAGGTACATAGGCGA-1	Control	13421	3085	7.39885	0
AAAGGTAGTCCCACGA-1	Control	14840	3645	5.91644	0
AAAGGTAGTCGTGGTC-1	Control	4665	1973	5.16613	0
AAAGGTAGTGTGACCC-1	Control	19054	4006	5.31647	0
AAAGGTAGTTCGTTCC-1	Control	4377	1392	6.30569	0
AAAGTCCCATAGGCGA-1	Control	1544	644	0.0647668	0
AAAGTCCGTACGCGTC-1	Control	13428	3484	7.40989	0
AAAGTCCGTAGGCAGT-1	Control	11959	3202	19.1989	0
AAAGTCCGTATTCCGA-1	Control	4422	1432	7.10086	0
AAAGTCCTCGGTCATA-1	Control	9893	2834	4.29597	0
AAAGTGAAGAAACCCG-1	Control	10310	3156	4.64597	0
AAAGTGAAGAGCGACT-1	Control	27998	5302	7.11122	0
AAAGTGAAGTGGACGT-1	Control	5005	1516	4.05594	0
AAAGTGACAAGCACAG-1	Control	32411	5964	5.53824	0
AAAGTGACACTATGTG-1	Control	4219	1844	3.98199	0
AAAGTGACATAATCGC-1	Control	5066	1577	10.2645	0
AAAGTGAGTACTGCGC-1	Control	5872	1892	8.82153	0
AAAGTGAGTCACAGAG-1	Control	12662	3479	4.56484	0
AAAGTGAGTGCCTAAT-1	Control	15439	3764	6.49653	0
AAAGTGATCAGGTAAA-1	Control	13836	3594	13.6383	0
AAAGTGATCCCTCTCC-1	Control	16110	3271	4.30168	0
AAAGTGATCCGTGGCA-1	Control	6475	2460	5.46718	0
AAATGGAAGAAACACT-1	Control	19532	4369	8.04833	0
AAATGGAAGGCCCACT-1	Control	3371	1271	8.98843	0
AAATGGAAGTGGACTG-1	Control	20072	4824	8.54922	0
AAATGGACAGACCAGA-1	Control	26844	4333	4.74966	0
AAATGGAGTGTAACGG-1	Control	11279	2638	5.92251	0
AAATGGAGTTAACCTG-1	Control	22475	5126	8.3515	0
AAATGGATCAAATGCC-1	Control	929	570	7.10441	0
AAATGGATCATTGTGG-1	Control	9386	3035	7.74558	0
AAATGGATCCACCCTA-1	Control	27740	4666	3.69142	0
AAATGGATCCCGTGTT-1	Control	8163	2198	6.70097	0
AACAAAGAGCACTCGC-1	Control	2849	961	0.1755	0
AACAAAGCACATTCTT-1	Control	4405	1741	5.22134	0
AACAAAGCATGCGGTC-1	Control	16387	3737	5.64472	0
AACAAAGGTAGAATAC-1	Control	1077	602	5.10678	0
AACAAAGGTTGAATCC-1	Control	3905	1438	18.0538	0
AACAAAGGTTTGGGAG-1	Control	18689	4008	4.44112	0
AACAAAGTCTTGTTAC-1	Control	18152	3778	4.7543	0
AACAACCAGAATCGCG-1	Control	14593	3502	6.36607	0
AACAACCAGACTAAGT-1	Control	976	586	0.614754	0
AACAACCCAACAGAGC-1	Control	14466	3596	5.60625	0
AACAACCCACATTCTT-1	Control	16486	3974	4.07619	0
AACAACCGTATGACAA-1	Control	13824	3778	5.82321	0
AACAACCGTGCAACAG-1	Control	1122	640	0.356506	0
AACAACCGTGGAACAC-1	Control	9640	2736	5.39419	0
AACAACCTCGCGTTTC-1	Control	4691	1602	4.26348	0
AACAACCTCTTGTTAC-1	Control	11699	2967	3.94051	0
AACAAGAAGACCAACG-1	Control	532	379	5.07519	0
AACAAGACAAGGATGC-1	Control	2809	1080	10.324	0
AACAAGACATTATGCG-1	Control	2912	1196	5.42582	0
AACAAGATCATGACAC-1	Control	21282	4453	6.47496	0
AACAAGATCCGTGTCT-1	Control	18854	3467	3.59605	0
AACAAGATCCTCTAGC-1	Control	1908	736	9.90566	0
AACAAGATCGACGCGT-1	Control	3071	1145	5.63334	0
AACACACAGCGTGAGT-1	Control	7672	2701	15.2633	0
AACACACAGTTGCTCA-1	Control	8168	2827	4.45642	0
AACACACAGTTGTAGA-1	Control	13629	3503	4.60782	0
AACACACCAGGTGTTT-1	Control	12830	3280	5.65082	0
AACACACGTTCGTACA-1	Control	5717	2301	7.7838	0
AACACACTCCATAGAC-1	Control	17323	4145	4.9645	0
AACACACTCCATTGGA-1	Control	806	499	0.992556	0
AACACACTCTAGCATG-1	Control	19798	3679	5.92989	0
AACACACTCTGGGCCA-1	Control	3723	1309	29.7072	0
AACACACTCTTCGGTC-1	Control	1964	783	11.4562	0
AACAGGGCAAATTAGG-1	Control	4197	1387	5.55158	0
AACAGGGCACCTGCGA-1	Control	22341	4530	5.48767	0
AACAGGGCAGTATTCG-1	Control	3840	1507	8.15104	0
AACAGGGCATCCGGCA-1	Control	4418	1469	4.11951	0
AACAGGGGTCACGACC-1	Control	17221	4055	4.23901	0
AACAGGGTCACATCAG-1	Control	20756	4370	3.96512	0
AACAGGGTCATACGAC-1	Control	21921	4609	6.75608	0
AACCAACCAAGAGGCT-1	Control	3688	1661	12.8254	0
AACCAACCACGGCTAC-1	Control	17911	4435	4.3102	0
AACCAACCATCAGCTA-1	Control	17179	4089	4.22609	0
AACCAACCATGGCCCA-1	Control	1570	607	13.8217	0
AACCAACCATGTGGCC-1	Control	15921	3869	4.65423	0
AACCAACGTAGGCTGA-1	Control	12676	2993	5.38814	0
AACCAACTCAGTCTTT-1	Control	13279	2913	3.75028	0
AACCAACTCATGAAAG-1	Control	33019	5532	6.6386	0
AACCAACTCTGTTGGA-1	Control	12947	3280	3.43709	0
AACCACAAGGATTCCT-1	Control	26792	4648	3.60182	0
AACCACAAGGGCTAAC-1	Control	10741	3016	6.07951	0
AACCACAAGTTCTACG-1	Control	2800	1248	9.35714	0
AACCACACAGCTGCCA-1	Control	16359	3646	3.23369	0
AACCACAGTAAGATTG-1	Control	2999	1437	4.66822	0
AACCACAGTATCAGCT-1	Control	5468	2061	12.6737	0
AACCACATCCTAGAGT-1	Control	25942	5147	4.40213	0
AACCACATCGATAACC-1	Control	25162	5131	5.69112	0
AACCACATCGGAGTGA-1	Control	18517	3558	5.82708	0
AACCACATCGTAGAGG-1	Control	36226	6165	6.37111	0
AACCATGAGCGATGAC-1	Control	653	478	8.5758	0
AACCATGAGTCAACAA-1	Control	3507	1411	6.47277	0
AACCATGAGTGGACGT-1	Control	3307	1275	9.07167	0
AACCATGCAAAGCTCT-1	Control	15857	3910	4.86851	0
AACCATGCACCTGATA-1	Control	10916	3330	5.04764	0
AACCATGGTAGAATGT-1	Control	3544	1293	4.20429	0
AACCATGGTAGGCAAC-1	Control	12464	2686	4.78177	0
AACCATGGTTGACTAC-1	Control	11069	3082	5.21276	0
AACCATGGTTGTCATG-1	Control	14694	3955	5.51245	0
AACCCAAAGTGGTTCT-1	Control	3348	1338	7.85544	0
AACCCAACAAATACAG-1	Control	3407	1417	12.3276	0
AACCCAACAAGCAATA-1	Control	16467	3908	4.15983	0
AACCCAACAAGTGGGT-1	Control	18700	4119	6.4492	0
AACCCAACATCACGGC-1	Control	16200	3780	4.14198	0
AACCCAATCTGCGGAC-1	Control	17862	3665	4.16527	0
AACCTGAAGGTCGTCC-1	Control	30248	4968	5.36895	0
AACCTGAAGTCACTCA-1	Control	6574	2467	8.777	0
AACCTGAAGTTCAACC-1	Control	13354	3732	4.59038	0
AACCTGACATAGTCGT-1	Control	569	407	1.93322	0
AACCTGATCGTGTGAT-1	Control	5728	2105	5.95321	0
AACCTGATCTTCACAT-1	Control	15505	3488	4.62431	0
AACCTTTAGAGAGTTT-1	Control	4163	1365	5.38074	0
AACCTTTAGTGGTGGT-1	Control	15402	3898	5.79795	0
AACCTTTAGTGTTCAC-1	Control	10264	2211	3.13718	0
AACCTTTCAAGGCGTA-1	Control	11006	3137	6.15119	0
AACCTTTGTAGGAGTC-1	Control	23862	4738	4.79842	0
AACCTTTGTATGCAAA-1	Control	12761	3354	3.51853	0
AACGAAAAGAGTCTTC-1	Control	17545	3699	4.46851	0
AACGAAAAGCGATGCA-1	Control	31896	5706	4.91598	0
AACGAAAAGTAAACGT-1	Control	14350	3840	5.00348	0
AACGAAAAGTGCTCAT-1	Control	11769	3086	7.27335	0
AACGAAACAAGGGTCA-1	Control	14973	3148	4.59494	0
AACGAAACATGGGCAA-1	Control	17484	2660	5.22192	0
AACGAAAGTGGTCCCA-1	Control	4137	1413	7.2758	0
AACGAAATCTGGCCGA-1	Control	14525	3151	5.00516	0
AACGGGAAGCCGGAAT-1	Control	16600	3545	5.04217	0
AACGGGAAGCTCGACC-1	Control	16989	3626	4.39108	0
AACGGGACAATACAGA-1	Control	16040	3737	5.01247	0
AACGGGAGTCAGGAGT-1	Control	2980	1215	9.5302	0
AACGGGAGTCTTGCTC-1	Control	11528	3169	5.36086	0
AACGGGAGTGGACCAA-1	Control	14703	3337	7.56988	0
AACGGGAGTTCGGGTC-1	Control	12292	3268	4.88122	0
AACGGGATCTATCCAT-1	Control	2704	1203	5.06657	0
AACGTCACAGGTATGG-1	Control	10192	2666	5.2394	0
AACGTCACATTGACCA-1	Control	3089	1236	5.66526	0
AACGTCAGTAACAAGT-1	Control	12913	3099	7.8603	0
AACGTCAGTCCACAGC-1	Control	23890	5063	4.97698	0
AACGTCAGTGTGAATA-1	Control	14652	3609	4.56593	0
AACGTCATCCACACAA-1	Control	21902	4986	5.83965	0
AACGTCATCCTTGAAG-1	Control	14386	3592	3.92743	0
AACGTCATCTGTCGCT-1	Control	2335	1173	1.75589	0
AACTTCTAGGTATAGT-1	Control	26652	5521	9.97674	0
AACTTCTCACGCACCA-1	Control	13650	3205	6.32967	0
AACTTCTCAGAAATCA-1	Control	18070	4188	4.65966	0
AACTTCTGTATACCTG-1	Control	885	406	14.4633	0
AACTTCTGTCAGTCGC-1	Control	561	399	5.16934	0
AACTTCTGTGCGGATA-1	Control	18320	4222	7.26528	0
AACTTCTGTTTACGTG-1	Control	9865	3197	3.64927	0
AAGAACACAGAAATCA-1	Control	4649	1578	4.15143	0
AAGAACAGTAGAGCTG-1	Control	3212	1102	0.1868	0
AAGAACAGTATAGGGC-1	Control	14854	4001	5.19725	0
AAGAACATCAACGAGG-1	Control	1612	867	6.0794	0
AAGACAAAGCGATCGA-1	Control	23315	4316	6.4422	0
AAGACAAAGTACAGAT-1	Control	10336	3012	5.92105	0
AAGACAACAAATTAGG-1	Control	6498	2006	4.40135	0
AAGACAACAATTCTCT-1	Control	4531	1724	13.8601	0
AAGACAACATAGTCAC-1	Control	29325	5664	9.9335	0
AAGACAAGTCGAATGG-1	Control	15696	3734	5.37717	0
AAGACAATCAGGTAAA-1	Control	8154	2614	4.52539	0
AAGACAATCGGTCAGC-1	Control	42756	6249	6.58621	0
AAGACTCAGCAAGCCA-1	Control	17669	4155	4.77107	0
AAGACTCCACTTGTGA-1	Control	14803	3607	4.99899	0
AAGACTCGTACAACGG-1	Control	12115	2527	5.72844	0
AAGACTCGTCGTACTA-1	Control	12394	3452	4.1391	0
AAGACTCGTTGAGAGC-1	Control	14241	3431	9.38839	0
AAGACTCGTTGATCGT-1	Control	11386	2555	5.71755	0
AAGACTCTCCCATGGG-1	Control	18372	3593	7.44067	0
AAGACTCTCCTCTAGC-1	Control	2908	1433	11.3824	0
AAGACTCTCTCAACCC-1	Control	18358	4481	3.22475	0
AAGACTCTCTCATGCC-1	Control	25590	5217	4.58773	0
AAGACTCTCTGCGAGC-1	Control	3187	1162	2.76122	0
AAGATAGCACCGCTAG-1	Control	824	390	19.2961	0
AAGATAGCACTAACCA-1	Control	18879	4166	7.01308	0
AAGATAGTCGTAACAC-1	Control	12017	2611	3.96938	0
AAGATAGTCTAAGGAA-1	Control	739	473	1.4885	0
AAGCATCCAAGTGTCT-1	Control	15514	3896	5.83344	0
AAGCATCCAGTGTATC-1	Control	4485	1600	6.84504	0
AAGCATCCATGAAAGT-1	Control	3887	1483	7.76949	0
AAGCATCTCAGTCTTT-1	Control	14982	3904	4.1917	0
AAGCCATAGATACCAA-1	Control	16671	3887	3.50309	0
AAGCCATAGATCCCGC-1	Control	11890	3441	5.15559	0
AAGCCATAGATCGCTT-1	Control	18464	4026	5.29679	0
AAGCCATAGTTAACAG-1	Control	22295	4824	5.68289	0
AAGCCATCAGAACTAA-1	Control	4100	1585	7.80488	0
AAGCCATCAGCTGTAT-1	Control	11098	3751	5.12705	0
AAGCCATCATGATCTG-1	Control	2833	1311	0.105895	0
AAGCCATTCGCACTCT-1	Control	12379	3499	5.23467	0
AAGCGAGAGCAGCCTC-1	Control	13956	2853	6.80711	0
AAGCGAGAGGGACACT-1	Control	2500	864	12.36	0
AAGCGAGAGTGGAAGA-1	Control	3682	1354	6.57251	0
AAGCGAGAGTTCCGGC-1	Control	1808	926	3.87168	0
AAGCGAGCATCCGAGC-1	Control	19962	4387	5.14978	0
AAGCGAGTCGCCTTGT-1	Control	16099	3774	5.88235	0
AAGCGAGTCTAGCCAA-1	Control	19342	4018	6.36956	0
AAGCGTTAGCAGGCAT-1	Control	5576	2228	4.44763	0
AAGCGTTAGGATACCG-1	Control	19706	3907	5.64803	0
AAGCGTTAGTTGTACC-1	Control	9040	2799	6.49336	0
AAGCGTTCAGGGCTTC-1	Control	2962	1259	9.35179	0
AAGCGTTCAGTAACCT-1	Control	7063	2351	4.14838	0
AAGCGTTGTAGTGCGA-1	Control	25029	5040	8.55408	0
AAGCGTTGTGAGGCAT-1	Control	21609	4497	7.0665	0
AAGCGTTGTGCGAGTA-1	Control	5237	1479	9.89116	0
AAGCGTTGTGGTCTCG-1	Control	23514	4698	7.60398	0
AAGCGTTTCCATAGAC-1	Control	16750	4142	4.87761	0
AAGGAATAGCCGATTT-1	Control	2848	1109	4.88062	0
AAGGAATGTATCTCTT-1	Control	14272	3281	4.69451	0
AAGGAATGTCCAGTTA-1	Control	8548	3127	5.89612	0
AAGGAATGTCGGTGTC-1	Control	15646	3836	5.209	0
AAGGAATGTGCGTTTA-1	Control	33092	5427	4.91962	0
AAGGAATTCGGTATGT-1	Control	10873	2519	7.74395	0
AAGGAATTCTTTGATC-1	Control	9694	2835	5.06499	0
AAGGTAAAGCAAATCA-1	Control	21228	4414	4.71547	0
AAGGTAAAGTCACGCC-1	Control	26789	4838	5.53585	0
AAGGTAACAACGAGGT-1	Control	31431	5411	11.4759	0
AAGGTAACACATAGCT-1	Control	18401	4425	4.29868	0
AAGGTAACAGGCTACC-1	Control	13978	3024	5.20818	0
AAGGTAAGTCTCGGAC-1	Control	12077	2951	5.09232	0
AAGGTAATCTCGGTAA-1	Control	16954	4155	6.01038	0
AAGTACCAGCAGATAT-1	Control	18506	4167	6.0629	0
AAGTACCAGGGATCGT-1	Control	2760	1135	8.62319	0
AAGTACCCAAACGGCA-1	Control	20288	4156	5.97397	0
AAGTACCCAACTCATG-1	Control	11098	2567	3.69436	0
AAGTACCCACCTGTCT-1	Control	13576	3816	4.94255	0
AAGTACCCAGTTTCGA-1	Control	17226	4388	5.89806	0
AAGTACCGTCCCTGAG-1	Control	12135	3466	4.4829	0
AAGTACCGTGCGAACA-1	Control	18857	3857	3.95609	0
AAGTACCTCTGCCCTA-1	Control	13098	3303	5.01603	0
AAGTCGTAGGTCACAG-1	Control	4124	1558	4.67992	0
AAGTCGTCAGCGAACA-1	Control	14316	3711	6.71975	0
AAGTCGTGTTTGCAGT-1	Control	12916	2605	4.86993	0
AAGTCGTTCGGTAAGG-1	Control	11680	2552	6.25	0
AAGTCGTTCTGCGGGT-1	Control	3734	1436	6.07927	0
AAGTGAACACACGTGC-1	Control	14900	3647	5.92617	0
AAGTGAAGTAGTGTGG-1	Control	15416	3895	12.2405	0
AAGTGAAGTCCCTAAA-1	Control	8897	2872	4.87805	0
AAGTGAATCTAGAGCT-1	Control	12870	3595	9.02098	0
AAGTGAATCTAGTACG-1	Control	11390	3039	7.25198	0
AAGTTCGAGAAGCTGC-1	Control	31189	4809	4.14249	0
AAGTTCGAGCCACAAG-1	Control	2970	1197	8.3165	0
AAGTTCGCAAGGTCAG-1	Control	3125	1366	3.904	0
AAGTTCGCAGCATGCC-1	Control	36385	6200	8.95699	0
AAGTTCGGTAGTCTGT-1	Control	11634	3220	8.011	0
AAGTTCGGTTACGGAG-1	Control	11544	3077	5.24082	0
AAGTTCGTCGGAATGG-1	Control	20047	3955	7.60213	0
AATAGAGAGCGCTGCT-1	Control	16808	3390	5.2832	0
AATAGAGAGTAATCCC-1	Control	2955	1449	9.94924	0
AATAGAGCAACCGTGC-1	Control	9025	2947	7.14681	0
AATAGAGGTTATGTCG-1	Control	11041	2826	7.37252	0
AATAGAGTCATTCTTG-1	Control	3314	1258	3.47013	0
AATAGAGTCGACGACC-1	Control	20136	4082	7.71255	0
AATAGAGTCGTGGGTC-1	Control	13530	2861	5.31412	0
AATCACGAGCGACTGA-1	Control	3503	1193	6.70854	0
AATCACGAGCGTGCTC-1	Control	3549	1433	5.04367	0
AATCACGAGGCTCAAG-1	Control	13732	3302	6.45936	0
AATCACGAGTCCGCCA-1	Control	23388	5264	5.07525	0
AATCACGCAAAGTATG-1	Control	11705	3508	5.83511	0
AATCACGCAAATGAAC-1	Control	15858	3327	4.38265	0
AATCACGCAAGCAGGT-1	Control	22861	4494	5.31473	0
AATCACGCATACTGTG-1	Control	3173	1410	5.42074	0
AATCACGGTTATGGTC-1	Control	13563	3495	4.01091	0
AATCGACAGTTTGTCG-1	Control	19476	4017	3.42473	0
AATCGACGTGCGTGCT-1	Control	5414	1553	5.30107	0
AATCGACGTTCAAGTC-1	Control	3837	1602	5.18634	0
AATCGACTCAATGCAC-1	Control	5262	1739	6.32839	0
AATCGACTCCCGAGAC-1	Control	15173	4156	7.75061	0
AATCGACTCCTGTTGC-1	Control	26838	5432	4.25143	0
AATCGACTCGGACAAG-1	Control	10448	2560	6.91041	0
AATCGTGAGCACCCAC-1	Control	35598	5790	9.04826	0
AATCGTGCAGACAAAT-1	Control	7122	2008	6.02359	0
AATCGTGGTAACGGTG-1	Control	17447	3616	5.44506	0
AATCGTGGTTTAGTCG-1	Control	17014	4056	6.14788	0
AATCGTGTCAGGAAGC-1	Control	14793	3482	7.11823	0
AATCGTGTCATGAAAG-1	Control	9861	2281	5.68908	0
AATCGTGTCCGGCAAC-1	Control	10794	3254	3.97443	0
AATGAAGGTCGCGGTT-1	Control	10632	3130	6.80023	0
AATGAAGGTTACGATC-1	Control	4935	2051	2.89767	0
AATGAAGTCCTGGCTT-1	Control	9144	2686	7.19598	0
AATGAAGTCCTTCTTC-1	Control	13292	3340	4.52152	0
AATGAAGTCGAGCTGC-1	Control	16282	4608	14.8937	0
AATGACCAGTAGCATA-1	Control	10547	3294	3.92529	0
AATGACCCAAATGCTC-1	Control	17025	3968	5.6094	0
AATGACCGTACTAACC-1	Control	14083	3557	7.04395	0
AATGACCGTATCACGT-1	Control	9085	2801	3.9956	0
AATGACCGTCCTTTGC-1	Control	1257	494	26.8099	0
AATGACCGTCTTCAAG-1	Control	18385	4319	5.78733	0
AATGACCGTGCGGCTT-1	Control	3960	1596	3.73737	0
AATGACCGTGGAACCA-1	Control	3488	1434	5.33257	0
AATGACCGTTAGGACG-1	Control	32157	5870	5.9365	0
AATGACCGTTCACGAT-1	Control	18368	4086	4.48606	0
AATGACCTCGCACGAC-1	Control	33356	6036	4.68881	0
AATGCCAAGACCAAGC-1	Control	19687	4363	6.48651	0
AATGCCAAGGGTCTTT-1	Control	8815	2730	6.59104	0
AATGCCAAGTGGATTA-1	Control	13272	3525	6.50995	0
AATGCCACAACGGCTC-1	Control	2136	732	0.0468165	0
AATGCCAGTCGCCACA-1	Control	4019	1599	6.8425	0
AATGCCATCATCGACA-1	Control	15737	3521	6.33539	0
AATGGAAAGACTACCT-1	Control	3463	1517	2.82992	0
AATGGAAAGCATCCCG-1	Control	9497	2924	7.12857	0
AATGGAAAGGAAACGA-1	Control	2652	979	0.113122	0
AATGGAACAAGAGTAT-1	Control	15786	3564	5.66958	0
AATGGAACATTCGGGC-1	Control	4622	1574	4.43531	0
AATGGAAGTACGTGAG-1	Control	4864	1663	5.28372	0
AATGGAAGTCCACAGC-1	Control	3110	1164	10	0
AATGGAATCGCCATAA-1	Control	15638	3172	4.53383	0
AATGGAATCGGTTCAA-1	Control	17723	4312	5.89065	0
AATGGAATCTCCAATT-1	Control	5149	1690	7.38007	0
AATGGCTAGCGTGAAC-1	Control	12821	3433	5.45199	0
AATGGCTCATCTCAAG-1	Control	8374	2663	4.65727	0
AATGGCTCATCTTAGG-1	Control	7946	2675	4.16562	0
AATGGCTTCATCACAG-1	Control	26023	4479	0.122968	0
AATGGCTTCGATTCCC-1	Control	18607	4352	6.25034	0
AATGGCTTCGATTGAC-1	Control	3467	1188	7.67234	0
AATGGCTTCGGTGTAT-1	Control	2649	1138	4.71876	0
AATTCCTAGACATCAA-1	Control	17073	3551	4.31676	0
AATTTCCCATCGTGGC-1	Control	14885	3890	7.56466	0
AATTTCCGTGAATGAT-1	Control	11630	3110	5.76096	0
AATTTCCTCTGACAGT-1	Control	11961	3306	5.49285	0
ACAAAGAAGAAGTGTT-1	Control	9961	3049	5.22036	0
ACAAAGAAGGTCATAA-1	Control	7511	2736	3.00892	0
ACAAAGACATGCCGGT-1	Control	5496	1909	5.80422	0
ACAAAGAGTGTCCACG-1	Control	5582	1562	4.35328	0
ACAAAGAGTTGAGGAC-1	Control	1592	834	5.59045	0
ACAAAGAGTTGCTCCT-1	Control	4141	1515	17.9425	0
ACAAAGATCAGGTAAA-1	Control	24257	4911	3.92052	0
ACAAAGATCGGCACTG-1	Control	2356	797	7.64007	0
ACAAAGATCTCACTCG-1	Control	11164	3132	4.36224	0
ACAACCAAGCGCATCC-1	Control	15615	4072	5.76369	0
ACAACCAAGCTCTATG-1	Control	1093	740	7.04483	0
ACAACCAAGGCGATAC-1	Control	18039	4376	5.283	0
ACAACCACACAAATCC-1	Control	18064	3679	3.90833	0
ACAACCAGTATTCCGA-1	Control	17821	4215	5.12317	0
ACAACCAGTCCCGCAA-1	Control	4477	1628	2.90373	0
ACAACCATCACTACGA-1	Control	15591	3662	4.32942	0
ACAACCATCAGACATC-1	Control	14276	3175	4.82628	0
ACAAGCTAGAAAGCGA-1	Control	3921	1407	6.45244	0
ACAAGCTCAAGGTCTT-1	Control	5494	1988	3.47652	0
ACAAGCTCATCCTATT-1	Control	16838	4097	4.30574	0
ACAAGCTCATCGGAGA-1	Control	15264	3875	6.26965	0
ACAAGCTCATTCAGGT-1	Control	13902	3846	9.82592	0
ACAAGCTGTCTCTCTG-1	Control	19127	4264	5.07137	0
ACAAGCTTCAACACGT-1	Control	13189	3673	4.72363	0
ACAAGCTTCGCTGATA-1	Control	5316	1561	6.64033	0
ACAAGCTTCTACGGGC-1	Control	2803	1143	10.2747	0
ACACAGTAGTCATGGG-1	Control	12473	3623	3.19891	0
ACACAGTGTATACGGG-1	Control	9893	3243	9.68361	0
ACACAGTTCATTGAGC-1	Control	12974	2771	4.96377	0
ACACCAAAGCCATTCA-1	Control	21264	4273	8.22517	0
ACACCAAAGGCACTAG-1	Control	18454	3436	6.54059	0
ACACCAAAGGGCGAGA-1	Control	12015	3165	8.79734	0
ACACCAAAGTATAGGT-1	Control	15797	3906	6.74179	0
ACACCAACAAACCGGA-1	Control	4245	1493	5.86572	0
ACACCAAGTAGCACAG-1	Control	17134	4158	4.54068	0
ACACCAAGTCACTCAA-1	Control	4560	1802	3.85965	0
ACACCAATCAGTGTGT-1	Control	12202	2842	7.802	0
ACACCAATCGCCGATG-1	Control	12605	3158	5.37882	0
ACACGCGAGCTCCCTT-1	Control	4191	1315	6.84801	0
ACACGCGCAATCAGCT-1	Control	11328	3185	4.74047	0
ACACGCGCACATTGTG-1	Control	16223	3985	5.63398	0
ACACGCGCAGCATTGT-1	Control	16287	4186	6.88893	0
ACACGCGGTGAGATCG-1	Control	20387	4926	6.90636	0
ACACGCGTCGTTCCCA-1	Control	8953	2784	7.20429	0
ACACTGAAGAGATCGC-1	Control	12332	3431	7.28187	0
ACACTGAAGCCTAGGA-1	Control	11648	3391	6.67926	0
ACACTGACAGCGTACC-1	Control	4705	1539	3.69819	0
ACACTGACAGGTTTAC-1	Control	14850	3405	5.3064	0
ACACTGAGTCTTGCTC-1	Control	16140	3720	4.53532	0
ACACTGAGTGATAGTA-1	Control	2502	1075	4.19664	0
ACACTGAGTGCTCGTG-1	Control	9636	2869	5.62474	0
ACACTGAGTTTACCTT-1	Control	510	373	1.17647	0
ACACTGATCGCGTGCA-1	Control	9379	2795	7.81533	0
ACAGAAAAGCAAGGAA-1	Control	12421	3579	4.38773	0
ACAGAAAAGCACAAAT-1	Control	5397	1729	0.111173	0
ACAGAAAAGGCGAAGG-1	Control	4602	1808	7.60539	0
ACAGAAAAGTAAACAC-1	Control	8481	2506	9.91628	0
ACAGAAACAACCGATT-1	Control	10428	3064	3.66321	0
ACAGAAACAGAGAGGG-1	Control	3449	1288	3.50826	0
ACAGAAAGTATTCCGA-1	Control	14693	3673	5.67617	0
ACAGAAAGTGGTCTGC-1	Control	4208	1581	7.43821	0
ACAGAAAGTTCTTGTT-1	Control	24763	4726	6.84893	0
ACAGAAATCCCTCGAT-1	Control	13008	3418	7.12638	0
ACAGAAATCGTAGGAG-1	Control	12310	3496	4.93095	0
ACAGAAATCGTGCAGC-1	Control	14352	3368	5.65775	0
ACAGCCGAGAGCATCG-1	Control	12778	2160	5.55643	0
ACAGCCGAGCCAAGGT-1	Control	14211	3755	9.20414	0
ACAGCCGAGCGACTGA-1	Control	744	493	13.9785	0
ACAGCCGAGGTAGCAC-1	Control	15666	3852	5.01723	0
ACAGCCGAGTGACCTT-1	Control	2872	1245	10.2019	0
ACAGCCGCAAGTATAG-1	Control	4775	1750	3.79058	0
ACAGCCGCAGCGGATA-1	Control	14273	3486	3.02669	0
ACAGCCGCATGGAATA-1	Control	1830	965	0.765027	0
ACAGCCGTCCCGAGGT-1	Control	9542	2870	9.24335	0
ACAGCCGTCTAGCAAC-1	Control	3691	1365	5.03928	0
ACAGGGAAGGTGGGTT-1	Control	12992	2695	4.99538	0
ACAGGGACAACAGCCC-1	Control	826	576	4.11622	0
ACAGGGAGTCTCGCGA-1	Control	10791	3220	6.7927	0
ACAGGGAGTGTATTGC-1	Control	13174	3289	3.62836	0
ACAGGGAGTGTGGACA-1	Control	20146	4341	6.14018	0
ACAGGGATCCCAGGAC-1	Control	4270	1616	10.1639	0
ACAGGGATCGCTGCGA-1	Control	4239	1541	7.24227	0
ACAGGGATCTGAGGTT-1	Control	3626	1451	1.02041	0
ACATCCCAGAAGCGAA-1	Control	7068	1933	5.05093	0
ACATCCCAGCTAAGTA-1	Control	14072	3848	5.5216	0
ACATCCCCATAACAGA-1	Control	14836	3539	5.26422	0
ACATCCCGTGGCTAGA-1	Control	14087	2908	4.81295	0
ACATCCCGTGGTCCCA-1	Control	524	322	0.954198	0
ACATCCCGTGGTCTGC-1	Control	17912	4381	4.73984	0
ACATCGAAGACCAAGC-1	Control	1184	520	21.1149	0
ACATCGAAGATGCTGG-1	Control	20069	4039	5.23195	0
ACATCGAAGATTGCGG-1	Control	17078	3253	4.83663	0
ACATCGAAGTAGTGCG-1	Control	13571	3543	6.83811	0
ACATCGACAGAGCGTA-1	Control	6072	2145	4.6278	0
ACATCGAGTACACTCA-1	Control	4666	1630	7.35105	0
ACATCGAGTAGCTGCC-1	Control	32149	5345	5.20389	0
ACATCGAGTATCTCGA-1	Control	4931	1579	4.09653	0
ACATCGAGTTCACCGG-1	Control	3968	1527	8.41734	0
ACATGCACACAGAAGC-1	Control	12062	2701	5.43857	0
ACATGCAGTCGCGGTT-1	Control	6403	2164	2.45198	0
ACATGCAGTGATTGGG-1	Control	15848	2697	6.32256	0
ACATTTCAGCCGGAAT-1	Control	28062	5403	5.58763	0
ACATTTCAGGTCGTGA-1	Control	5223	2079	7.84989	0
ACATTTCCAAAGGTTA-1	Control	22288	4688	5.46482	0
ACATTTCCACTGCACG-1	Control	5074	1795	5.75483	0
ACATTTCCAGCAGTCC-1	Control	6457	1875	5.01781	0
ACATTTCCAGGGAATC-1	Control	29706	6058	5.53087	0
ACATTTCGTGGCGTAA-1	Control	12091	3397	5.04507	0
ACATTTCTCAACTGAC-1	Control	17112	4166	4.51145	0
ACATTTCTCATGCCGG-1	Control	14642	3626	5.72326	0
ACATTTCTCCGTAGTA-1	Control	7490	2606	3.84513	0
ACATTTCTCTGTCCCA-1	Control	26295	4885	4.79939	0
ACCAAACCACGTTGGC-1	Control	14669	3953	11.0914	0
ACCAAACCATTGCTGA-1	Control	21667	4790	5.56607	0
ACCAAACGTAGTGGCA-1	Control	21754	4326	4.2337	0
ACCAAACGTCACTGAT-1	Control	14280	3577	17.1289	0
ACCAAACGTTTCGGCG-1	Control	4887	1473	4.41989	0
ACCAACAAGCGTCAAG-1	Control	11848	3223	7.40209	0
ACCAACACATTCAGCA-1	Control	23787	4573	4.72947	0
ACCAACAGTACTCGAT-1	Control	4710	2141	16.603	0
ACCAACAGTCCTTGTC-1	Control	3908	1478	5.04094	0
ACCAACAGTGGAACAC-1	Control	12538	3489	3.67682	0
ACCACAAAGATTTGCC-1	Control	14622	3970	6.52442	0
ACCACAACAAGCCTGC-1	Control	2430	1022	6.91358	0
ACCACAACATCCGAGC-1	Control	16542	4004	4.57623	0
ACCACAAGTCGTCATA-1	Control	522	285	20.1149	0
ACCACAAGTTAATGAG-1	Control	21309	4716	6.12887	0
ACCACAATCGCCAACG-1	Control	12578	3529	10.4468	0
ACCATTTAGAGTTCGG-1	Control	7155	2447	8.83298	0
ACCATTTAGTTGCGCC-1	Control	13367	3184	4.77295	0
ACCATTTCAACCGCTG-1	Control	3139	1376	1.91144	0
ACCATTTCAGACCGCT-1	Control	17547	4489	5.96113	0
ACCATTTCAGCGTTTA-1	Control	1650	884	5.45455	0
ACCATTTGTAAGATTG-1	Control	13187	2908	6.46849	0
ACCCAAAAGCATCAGG-1	Control	13989	3696	4.08893	0
ACCCAAAAGCTCGACC-1	Control	14799	3076	16.1024	0
ACCCAAAAGGAGAGGC-1	Control	4693	1922	8.07586	0
ACCCAAAAGGTACTGG-1	Control	15116	3324	5.64964	0
ACCCAAACACACAGCC-1	Control	3922	1608	6.3488	0
ACCCAAATCATGAGTC-1	Control	16763	4388	5.95359	0
ACCCAAATCATTGCTT-1	Control	8898	3034	7.50731	0
ACCCAAATCCCGAAAT-1	Control	12468	3489	7.13827	0
ACCCAAATCTCCGATC-1	Control	12408	3536	6.55222	0
ACCCAAATCTGACGCG-1	Control	15122	3612	6.36821	0
ACCCTCAAGACTTAAG-1	Control	7457	2408	3.71463	0
ACCCTCAAGCAGCCTC-1	Control	28843	5659	8.86524	0
ACCCTCAAGGACCCAA-1	Control	21000	4149	4.18571	0
ACCCTCAGTTCTATCT-1	Control	16423	3371	3.89088	0
ACCCTCATCAAGAGTA-1	Control	10024	2886	7.73144	0
ACCCTCATCGGCCCAA-1	Control	16264	3857	5.08485	0
ACCCTTGAGGAACTAT-1	Control	10674	3319	4.02848	0
ACCCTTGAGTAGTCCT-1	Control	13133	3229	9.68553	0
ACCCTTGAGTGTACAA-1	Control	13714	3356	4.76156	0
ACCCTTGCAAGACAAT-1	Control	6200	1825	6.48387	0
ACCCTTGCACCTCGTT-1	Control	10096	3016	4.95246	0
ACCCTTGCACGCAGTC-1	Control	4012	1536	5.80758	0
ACCCTTGCACTCAGAT-1	Control	31421	5509	5.32446	0
ACCCTTGGTGATTCTG-1	Control	9924	2925	4.84684	0
ACCCTTGGTTGGCCTG-1	Control	12607	3503	3.31562	0
ACCCTTGGTTGTTTGG-1	Control	18603	3706	4.42402	0
ACCCTTGTCAAGGCTT-1	Control	2744	1163	3.9723	0
ACCCTTGTCAGTGTCA-1	Control	14747	3385	4.00759	0
ACCCTTGTCTCTGAGA-1	Control	16970	4132	4.3076	0
ACCGTTCAGAGGCGGA-1	Control	3548	1411	5.83427	0
ACCGTTCAGCCATTTG-1	Control	9995	3240	4.46223	0
ACCGTTCAGGCATTTC-1	Control	1147	685	2.35397	0
ACCGTTCGTGGGACAT-1	Control	8427	2638	5.73158	0
ACCGTTCGTTAATCGC-1	Control	14906	4003	5.95733	0
ACCGTTCTCACTTCTA-1	Control	21155	4518	5.80477	0
ACCGTTCTCCTACGGG-1	Control	22925	4861	6.40349	0
ACCTACCAGGGAGATA-1	Control	12235	3206	4.7405	0
ACCTACCCAGACCAAG-1	Control	10468	3226	7.1838	0
ACCTACCCATCGTTCC-1	Control	20739	4472	5.42456	0
ACCTACCGTTAGAGTA-1	Control	28434	5405	5.15932	0
ACCTACCTCATCGCTC-1	Control	4599	1758	6.17526	0
ACCTGAAAGTCAATCC-1	Control	2465	1186	8.84381	0
ACCTGAACATTGAGGG-1	Control	14090	3229	4.6274	0
ACCTGAAGTAACTGCT-1	Control	14647	3802	5.14098	0
ACCTGAAGTGGTAATA-1	Control	13788	2758	4.7215	0
ACCTGAAGTTCAGTAC-1	Control	2373	1025	8.80742	0
ACCTGAATCCCAGGCA-1	Control	6242	1946	5.83146	0
ACCTGAATCGTCAACA-1	Control	25986	4648	4.90649	0
ACCTGAATCTCCTGAC-1	Control	15817	3845	5.85446	0
ACCTGTCAGGTACCTT-1	Control	5443	1297	5.12585	0
ACCTGTCCAACCACAT-1	Control	3128	1015	0.0639386	0
ACCTGTCCACTTCCTG-1	Control	17416	3599	5.16192	0
ACCTGTCGTATCGCGC-1	Control	4265	1416	7.57327	0
ACCTGTCTCCAGCAAT-1	Control	1340	793	4.1791	0
ACCTGTCTCGATGCAT-1	Control	14473	3628	4.71222	0
ACCTGTCTCGGTAACT-1	Control	30785	5798	5.9607	0
ACGATCAAGAATTCAG-1	Control	12976	2666	4.23859	0
ACGATCAAGCCACCGT-1	Control	12620	2991	4.58796	0
ACGATCACAATGAAAC-1	Control	13638	3515	4.28215	0
ACGATCACACCCTGAG-1	Control	3449	1285	4.66802	0
ACGATCACACGCTTAA-1	Control	20629	4318	5.32745	0
ACGATCATCTAGACAC-1	Control	15389	3301	3.71694	0
ACGATGTAGGTGATCG-1	Control	4309	1667	10.2344	0
ACGATGTCAAGAAACT-1	Control	20824	4589	4.95582	0
ACGATGTGTTATGACC-1	Control	23409	4763	6.15575	0
ACGATGTTCAACCTTT-1	Control	1625	972	3.13846	0
ACGATGTTCACACCCT-1	Control	12066	3145	5.53622	0
ACGATGTTCTCCCAAC-1	Control	16360	3693	4.01589	0
ACGCACGAGAGCACTG-1	Control	10716	3069	5.08585	0
ACGCACGAGGCGTTAG-1	Control	502	350	0.199203	0
ACGCACGCACCGTGGT-1	Control	25426	4954	5.88374	0
ACGCACGGTTCCGGTG-1	Control	12451	3063	5.75054	0
ACGCACGTCAATCGGT-1	Control	7846	2257	5.97757	0
ACGCACGTCCATGAGT-1	Control	656	423	1.21951	0
ACGGAAGAGATTGATG-1	Control	4473	1512	5.92444	0
ACGGAAGAGGCTCTCG-1	Control	2958	1144	2.23124	0
ACGGAAGAGGTGCATG-1	Control	3825	1396	4.49673	0
ACGGAAGAGTACCCTA-1	Control	9892	2697	5.97452	0
ACGGAAGCAAGTGTCT-1	Control	17141	3999	4.85386	0
ACGGAAGCAATAACGA-1	Control	9236	3184	6.98354	0
ACGGAAGGTAGAGACC-1	Control	14510	3770	5.85803	0
ACGGAAGGTGTGCTTA-1	Control	15111	3630	4.86401	0
ACGGAAGTCATGGCCG-1	Control	5434	1938	5.52079	0
ACGGGTCAGGGTGAAA-1	Control	6089	1778	5.0583	0
ACGGGTCCACAAATAG-1	Control	5556	1896	7.12743	0
ACGGGTCCACGCTGCA-1	Control	3268	1488	3.67197	0
ACGGGTCCAGGTGAGT-1	Control	7427	2724	3.68924	0
ACGGGTCCATCCTAAG-1	Control	18635	4392	5.76871	0
ACGGGTCGTCCTTTGC-1	Control	15282	3841	4.67871	0
ACGGGTCGTGTAAATG-1	Control	9278	2959	6.05734	0
ACGGGTCTCAGAGCGA-1	Control	3384	1312	6.11702	0
ACGGTCGCAATCAGCT-1	Control	3622	1271	9.82882	0
ACGGTCGCATCCTGTC-1	Control	16176	3860	4.92087	0
ACGGTCGGTCGGAACA-1	Control	3220	1285	8.78882	0
ACGGTCGGTGTTCCAA-1	Control	15065	4053	5.14437	0
ACGGTCGGTTCTCACC-1	Control	20141	4412	5.5608	0
ACGGTCGTCCGATAGT-1	Control	17817	4156	4.83246	0
ACGGTCGTCGGCCCAA-1	Control	15635	3621	4.76495	0
ACGGTCGTCTTCGATT-1	Control	20416	4509	7.06309	0
ACGGTTAAGATACCAA-1	Control	2629	982	15.9376	0
ACGGTTAAGCATGCGA-1	Control	642	445	0.311526	0
ACGGTTAAGGTTCATC-1	Control	11551	3409	5.66185	0
ACGGTTACACAGTATC-1	Control	1069	621	13.8447	0
ACGGTTACAGTGGTGA-1	Control	15718	3819	4.9052	0
ACGGTTACATGTTACG-1	Control	17875	4062	5.43776	0
ACGGTTAGTGAGGAAA-1	Control	9929	2755	13.526	0
ACGGTTATCACAGAGG-1	Control	16132	3957	8.04612	0
ACGGTTATCCGCTAGG-1	Control	3233	1331	9.99072	0
ACGGTTATCGGACCAC-1	Control	4012	1480	4.68594	0
ACGGTTATCTGCATAG-1	Control	10036	2393	3.70666	0
ACGTAACAGACCTTTG-1	Control	15240	3222	5.85958	0
ACGTAACGTGTTCATG-1	Control	10516	2542	5.36326	0
ACGTACAAGCATAGGC-1	Control	13011	3444	4.91123	0
ACGTACACAATGCAAA-1	Control	4547	1512	5.74005	0
ACGTACACACAGCTGC-1	Control	24205	4503	5.09399	0
ACGTACAGTCTCAGGC-1	Control	4790	1819	13.3194	0
ACGTACAGTCTGATAC-1	Control	10669	3140	4.34905	0
ACGTACATCACCTCTG-1	Control	5127	1776	5.89038	0
ACGTACATCTGAGCAT-1	Control	9595	2934	8.89005	0
ACGTAGTAGGTTGTTC-1	Control	2803	1272	2.56868	0
ACGTAGTCAACGGCTC-1	Control	22000	3955	4.65455	0
ACGTAGTGTATCGAGG-1	Control	11933	2986	4.57555	0
ACGTAGTGTCTACATG-1	Control	14329	3825	6.19024	0
ACGTAGTGTGAATATG-1	Control	13810	3175	6.10427	0
ACGTAGTTCACGTCCT-1	Control	22577	4178	6.18328	0
ACGTAGTTCACTCGAA-1	Control	1008	679	3.76984	0
ACGTAGTTCCTCAGAA-1	Control	12314	3353	6.3911	0
ACGTAGTTCGCATTAG-1	Control	16665	4098	3.37234	0
ACGTCCTAGGTGCTGA-1	Control	16142	3966	5.2224	0
ACGTCCTCAATCCAGT-1	Control	11348	3348	3.87734	0
ACGTCCTGTAACTGCT-1	Control	11615	3349	7.70555	0
ACGTCCTGTTCAAGGG-1	Control	12187	3666	4.76738	0
ACGTCCTGTTCCACGG-1	Control	3963	1406	6.28312	0
ACGTCCTTCGAACACT-1	Control	14694	4029	4.87954	0
ACGTCCTTCGCATTAG-1	Control	22981	4555	6.05283	0
ACGTCCTTCTCAGAAC-1	Control	19518	4584	6.1328	0
ACGTCCTTCTCTGAGA-1	Control	6052	2199	3.98215	0
ACGTTCCAGAGGTCAC-1	Control	11948	2946	5.17241	0
ACGTTCCAGCAATAAC-1	Control	20149	4808	3.57834	0
ACGTTCCAGTCTAGAA-1	Control	16587	3794	4.84717	0
ACGTTCCAGTGCACAG-1	Control	29619	5182	4.04808	0
ACTACGAAGCAGTAAT-1	Control	3581	1285	7.17677	0
ACTACGACAACCACGC-1	Control	14360	3094	5.11142	0
ACTACGACAACTTGGT-1	Control	3757	1466	8.67714	0
ACTACGACACCTGATA-1	Control	6614	2197	3.96129	0
ACTACGACAGGCTATT-1	Control	17043	3497	5.41571	0
ACTACGAGTCGCTGCA-1	Control	14941	3171	5.4481	0
ACTACGAGTGTCTAAC-1	Control	12436	2557	4.76841	0
ACTACGATCCACTAGA-1	Control	24480	4297	5.5433	0
ACTACGATCGCGGTAC-1	Control	748	537	0.802139	0
ACTACGATCTAAGCCA-1	Control	11724	3285	6.93449	0
ACTACGATCTCGGCTT-1	Control	9050	3103	3.35912	0
ACTATCTAGACCATTC-1	Control	16686	3708	5.0881	0
ACTATCTCAAATCCCA-1	Control	14847	3983	6.27063	0
ACTATCTCAATGACCT-1	Control	4172	1660	6.18408	0
ACTATCTCAGATTTCG-1	Control	14419	3413	11.6582	0
ACTATCTGTAACTAAG-1	Control	14420	3647	6.27601	0
ACTATCTGTAGATCCT-1	Control	12588	3650	9.49317	0
ACTATCTGTGTGCCTG-1	Control	4092	1578	23.4848	0
ACTATCTTCACGGGCT-1	Control	19669	4232	6.23824	0
ACTATGGTCCAAGCTA-1	Control	13095	3507	5.31501	0
ACTATTCAGCGTTGTT-1	Control	7542	2549	3.83187	0
ACTATTCAGGTCCGAA-1	Control	12280	2944	4.95114	0
ACTATTCCAATTGGTC-1	Control	4260	1513	6.73709	0
ACTATTCCACACCTTC-1	Control	13145	3727	4.26017	0
ACTATTCCATTAGGAA-1	Control	8359	2920	13.1475	0
ACTATTCGTAGAATGT-1	Control	20138	4628	5.24878	0
ACTATTCGTGAATATG-1	Control	22768	4311	4.54585	0
ACTATTCGTGGTTTGT-1	Control	16703	3860	5.63372	0
ACTCCCAAGGAGGGTG-1	Control	5789	1964	18.5006	0
ACTCCCAAGGGTAATT-1	Control	21749	4333	5.08989	0
ACTCCCAAGGTTTACC-1	Control	25193	4719	5.16413	0
ACTCCCAGTTAGGCTT-1	Control	19029	3698	4.6508	0
ACTCTCGAGGCTCTCG-1	Control	9496	3063	5.23378	0
ACTCTCGCACTCTGCT-1	Control	14830	4042	4.39649	0
ACTCTCGGTACGTACT-1	Control	14445	3591	7.29664	0
ACTCTCGGTAGACTGG-1	Control	20826	4404	6.07414	0
ACTCTCGTCGCCAACG-1	Control	2849	1128	5.61601	0
ACTCTCGTCTGCCTGT-1	Control	3806	1367	4.91329	0
ACTGATGAGAAACACT-1	Control	15213	3222	4.08861	0
ACTGATGAGACTCCGC-1	Control	6441	2515	6.36547	0
ACTGATGAGTGTTCAC-1	Control	15042	3545	5.41151	0
ACTGATGCAAGCGCAA-1	Control	13046	3291	5.7029	0
ACTGATGCATACCGTA-1	Control	23662	5244	3.58381	0
ACTGATGGTAGCTGCC-1	Control	33316	5265	5.26174	0
ACTGATGGTCGCTCGA-1	Control	18281	4059	10.7817	0
ACTGATGGTCGTTGCG-1	Control	3124	1283	6.94622	0
ACTGATGGTGTCCAAT-1	Control	3077	1160	11.5372	0
ACTGATGGTTTCGTAG-1	Control	5942	1916	3.14709	0
ACTGATGTCGGTCATA-1	Control	13664	2914	5.47424	0
ACTGATGTCTTACTGT-1	Control	12196	3499	6.23155	0
ACTGCAAAGACCATGG-1	Control	6921	2206	6.55975	0.0144488
ACTGCAAAGATACCAA-1	Control	21098	4424	5.00521	0
ACTGCAAAGCCTTCTC-1	Control	15652	3831	4.81089	0
ACTGCAAAGTTTCTTC-1	Control	10752	2509	5.72917	0
ACTGCAACAAAGACGC-1	Control	14825	3239	4.22934	0
ACTGCAACAAGCGCTC-1	Control	14950	3903	5.58528	0
ACTGCAACACGAGAAC-1	Control	14134	2857	5.70964	0
ACTGCAACAGGCTATT-1	Control	12065	3468	4.04476	0
ACTGCAACAGGTGTTT-1	Control	4354	1636	4.82315	0
ACTGCAACATGGCCCA-1	Control	24496	4672	5.87443	0
ACTGCAATCGTGACTA-1	Control	2118	919	21.2465	0
ACTGCAATCTTCGTAT-1	Control	3450	1467	2.52174	0
ACTGTCCAGATCACCT-1	Control	10491	3174	8.35955	0
ACTGTCCAGGTCACAG-1	Control	12812	3149	5.62754	0
ACTGTCCCAGAGTCTT-1	Control	12561	3477	5.29416	0
ACTGTCCGTAGTACGG-1	Control	16791	3463	6.61664	0
ACTGTCCGTCCTGTCT-1	Control	12963	3161	4.51284	0
ACTGTCCGTGGTCTTA-1	Control	14919	3214	6.52859	0
ACTGTCCTCAAAGACA-1	Control	17394	4135	6.32402	0
ACTGTCCTCATTGCCC-1	Control	13351	3731	4.95843	0
ACTGTCCTCGGCATCG-1	Control	10358	2832	5.33887	0
ACTGTGAAGACGACGT-1	Control	16675	3863	6.45277	0
ACTGTGAAGGATTACA-1	Control	21144	4755	12.0696	0
ACTGTGAAGGGCTGAT-1	Control	16580	4016	5.65742	0
ACTGTGACAACGATTC-1	Control	11950	3496	5.56485	0
ACTGTGACAATGGGTG-1	Control	18239	3371	4.93448	0
ACTGTGACACAAGTTC-1	Control	13307	3314	3.58458	0
ACTGTGAGTAGGTTTC-1	Control	3801	1502	3.8674	0
ACTGTGAGTATCATGC-1	Control	13583	3555	6.21365	0
ACTGTGAGTGCCCTTT-1	Control	9933	2387	3.68469	0
ACTGTGAGTTCCAGGC-1	Control	15248	3997	5.53515	0
ACTGTGATCGTGTGGC-1	Control	4040	1348	8.39109	0
ACTTAGGAGATCCGAG-1	Control	13312	3524	5.04808	0
ACTTAGGCAAGTGGTG-1	Control	4017	1389	5.05352	0
ACTTAGGCACTGGCCA-1	Control	4259	1707	6.97347	0
ACTTAGGCAGGACTAG-1	Control	4641	1784	0.129282	0
ACTTAGGGTGGAAATT-1	Control	21672	3791	3.52529	0
ACTTAGGTCCTATTGT-1	Control	15637	3165	3.93937	0
ACTTATCCAAATGAAC-1	Control	3244	1388	4.90136	0
ACTTATCCAACTGTGT-1	Control	19572	4018	5.50787	0
ACTTATCCAGCAATTC-1	Control	35027	5978	4.83627	0
ACTTATCCATCTGGGC-1	Control	42553	5594	5.84448	0
ACTTATCGTAGATCGG-1	Control	9658	2655	9.02878	0
ACTTATCGTGTATCCA-1	Control	13971	3614	6.77117	0
ACTTATCGTTATGTCG-1	Control	10687	2873	5.57687	0
ACTTATCTCAAGTGGG-1	Control	10411	3234	5.23485	0
ACTTATCTCCCGAACG-1	Control	14369	3677	4.16174	0
ACTTCCGAGAAGCGCT-1	Control	4267	1382	6.46824	0
ACTTCCGAGTAGTCTC-1	Control	17149	4185	5.68546	0
ACTTCCGCAACATCGT-1	Control	1185	552	0.337553	0
ACTTCCGCAGCTACAT-1	Control	13368	2945	4.81747	0
ACTTCCGCAGTGACCC-1	Control	8074	2804	5.73446	0
ACTTCCGCATAAGATG-1	Control	7290	2051	3.63512	0
ACTTCCGGTCATTCCC-1	Control	24087	5266	4.20559	0
ACTTCCGGTCCAAATC-1	Control	5843	2052	4.86052	0
ACTTCCGGTCGTACTA-1	Control	8453	2778	7.80788	0
ACTTCCGTCCCGTTCA-1	Control	10611	3498	6.15399	0
ACTTCCGTCTCGCTTG-1	Control	18130	4345	5.10204	0
ACTTCCGTCTCGTGGG-1	Control	14379	3743	5.6054	0
ACTTCGCAGAGAATCT-1	Control	10440	2444	4.97126	0
ACTTCGCAGCAGGCAT-1	Control	14399	3485	4.84756	0
ACTTCGCAGCTGGCCT-1	Control	37764	6057	6.32348	0
ACTTCGCCAACGATCT-1	Control	3703	1404	7.31839	0
ACTTCGCCAAGTAGTA-1	Control	12655	2468	4.06954	0
ACTTCGCGTCCAATCA-1	Control	16057	3973	6.39596	0
ACTTCGCGTGAGTAGC-1	Control	4803	1400	6.4543	0
ACTTCGCTCATAGACC-1	Control	14120	3370	6.91926	0
ACTTCGCTCATGAGAA-1	Control	1959	852	0	0
ACTTCGCTCCCAAGCG-1	Control	14006	3577	5.7047	0
ACTTCGCTCCTATTGT-1	Control	2873	1238	0.382875	0
ACTTTCAAGACCAGCA-1	Control	21449	4634	4.71817	0
ACTTTCACACACGGAA-1	Control	26967	5076	5.5809	0
ACTTTCACAGCTTCCT-1	Control	11307	2839	5.02344	0
ACTTTCAGTATCCTTT-1	Control	14222	3619	5.17508	0
ACTTTCAGTCCCTAAA-1	Control	2752	1179	6.03198	0
ACTTTCAGTGGGTTGA-1	Control	13877	3911	6.24775	0
ACTTTCATCTTCTTCC-1	Control	17364	4100	5.20617	0
ACTTTGTAGCCGTAAG-1	Control	9419	2681	4.59709	0
ACTTTGTAGGGTGGGA-1	Control	15619	3314	5.02593	0
ACTTTGTCAAGACGAC-1	Control	24733	5017	7.13217	0
ACTTTGTCAGTTGCGC-1	Control	12786	3547	4.25465	0
ACTTTGTCATCATGAC-1	Control	8488	2871	3.44015	0
ACTTTGTCATGAGATA-1	Control	14471	3576	5.0653	0
ACTTTGTGTAGATCGG-1	Control	2238	1096	6.30027	0
ACTTTGTTCAGTGTTG-1	Control	3995	1478	10.363	0
ACTTTGTTCGCTACGG-1	Control	14991	3325	4.34928	0
AGAAATGAGACCTTTG-1	Control	10539	3160	5.67416	0
AGAAATGAGGGATCAC-1	Control	20233	4093	5.27851	0
AGAAATGCAATAGAGT-1	Control	14315	2941	5.95878	0
AGAAATGCAGGAATAT-1	Control	13120	3413	3.48323	0
AGAAATGCAGTCACGC-1	Control	15527	3796	3.99304	0
AGAAATGGTTCGGGTC-1	Control	32008	5465	6.34841	0
AGAAATGTCCGTATAG-1	Control	15181	3279	5.48053	0
AGAACAAAGGGTTAAT-1	Control	18304	3445	8.98711	0
AGAACAAAGTCATTGC-1	Control	15397	3736	5.47509	0
AGAACAAAGTGATTCC-1	Control	17499	4128	6.02892	0
AGAACAACAGCTACCG-1	Control	3188	1220	4.17189	0
AGAACAAGTAACAAGT-1	Control	18560	3529	5.25862	0
AGAACAAGTGACGTCC-1	Control	11344	3296	6.0208	0
AGAACAATCACGTCCT-1	Control	11408	3303	5.32959	0
AGAACAATCGGAAACG-1	Control	16353	3769	5.24674	0
AGAACAATCGGAAGGT-1	Control	23917	4660	5.16787	0
AGAACCTCAAAGGCGT-1	Control	17951	4081	5.93839	0
AGAACCTCAGACTGCC-1	Control	4972	1987	17.498	0
AGAACCTGTACCTATG-1	Control	13726	3549	5.98863	0
AGAACCTGTCATCGGC-1	Control	7973	2679	6.38405	0
AGAACCTTCGAAGGAC-1	Control	5828	2224	3.87783	0
AGAAGCGAGCATGCAG-1	Control	15691	3553	2.61934	0
AGAAGCGAGCTGAGCA-1	Control	19760	4565	4.84818	0
AGAAGCGAGGCAGGTT-1	Control	17017	4007	5.50038	0
AGAAGCGCAGCTTTCC-1	Control	4170	1235	4.79616	0
AGAAGCGGTTACTCAG-1	Control	17988	4321	4.13053	0
AGAAGCGTCCTAGCTC-1	Control	21074	4381	4.15678	0
AGAAGTAAGCATGAAT-1	Control	11138	3193	5.09966	0
AGAAGTAAGGATGAGA-1	Control	15733	3504	4.40475	0
AGAAGTAAGTATGACA-1	Control	10267	2835	5.31801	0
AGAAGTACAGTCGGAA-1	Control	16271	3854	5.77715	0
AGAAGTAGTATACGGG-1	Control	6023	1674	0.016603	0
AGAAGTAGTTGGGACA-1	Control	14184	3594	6.52848	0
AGAAGTATCGGACTGC-1	Control	13687	3015	4.95361	0
AGAAGTATCGTTCCTG-1	Control	1877	821	0.213106	0
AGACAAAAGCACGGAT-1	Control	16119	3611	4.36752	0
AGACAAACAAGCCTGC-1	Control	5561	1582	5.50261	0
AGACAAACAATTGGTC-1	Control	13160	3606	5.70669	0
AGACAAACACATTCTT-1	Control	22882	4285	4.91216	0
AGACAAACAGCTCCTT-1	Control	21414	4442	3.89465	0
AGACAAACATGAATAG-1	Control	20248	4219	6.57843	0
AGACAAAGTCAGTCTA-1	Control	2914	1154	6.48593	0
AGACAAATCGATTGAC-1	Control	18132	4343	5.38275	0
AGACAAATCTGACCCT-1	Control	3128	1472	2.90921	0
AGACACTAGCGACAGT-1	Control	16160	3744	9.80198	0
AGACACTAGGCTGGAT-1	Control	17008	3691	4.16863	0
AGACACTAGTCCGCGT-1	Control	9963	3404	5.94199	0
AGACACTAGTGCCTCG-1	Control	18482	4215	5.26458	0
AGACACTCAACCGCTG-1	Control	4485	1728	6.02007	0
AGACACTCAATCACGT-1	Control	32484	5774	5.71974	0
AGACACTCACTGTCGG-1	Control	11736	3299	6.81663	0
AGACACTCAGTTGTCA-1	Control	4643	1750	3.8768	0
AGACACTGTTACCTGA-1	Control	4482	1592	4.95315	0
AGACACTTCATGCATG-1	Control	4437	1688	4.21456	0
AGACAGGAGACGAGCT-1	Control	19248	4150	9.52826	0
AGACAGGAGGTAAAGG-1	Control	16643	3960	5.46776	0
AGACAGGAGGTTCTAC-1	Control	3740	1607	3.82353	0
AGACAGGCAGTAGAGC-1	Control	17013	4012	5.52519	0
AGACAGGGTACTTGTG-1	Control	3956	1363	5.30839	0
AGACAGGGTCGTTGCG-1	Control	11479	2941	5.2008	0
AGACAGGGTGAGAACC-1	Control	19710	4458	4.42922	0
AGACAGGGTGATACCT-1	Control	1610	803	2.48447	0
AGACAGGGTGGGTCAA-1	Control	12059	3464	5.04188	0
AGACAGGTCAACGAGG-1	Control	13119	3245	3.20909	0
AGACCATAGATTGATG-1	Control	3176	1194	4.78589	0
AGACCATGTACAAAGT-1	Control	14490	3660	2.71912	0
AGACCATGTAGACACG-1	Control	11560	3533	7.16263	0
AGACCATGTTCGCGTG-1	Control	14927	3739	5.09145	0
AGACCATTCCTACCAC-1	Control	5372	1885	6.96203	0
AGACCATTCCTGTAAG-1	Control	7519	2487	8.69797	0
AGACCATTCGATGGAG-1	Control	12145	3220	4.66859	0
AGACCATTCGTCGCTT-1	Control	7679	2520	3.52911	0
AGACCATTCTGGGCCA-1	Control	11980	3545	3.99833	0
AGACCCGCACCGTCTT-1	Control	11993	2836	3.18519	0
AGACCCGGTACTGTTG-1	Control	7304	2711	18.1544	0
AGACCCGTCCCATAAG-1	Control	4573	1707	4.96392	0
AGACTCACATGCCGCA-1	Control	16057	3487	6.25272	0
AGACTCAGTTCAACGT-1	Control	19184	4384	6.42202	0
AGACTCAGTTCCGTTC-1	Control	32669	5594	5.70878	0
AGACTCATCCACTTTA-1	Control	13146	3039	4.79233	0
AGAGAATCACTTCAGA-1	Control	13092	3654	3.78093	0
AGAGAATCACTTGAAC-1	Control	16581	3496	4.78258	0
AGAGAATCAGCGCTTG-1	Control	12309	3204	5.44317	0
AGAGAATCATATTCGG-1	Control	7046	2472	6.28726	0
AGAGAATGTGCATTTG-1	Control	12861	3461	6.5547	0
AGAGAATTCACCTGGG-1	Control	3498	1382	6.57519	0
AGAGAATTCATCACAG-1	Control	7204	2547	3.99778	0
AGAGAATTCTAGCAAC-1	Control	9736	3128	3.67707	0
AGAGAGCAGCAGGCAT-1	Control	9292	2821	7.54412	0
AGAGAGCCAAGCGCTC-1	Control	27954	5061	7.04014	0
AGAGAGCCACCGCTAG-1	Control	22219	4449	5.31977	0
AGAGAGCGTAATGCGG-1	Control	9827	2401	6.80777	0
AGAGAGCGTCCACTCT-1	Control	11880	2591	4.57912	0
AGAGAGCTCGCTTGAA-1	Control	4131	1636	8.061	0
AGAGAGCTCGGTCGAC-1	Control	11327	2944	4.76737	0
AGAGCAGAGCCGAATG-1	Control	25202	5056	5.93604	0
AGAGCAGAGGATATGT-1	Control	11104	3187	6.58321	0
AGAGCAGCATAGCACT-1	Control	14217	3382	5.33165	0
AGAGCAGTCGACGATT-1	Control	11802	3397	4.34672	0
AGAGCCCAGACTTCGT-1	Control	7321	2641	8.53709	0
AGAGCCCAGATGTTAG-1	Control	13715	3583	7.81626	0
AGAGCCCAGCCATCCG-1	Control	2604	1033	7.71889	0
AGAGCCCAGCCTTGAT-1	Control	33949	5532	5.69678	0
AGAGCCCAGCTGCCAC-1	Control	16820	3001	5.5648	0
AGAGCCCAGCTGTACT-1	Control	18991	3890	5.08135	0
AGAGCCCAGGTACCTT-1	Control	13585	3322	5.09385	0
AGAGCCCAGTTGGACG-1	Control	10420	3292	5.3167	0
AGAGCCCCAAGCGAGT-1	Control	11552	2558	4.5187	0
AGAGCCCCAATAACCC-1	Control	18285	3889	3.62045	0
AGAGCCCCAATCGAAA-1	Control	25391	4963	8.44394	0
AGAGCCCCATAGCACT-1	Control	19986	4470	4.04283	0
AGAGCCCGTAGCGCCT-1	Control	14925	3873	4.60302	0
AGAGCCCGTGGGCTTC-1	Control	16499	3555	4.67301	0
AGAGCCCGTTCCGGTG-1	Control	8648	2852	6.1864	0
AGAGCCCGTTCGATTG-1	Control	10334	2934	6.1738	0
AGAGCCCTCATATGGC-1	Control	10787	3225	4.47761	0
AGAGCCCTCGTTCATT-1	Control	14436	3770	7.19728	0
AGATAGAAGTCTACCA-1	Control	4896	1510	5.47386	0
AGATAGACAACTTCTT-1	Control	18968	3534	4.98735	0
AGATAGAGTCTCACGG-1	Control	18372	4101	4.9804	0
AGATAGAGTTGATCGT-1	Control	11495	3391	6.03741	0
AGATAGATCCTGTACC-1	Control	8481	2704	6.61479	0
AGATAGATCGGCATCG-1	Control	11209	2935	3.72022	0
AGATCCAAGAGCCATG-1	Control	2438	959	5.61936	0
AGATCCAAGAGGTCAC-1	Control	14972	3739	5.20972	0
AGATCCACAGATACTC-1	Control	14671	3481	3.39445	0
AGATCCAGTACTTCCC-1	Control	25689	5117	4.36374	0
AGATCCAGTGCTCTTC-1	Control	4199	1611	5.02501	0
AGATCCATCAGTGTTG-1	Control	16756	4034	5.55622	0
AGATCGTAGTCTGGTT-1	Control	3214	1467	7.06285	0
AGATCGTCACCGAATT-1	Control	13427	3182	3.53765	0
AGATCGTGTCGCAACC-1	Control	10926	3032	4.8142	0
AGATCGTGTTCCACGG-1	Control	14917	3401	6.30154	0
AGATCGTTCTCAACCC-1	Control	17139	4347	5.16366	0
AGATGAAAGCTACGTT-1	Control	16599	3919	5.73529	0
AGATGAAGTATCGGTT-1	Control	11556	3148	6.61128	0
AGATGAAGTATCGTAC-1	Control	16334	3497	5.6263	0
AGATGAAGTCAGCGTC-1	Control	10837	2626	7.08683	0
AGATGAAGTCGGAACA-1	Control	7193	2552	15.1814	0
AGATGAAGTGGTCTGC-1	Control	13207	3608	5.98168	0
AGATGAATCGGCTGAC-1	Control	1111	623	17.4617	0
AGATGCTAGCGTCAAG-1	Control	11479	3026	7.34385	0
AGATGCTAGTTCCTGA-1	Control	23269	4444	5.67278	0
AGATGCTCAGAAGTTA-1	Control	2121	978	9.52381	0
AGATGCTCAGCACACC-1	Control	14055	3501	5.04447	0
AGATGCTGTTGGACCC-1	Control	3433	1466	19.5747	0
AGATGCTGTTTATGCG-1	Control	5304	2224	2.24359	0
AGATGCTTCAGGACAG-1	Control	12602	3482	5.14998	0
AGATGCTTCGCCACTT-1	Control	12876	3507	6.96645	0
AGATGCTTCTAAGCCA-1	Control	11275	3160	7.00665	0
AGATGCTTCTCTCGAC-1	Control	2916	1148	7.09877	0
AGATGCTTCTGCAGCG-1	Control	14438	3494	7.61186	0
AGCATCAAGCGGGTTA-1	Control	12180	3252	4.28571	0
AGCATCAAGGTAAGGA-1	Control	12914	3194	4.69258	0
AGCATCAAGTGGCCTC-1	Control	3782	1375	3.62242	0
AGCATCAGTCCTTTGC-1	Control	21888	4420	5.13523	0
AGCATCAGTTAGTCGT-1	Control	1497	752	0.200401	0
AGCCAATAGAGCTGAC-1	Control	17490	3844	6.5466	0
AGCCAATAGAGTCTGG-1	Control	13700	3408	6.11679	0
AGCCAATAGGTAAGGA-1	Control	3007	1204	5.45394	0
AGCCAATCAGGGTCTC-1	Control	21615	4821	3.5207	0
AGCCAATGTCCTGTTC-1	Control	14290	3568	6.59202	0
AGCCAATGTTGTAAAG-1	Control	28151	5059	4.66413	0
AGCCACGAGAGGCTGT-1	Control	18373	3475	4.71344	0
AGCCACGAGGGCTAAC-1	Control	22170	4770	5.53451	0
AGCCACGAGTGGCGAT-1	Control	22219	4517	3.51051	0
AGCCACGCAACCAATC-1	Control	2853	1225	4.24115	0
AGCCACGCACGCCACA-1	Control	13434	3282	5.87316	0
AGCCACGCACTTGTGA-1	Control	20440	4425	4.25147	0
AGCCACGCAGAGTCAG-1	Control	3501	1205	7.28363	0
AGCCACGCATCACAGT-1	Control	4899	1637	5.73586	0
AGCCACGCATGACCCG-1	Control	17035	3904	4.70208	0
AGCCACGCATGGAAGC-1	Control	9889	3156	4.21681	0
AGCCACGGTGAGATAT-1	Control	3106	1289	3.34836	0
AGCCACGGTGTTGACT-1	Control	24643	4980	5.84344	0
AGCCACGTCCTTCTGG-1	Control	14788	3829	5.62618	0
AGCCACGTCGAAGTGG-1	Control	19289	4352	3.88823	0
AGCCAGCAGTAAGGGA-1	Control	11071	3024	7.31641	0
AGCCAGCAGTCTGTAC-1	Control	11620	3391	4.81928	0
AGCCAGCCACTGGAAG-1	Control	16902	3538	5.56147	0
AGCCAGCGTCACAGAG-1	Control	9331	2707	6.41946	0
AGCCAGCGTTGAGTCT-1	Control	11283	2545	5.06957	0
AGCCAGCTCCAAGAGG-1	Control	9880	3255	4.64575	0
AGCCAGCTCCCTCGAT-1	Control	19676	3937	5.39236	0
AGCCAGCTCCCTTGGT-1	Control	23189	4458	5.44224	0
AGCCAGCTCGAATGCT-1	Control	11964	3497	5.80909	0
AGCCAGCTCTCGGTAA-1	Control	13457	3397	6.55421	0
AGCCAGCTCTGCTAGA-1	Control	27219	5198	5.23899	0
AGCGATTAGCCTCTTC-1	Control	17603	3921	4.79464	0
AGCGATTAGGCACGAT-1	Control	25212	4945	5.83056	0
AGCGATTCACAACGCC-1	Control	6663	1998	4.57752	0
AGCGATTGTCAGATTC-1	Control	14212	2904	5.88235	0
AGCGATTGTTACAGCT-1	Control	11301	3361	5.31811	0
AGCGATTTCCGACAGC-1	Control	14279	3694	6.14889	0
AGCGATTTCTGGAAGG-1	Control	21611	4204	4.49308	0
AGCGCCAAGCGTTAGG-1	Control	16551	3824	13.1775	0
AGCGCCAAGCTACAAA-1	Control	27409	4757	8.16885	0
AGCGCCAAGCTCCCTT-1	Control	17850	4339	4.2521	0
AGCGCCAAGTATGGCG-1	Control	512	316	1.36719	0
AGCGCCACAAATTGCC-1	Control	2965	1229	11.0624	0
AGCGCCACACTCCTGT-1	Control	22474	4720	11.7202	0
AGCGCCACAGTCAGTT-1	Control	4439	1660	5.15882	0
AGCGCCACAGTCGTTA-1	Control	3412	1388	3.78077	0
AGCGCCAGTCCTGAAT-1	Control	5009	1799	4.85127	0
AGCGCCAGTCTTGAGT-1	Control	16651	3672	10.588	0
AGCGCCAGTTCTCCTG-1	Control	11079	3056	7.31113	0
AGCGCCATCCATGATG-1	Control	827	498	0.241838	0
AGCGCCATCGTAACAC-1	Control	19288	4309	12.5467	0
AGCGCCATCTGCACCT-1	Control	4428	1608	5.2168	0
AGCGCTGAGAGATCGC-1	Control	7371	2484	4.04287	0
AGCGCTGAGCCATTGT-1	Control	15021	3915	6.59743	0
AGCGCTGAGTATGATG-1	Control	5177	1708	7.66853	0
AGCGCTGCAGTTGTCA-1	Control	15327	3293	4.76936	0
AGCGCTGGTACAGGTG-1	Control	8625	2587	4.3942	0
AGCGCTGGTATACAGA-1	Control	17842	3467	5.05549	0
AGCGCTGGTGAAGCGT-1	Control	24609	5112	7.47288	0
AGCGCTGGTGACAGGT-1	Control	7145	2463	6.3401	0
AGCGCTGGTGAGACGT-1	Control	16317	4017	5.44218	0
AGCGCTGTCTGGGATT-1	Control	10317	3142	5.12746	0
AGCGTATAGTGCTCGC-1	Control	12903	3478	6.88212	0
AGCGTATCAACATACC-1	Control	17036	3808	5.23597	0
AGCGTATGTAGCGTCC-1	Control	15357	3189	4.96842	0
AGCGTATGTATGAGAT-1	Control	18180	4221	6.0066	0
AGCGTATGTCAAGCGA-1	Control	14824	3919	4.30383	0
AGCGTATGTGATCATC-1	Control	14362	3449	5.21515	0
AGCGTATGTTTGAAAG-1	Control	4048	1429	10.3755	0
AGCGTCGAGAAGCTGC-1	Control	8042	2155	5.45884	0
AGCGTCGCACGGTGAA-1	Control	593	301	11.8044	0
AGCGTCGGTATCGTTG-1	Control	14660	3579	5.44338	0
AGCGTCGGTGGATCGA-1	Control	7632	2677	7.52096	0
AGCGTCGTCGAACCTA-1	Control	4417	1378	4.82228	0
AGCGTCGTCGCTCTAC-1	Control	6212	1808	4.95815	0
AGCGTCGTCGGCCCAA-1	Control	3791	1647	4.90636	0
AGCTACAAGCACCGTC-1	Control	3702	1344	5.67261	0
AGCTACAAGGATTTCC-1	Control	9712	3187	5.11738	0
AGCTACAAGGGAGGCA-1	Control	25396	4529	3.46905	0
AGCTACAAGTCCGTCG-1	Control	23673	5155	4.78182	0
AGCTACACAATGCTCA-1	Control	11942	3645	4.11991	0
AGCTACACAGAACTTC-1	Control	18724	3930	3.94681	0
AGCTACACAGTAACGG-1	Control	10965	3339	6.70315	0
AGCTACATCAACTTTC-1	Control	3245	1505	4.74576	0
AGCTACATCAAGCGTT-1	Control	7238	2353	5.84416	0
AGCTACATCCATTTCA-1	Control	18577	4276	6.29811	0
AGCTCAAAGTCTTCGA-1	Control	8519	2605	7.48914	0
AGCTCAAAGTTCCAGT-1	Control	12995	3841	4.80185	0
AGCTCAAGTCTTGAAC-1	Control	6378	2057	6.78896	0
AGCTCAAGTGATTAGA-1	Control	11723	2724	4.75134	0
AGCTCAATCAACCTTT-1	Control	27601	4581	3.47089	0
AGCTCAATCATTTGTC-1	Control	13405	3151	6.23648	0
AGCTCAATCCGGTAGC-1	Control	18483	4290	4.49602	0
AGCTCAATCGGACAAG-1	Control	3681	1465	5.32464	0
AGCTTCCAGAGCTGAC-1	Control	13195	3535	3.78174	0
AGCTTCCAGGTTCAGG-1	Control	5529	2080	10.6891	0
AGCTTCCAGTATGGAT-1	Control	11172	3130	4.79771	0
AGCTTCCCAGTCAGTT-1	Control	13545	3472	6.32706	0
AGCTTCCGTCATACCA-1	Control	14479	3849	6.17446	0
AGCTTCCGTGAAGCTG-1	Control	12821	3504	4.96841	0
AGCTTCCTCCCGAGTG-1	Control	19797	4109	4.79871	0
AGCTTCCTCGTGGGAA-1	Control	1091	649	1.09991	0
AGCTTCCTCTATACTC-1	Control	12340	3429	4.73258	0
AGGAAATAGGTCGTCC-1	Control	13688	2691	6.15868	0
AGGAAATCAACCCTCT-1	Control	3954	1414	6.49975	0
AGGAAATCAACGAGGT-1	Control	15363	3549	7.53759	0
AGGAAATCATCCAACA-1	Control	26918	5057	4.27966	0
AGGAAATGTGGTCAAG-1	Control	32741	5341	7.52573	0
AGGAAATTCCGAGGCT-1	Control	1179	662	5.85242	0
AGGAAATTCTAGCATG-1	Control	15628	3206	4.95905	0
AGGAATAAGCTCCATA-1	Control	3792	1619	3.7711	0
AGGAATAAGGGCAAGG-1	Control	16726	4070	7.37176	0
AGGAATAAGTTGTCGT-1	Control	6573	2010	3.02754	0
AGGAATACAAACTCGT-1	Control	6486	2252	5.16497	0
AGGAATACAATTTCCT-1	Control	16150	3167	4.26625	0
AGGAATACACATAACC-1	Control	9915	2827	5.27484	0
AGGAATACACCCTTAC-1	Control	15321	3877	3.66164	0
AGGAATACACCGGAAA-1	Control	6610	1697	3.93343	0
AGGAATACAGATACCT-1	Control	14425	3121	6.56499	0
AGGAATAGTTAGGGAC-1	Control	13423	3551	11.1748	0
AGGAATATCAGACCTA-1	Control	5607	1840	4.94025	0
AGGAATATCATTTGTC-1	Control	6005	1684	4.94588	0
AGGACGACAACACTAC-1	Control	12470	3469	4.48276	0
AGGACGAGTAGCACAG-1	Control	3997	1253	7.3305	0
AGGACGAGTGTAACGG-1	Control	2224	940	0.0899281	0
AGGACGAGTGTTATCG-1	Control	12498	2637	7.32917	0
AGGACGATCACCCTCA-1	Control	16922	4113	9.66198	0
AGGACTTAGAATCGTA-1	Control	14346	3128	5.02579	0
AGGACTTAGGAAAGAC-1	Control	10733	3092	4.66785	0
AGGACTTAGGGTTAAT-1	Control	15075	3708	7.64179	0
AGGACTTAGTCACTCA-1	Control	15715	3863	4.96341	0
AGGACTTCACCGTGCA-1	Control	16202	3663	3.35761	0
AGGACTTCAGATTTCG-1	Control	8089	1682	25.2071	0
AGGACTTGTAGCACAG-1	Control	19844	4344	6.76275	0
AGGACTTTCCACAAGT-1	Control	5476	1797	5.29584	0
AGGACTTTCTCCGATC-1	Control	14642	3674	5.55935	0
AGGACTTTCTGCATAG-1	Control	15820	3825	5.689	0
AGGAGGTAGAAACTAC-1	Control	2542	1074	6.21558	0
AGGAGGTAGGGACACT-1	Control	10200	3054	5.86275	0
AGGAGGTAGTAGGAAG-1	Control	3899	1457	6.4119	0
AGGAGGTAGTGATCGG-1	Control	3525	1373	8.73759	0
AGGAGGTCACGGAAGT-1	Control	9490	2932	6.25922	0
AGGAGGTCAGCCCAGT-1	Control	13802	3703	6.89031	0
AGGAGGTGTAATGCTC-1	Control	3391	1334	5.86848	0
AGGAGGTGTAGATCCT-1	Control	14283	3850	2.22642	0
AGGAGGTGTTACCCAA-1	Control	7056	1803	3.78401	0
AGGAGGTTCAGCTCTC-1	Control	13585	3572	4.12955	0
AGGAGGTTCCATGCAA-1	Control	10272	3005	3.51441	0
AGGAGGTTCCGATTAG-1	Control	12233	3333	5.01921	0
AGGAGGTTCGTTCTCG-1	Control	18107	4169	5.47302	0
AGGAGGTTCTAGACCA-1	Control	5098	1897	8.47391	0
AGGAGGTTCTGTCAGA-1	Control	14268	3241	6.38492	0
AGGATAAAGCCAACCC-1	Control	18225	3590	4.24691	0
AGGATAAAGTACTGGG-1	Control	10838	3280	5.72061	0
AGGATAAAGTCAGCCC-1	Control	9897	3063	4.48621	0
AGGATAACAGCCATTA-1	Control	5689	1929	5.50185	0
AGGATAACATAGTCAC-1	Control	14129	3607	6.87239	0
AGGATAACATGTTCGA-1	Control	45676	6128	10.4475	0
AGGATAAGTAATTAGG-1	Control	11328	3461	5.24364	0
AGGATAAGTTGTTTGG-1	Control	15304	4144	5.92656	0
AGGATAAGTTTCTTAC-1	Control	10295	2957	5.49781	0
AGGATAATCACAATGC-1	Control	28789	5216	5.06791	0
AGGATAATCCTACCAC-1	Control	17166	4010	7.23523	0
AGGATAATCGGCTGAC-1	Control	13005	3337	4.8366	0
AGGATAATCTATCACT-1	Control	21110	4876	6.45192	0
AGGATCTAGCATTTGC-1	Control	10256	3032	5.51872	0
AGGATCTAGGAACTCG-1	Control	13871	3692	4.59231	0
AGGATCTAGTTGGGAC-1	Control	7207	2624	11.1558	0
AGGATCTAGTTTGTCG-1	Control	11369	2595	2.69153	0
AGGATCTGTAGCGTTT-1	Control	6660	2036	7.58258	0
AGGATCTGTGTCCGGT-1	Control	14137	3700	4.74641	0
AGGATCTGTTAAACAG-1	Control	41142	6458	6.60882	0
AGGATCTTCCGAGGCT-1	Control	24569	5357	7.74146	0
AGGATCTTCTCGACCT-1	Control	13673	3352	3.94939	0
AGGCATTAGACATCAA-1	Control	16102	4069	4.78823	0
AGGCATTGTAAGTTGA-1	Control	5310	1994	4.61394	0
AGGCATTGTCGAACAG-1	Control	11305	3117	6.36886	0
AGGCATTGTGATGGCA-1	Control	7221	2571	11.1203	0
AGGCATTGTGTCACAT-1	Control	12782	2850	5.91457	0
AGGCATTTCATTGGTG-1	Control	13525	3217	6.32163	0
AGGCATTTCGTAACCA-1	Control	13620	3245	5.38179	0
AGGCATTTCTCGGTCT-1	Control	2313	1185	11.4137	0
AGGCCACAGACGGTTG-1	Control	3004	1151	7.29028	0
AGGCCACCAGTATTCG-1	Control	5969	2051	1.20623	0
AGGCCACGTAGCACGA-1	Control	20717	4471	5.25655	0
AGGCCACGTCTGCCTT-1	Control	2878	1191	8.72133	0
AGGCCACGTTCCATTT-1	Control	1242	631	0.0805153	0
AGGCCACTCACAACCA-1	Control	12770	3251	6.29601	0
AGGCCACTCAGGCGAA-1	Control	3292	1358	23.5115	0
AGGCTGCAGCTGTACT-1	Control	19480	3769	6.01643	0
AGGCTGCCATTGGATC-1	Control	14364	3665	6.9897	0
AGGCTGCGTCTATGAC-1	Control	18372	3236	4.34357	0
AGGCTGCGTTGCGTAT-1	Control	14475	3753	6.65976	0
AGGCTGCTCCTAAACG-1	Control	18741	4421	4.71693	0
AGGGAGTAGTCACACT-1	Control	17927	3364	4.64662	0
AGGGAGTAGTTGCGAG-1	Control	9447	2368	5.07039	0
AGGGAGTCAAATTGGA-1	Control	28816	5311	6.36452	0
AGGGAGTCACGAAGAC-1	Control	15533	3655	6.66967	0
AGGGAGTCACTCAGAT-1	Control	18531	4099	5.4935	0
AGGGAGTGTTCCCACT-1	Control	13042	3104	4.93023	0
AGGGAGTGTTGAGTCT-1	Control	27891	4788	4.94066	0
AGGGAGTTCATTACGG-1	Control	24788	5221	4.01	0
AGGGCCTAGATTGGGC-1	Control	14916	3571	8.67525	0
AGGGCCTAGCGGCTCT-1	Control	3911	1474	9.00026	0
AGGGCCTCAATCTGCA-1	Control	10861	2961	4.89826	0
AGGGCCTCAGACATCT-1	Control	4537	1686	5.31188	0
AGGGCCTGTAGCTGTT-1	Control	21551	4613	6.28277	0
AGGGCCTGTGAGCGAT-1	Control	1925	1025	1.92208	0
AGGGCCTGTGAGTTGG-1	Control	22031	4079	4.26672	0
AGGGCCTTCAGCACCG-1	Control	15011	3835	6.14882	0
AGGGCCTTCGGATAAA-1	Control	5197	1570	5.02213	0
AGGGCCTTCTGGACCG-1	Control	3231	1227	5.38533	0
AGGGCTCAGACTACCT-1	Control	12964	3352	5.62326	0
AGGGCTCAGTGACCTT-1	Control	24464	5100	6.15598	0
AGGGCTCCAGAGTGAC-1	Control	2590	1130	4.82625	0
AGGGCTCCAGCCCAGT-1	Control	18527	4438	4.29643	0
AGGGCTCCATCATTTC-1	Control	15470	3686	4.93213	0
AGGGCTCGTCGTTGCG-1	Control	14093	3910	5.8114	0
AGGGCTCGTTGCAAGG-1	Control	4808	1443	9.79617	0
AGGGCTCTCATCACTT-1	Control	4367	1423	7.12159	0
AGGGCTCTCGGAGATG-1	Control	14982	3767	7.36884	0
AGGGTCCAGACAGCTG-1	Control	19864	3949	4.23379	0
AGGGTCCCAATCCTTT-1	Control	16524	4248	5.51319	0
AGGGTCCCACAAATAG-1	Control	2978	1354	8.02552	0
AGGGTCCCATCCCGTT-1	Control	13783	2914	4.60712	0
AGGGTCCCATGAAAGT-1	Control	20310	4275	4.58887	0
AGGGTCCGTAGCCCTG-1	Control	10985	3224	8.78471	0
AGGGTCCGTATAATGG-1	Control	14138	3163	4.22266	0
AGGGTCCTCCGATGCG-1	Control	4643	1618	6.93517	0
AGGGTCCTCCGTTGAA-1	Control	21341	4319	5.51052	0
AGGGTCCTCGACGAGA-1	Control	19485	4412	5.42469	0
AGGGTCCTCTTCCTAA-1	Control	15220	3052	4.0933	0
AGGGTGAAGCATAGGC-1	Control	3627	1421	4.63193	0
AGGGTGAAGTGCGCTC-1	Control	4331	1586	7.55022	0
AGGGTGACAAGGCTTT-1	Control	5036	1693	6.09611	0
AGGGTGACAAGGTCGA-1	Control	15740	3033	5.62262	0
AGGGTGACACAAAGTA-1	Control	10546	3095	8.79006	0
AGGGTGACACAGAGAC-1	Control	21826	4355	4.34344	0
AGGGTGACACTCCTGT-1	Control	16500	3973	5.45455	0
AGGGTGACATTGCCTC-1	Control	12265	3515	4.01957	0
AGGGTGAGTCTACTGA-1	Control	18829	3898	4.00977	0
AGGGTGAGTGAATTGA-1	Control	14395	2867	3.47343	0
AGGGTGAGTGCATTAC-1	Control	17902	3369	6.68082	0
AGGGTGAGTTAAGCAA-1	Control	19714	4162	6.19864	0
AGGGTGATCAAGGTGG-1	Control	6407	2377	11.0192	0
AGGGTTTAGTCCTGCG-1	Control	16636	4097	5.33782	0
AGGGTTTGTAAGATAC-1	Control	5935	1495	4.39764	0
AGGGTTTGTTCCATTT-1	Control	10371	2856	4.2426	0
AGGGTTTTCGGATTAC-1	Control	2813	1034	9.77604	0
AGGTAGGAGGACAACC-1	Control	10188	3202	6.20338	0
AGGTAGGAGGTTCCGC-1	Control	20138	3983	5.24382	0
AGGTAGGAGTAGACCG-1	Control	13089	3191	5.6154	0
AGGTAGGCACACTTAG-1	Control	3061	1111	7.41588	0
AGGTAGGCACGCTGTG-1	Control	18233	4596	5.0787	0
AGGTAGGCAGCTCATA-1	Control	9100	2758	10.8462	0
AGGTAGGGTACGTAGG-1	Control	4443	1703	5.8519	0
AGGTAGGGTAGTTACC-1	Control	8621	2777	6.82055	0
AGGTAGGGTCAAAGTA-1	Control	13843	3582	4.6305	0
AGGTAGGGTGTACAGG-1	Control	7991	2655	4.71781	0
AGGTAGGTCATGGAGG-1	Control	11756	3603	8.19156	0
AGGTAGGTCGCCTTGT-1	Control	3925	1287	8.40764	0
AGGTAGGTCTCCGATC-1	Control	985	591	0.406091	0
AGGTCATAGACGCCAA-1	Control	16038	4027	5.04427	0
AGGTCATAGTACCGGA-1	Control	905	444	24.1989	0
AGGTCATAGTCCCAAT-1	Control	11108	3139	6.51782	0
AGGTCATGTCATGGCC-1	Control	16830	3920	5.58526	0
AGGTCATGTCTAGTGT-1	Control	15043	3860	5.09207	0
AGGTCATGTTAGGCCC-1	Control	13730	3825	9.3445	0
AGGTCATTCCATCTGC-1	Control	13601	3778	3.85266	0
AGGTCATTCCCATTTA-1	Control	10699	3009	4.54248	0
AGGTCTAAGATCGCTT-1	Control	14059	3113	5.88947	0
AGGTCTAAGCTCCATA-1	Control	20322	4306	7.19909	0
AGGTCTAGTATGTGTC-1	Control	12873	3512	6.43207	0
AGGTCTAGTCTCTCAC-1	Control	23598	5019	4.66141	0
AGGTCTAGTGCCGAAA-1	Control	3334	1320	7.67846	0
AGGTCTATCCGTACGG-1	Control	12370	3455	4.4139	0
AGGTCTATCGTTAGAC-1	Control	12260	3213	5.13866	0
AGGTGTTAGATTACCC-1	Control	13935	3615	3.78902	0
AGGTGTTAGCACGTCC-1	Control	9979	2842	9.9509	0
AGGTGTTAGTAGCATA-1	Control	18943	4363	6.77295	0
AGGTGTTCAAACGTGG-1	Control	2848	1143	3.23034	0
AGGTGTTGTAAGGCTG-1	Control	13253	2957	5.17619	0
AGGTGTTTCAAAGGTA-1	Control	3874	1442	5.65307	0
AGGTGTTTCATGGTAC-1	Control	12951	3562	5.63663	0
AGGTGTTTCTATACTC-1	Control	16679	3648	5.38402	0
AGGTTACAGCCATTCA-1	Control	23047	4808	4.61665	0
AGGTTACAGTAAAGCT-1	Control	14647	3552	4.97713	0
AGGTTACCAACCTAAC-1	Control	6385	2485	8.64526	0
AGGTTACTCCCTCGTA-1	Control	12719	3329	4.8746	0
AGGTTACTCGATGCAT-1	Control	9703	3068	4.53468	0
AGGTTACTCTGAGGTT-1	Control	3258	1253	5.61694	0
AGGTTGTCACACCGCA-1	Control	2461	949	5.32304	0
AGGTTGTGTCTCTCTG-1	Control	3181	1189	5.37567	0
AGGTTGTTCATGACAC-1	Control	14408	3746	6.43393	0
AGGTTGTTCTCCCTAG-1	Control	3499	1458	3.14376	0
AGTAACCAGACGATAT-1	Control	1293	730	0.773395	0
AGTAACCGTCTCGGAC-1	Control	17102	4038	5.35025	0
AGTAACCGTTGCATTG-1	Control	16009	3330	5.13461	0
AGTAACCTCAGAACCT-1	Control	18066	4349	6.26038	0
AGTAACCTCCACATAG-1	Control	14427	3425	4.11035	0
AGTAACCTCCCGTGAG-1	Control	18944	4384	4.33383	0
AGTAACCTCCCTGGTT-1	Control	14170	3746	4.25547	0
AGTAACCTCGCATGAT-1	Control	14903	3564	5.62303	0
AGTACCAAGCATACTC-1	Control	8361	2733	5.01136	0
AGTACCAAGTCAAGCG-1	Control	12286	2810	4.17548	0
AGTACCAAGTCACGAG-1	Control	14149	3803	3.78119	0
AGTACCACACTTCCTG-1	Control	9865	3061	10.0963	0
AGTACCAGTACGTAGG-1	Control	23436	4450	4.21574	0
AGTACCAGTATCGCGC-1	Control	15834	3920	7.76809	0
AGTACCAGTGACAGCA-1	Control	4903	1721	5.11931	0
AGTACCATCAGAACCT-1	Control	10928	3091	7.41215	0
AGTACCATCATCCTGC-1	Control	10613	3259	9.87468	0
AGTACTGAGACAGTCG-1	Control	33945	5822	9.16483	0
AGTACTGAGGGTACGT-1	Control	19881	4323	7.60525	0
AGTACTGCACCTGCAG-1	Control	21131	4883	4.22129	0
AGTACTGCAGCTGTGC-1	Control	26298	4541	5.24755	0
AGTACTGCATACTGTG-1	Control	11196	3228	5.36799	0
AGTACTGTCCACGTCT-1	Control	8459	2879	3.93664	0
AGTACTGTCCGCACTT-1	Control	10419	2834	14.0129	0
AGTACTGTCGCTGTCT-1	Control	13644	3826	7.15333	0
AGTACTGTCTGTCCCA-1	Control	1994	907	0.250752	0
AGTAGCTAGAGACAAG-1	Control	6847	2455	6.92274	0
AGTAGCTAGGGTAATT-1	Control	4624	1834	7.26644	0
AGTAGCTAGTACCATC-1	Control	12370	3440	6.96039	0
AGTAGCTCAAGGCTTT-1	Control	10423	3019	5.47827	0
AGTAGCTGTATCATGC-1	Control	4555	1550	6.41054	0
AGTAGCTGTGAATTAG-1	Control	13871	3535	4.25348	0
AGTAGCTGTTGGGTAG-1	Control	11009	2940	5.1685	0
AGTAGCTTCGTGGAAG-1	Control	3509	1276	8.29296	0
AGTAGCTTCTAAGAAG-1	Control	12548	3210	14.1457	0
AGTAGCTTCTGACCCT-1	Control	6393	2016	4.73956	0
AGTAGCTTCTTGGTGA-1	Control	17251	3943	5.22868	0
AGTAGTCAGTCCTGCG-1	Control	18435	3466	3.87307	0
AGTAGTCCAAATTGGA-1	Control	11766	3490	4.78497	0
AGTAGTCCAGCAGTAG-1	Control	12812	2731	4.53481	0
AGTAGTCCATGGCACC-1	Control	22741	4027	4.82828	0
AGTAGTCGTTCGTGCG-1	Control	9748	2396	5.71399	0
AGTAGTCGTTTGGAAA-1	Control	13655	3058	4.07177	0
AGTAGTCTCAAAGGAT-1	Control	19146	3812	5.58341	0
AGTAGTCTCAAGCCTA-1	Control	14523	2877	4.77863	0
AGTAGTCTCAGAATAG-1	Control	12564	2884	6.68577	0
AGTCAACAGCTGCGAA-1	Control	13484	3514	5.39158	0
AGTCAACGTGTAGGAC-1	Control	16188	3741	7.01754	0
AGTCAACGTTGGAGAC-1	Control	3966	1575	6.32879	0
AGTCAACTCGTCGACG-1	Control	12118	3202	2.95428	0
AGTCAACTCTCAGTCC-1	Control	5155	1874	5.81959	0
AGTCACAAGTCGTCTA-1	Control	23056	5134	5.88133	0
AGTCACACAAGTACCT-1	Control	11491	3016	5.38682	0
AGTCACACATAGTCGT-1	Control	15310	3302	4.80732	0
AGTCACACATCTGTTT-1	Control	17648	3853	5.11106	0
AGTCACAGTAAGTTAG-1	Control	21010	5294	6.05426	0
AGTCACAGTCCGATCG-1	Control	6715	2498	3.69322	0
AGTCATGAGGTTGCCC-1	Control	1537	647	12.9473	0
AGTCATGGTAAGACCG-1	Control	3129	1469	8.11761	0
AGTCTCCCAGAGAGGG-1	Control	16041	3860	5.4236	0
AGTCTCCGTAGTTCCA-1	Control	21611	4400	5.09463	0
AGTCTCCGTGGACCTC-1	Control	13141	3225	11.0266	0
AGTCTCCTCCCATAGA-1	Control	30485	5157	4.7794	0
AGTCTCCTCCGGTTCT-1	Control	13431	3769	4.55662	0
AGTGACTAGAATCCCT-1	Control	14273	3572	4.59609	0
AGTGACTAGAGCAAGA-1	Control	12430	3367	6.08206	0
AGTGACTCACATGGTT-1	Control	16956	3559	3.7155	0
AGTGACTCATCCGTGG-1	Control	14684	3585	5.76137	0
AGTGACTGTACGATGG-1	Control	13250	3089	6.81509	0
AGTGACTGTAGCTAAA-1	Control	19557	3960	6.3251	0
AGTGACTGTGAATATG-1	Control	9215	2653	3.68964	0
AGTGACTGTGCAACGA-1	Control	20627	4159	6.22	0
AGTGACTGTGCATGTT-1	Control	7839	2482	5.74053	0
AGTGACTTCCAAATGC-1	Control	15694	3455	5.73468	0
AGTGACTTCCGATGCG-1	Control	17936	3438	4.58296	0
AGTGACTTCCTATTTG-1	Control	15234	3600	5.04135	0
AGTGACTTCGCAGATT-1	Control	23256	4919	10.1995	0
AGTGATCAGCAGGTCA-1	Control	17825	3853	6.14306	0
AGTGATCAGGATCATA-1	Control	3480	1420	8.04598	0
AGTGATCCAACCGTAT-1	Control	9708	2853	7.18995	0
AGTGATCCACGGTGAA-1	Control	25743	4999	10.3407	0
AGTGATCCACTAGGCC-1	Control	13545	3747	6.03913	0
AGTGATCCAGCACGAA-1	Control	3474	1325	4.54807	0
AGTGATCGTAGTCACT-1	Control	18686	4156	4.37761	0
AGTGCCGAGCCTCGTG-1	Control	11265	3044	4.9889	0
AGTGCCGAGTCTGCAT-1	Control	7266	2369	8.58794	0
AGTGCCGGTTATGGTC-1	Control	15465	3742	6.42095	0
AGTGTTGAGTCATACC-1	Control	11725	3216	6.72921	0
AGTGTTGCACGAGGAT-1	Control	4426	1587	5.03841	0
AGTGTTGGTCTGTCCT-1	Control	10515	2526	4.52687	0
AGTGTTGGTGTAAATG-1	Control	13024	3225	6.51873	0
AGTGTTGGTTGACTGT-1	Control	16846	3939	5.28315	0
AGTTAGCAGCAACAGC-1	Control	36814	6240	6.177	0
AGTTAGCAGCTGTTAC-1	Control	17167	3290	4.53195	0
AGTTAGCAGGTACTGG-1	Control	3860	1331	2.3057	0
AGTTAGCAGTTTGGCT-1	Control	14763	3069	4.54515	0
AGTTAGCCAGCAAGAC-1	Control	13621	3005	5.52089	0
AGTTAGCGTAATACCC-1	Control	18256	4095	7.20859	0
AGTTCCCAGAGAACCC-1	Control	1259	592	9.13423	0
AGTTCCCAGTCGAATA-1	Control	12082	2433	4.97434	0
AGTTCCCCACCATATG-1	Control	2481	1036	7.37606	0
AGTTCCCCAGCATGCC-1	Control	9705	2993	8.09892	0
AGTTCCCCATGGCTAT-1	Control	15145	3341	5.27567	0
AGTTCCCGTGGACTAG-1	Control	12581	2745	5.41292	0
AGTTCCCTCAGAGTTC-1	Control	1688	843	1.12559	0
AGTTCCCTCTAGTGAC-1	Control	4388	2003	5.24157	0
AGTTCCCTCTCTCTTC-1	Control	4050	1727	6.49383	0
AGTTCCCTCTTAGCCC-1	Control	848	607	0.117925	0
AGTTCGAAGGGACTGT-1	Control	12147	3097	3.72108	0
AGTTCGAAGGGCAACT-1	Control	7495	2097	2.30821	0
AGTTCGACACACGTGC-1	Control	13157	3452	5.32036	0
AGTTCGACATGACAAA-1	Control	2468	1177	6.15883	0
AGTTCGAGTAGAGATT-1	Control	9848	3025	5.21933	0
AGTTCGAGTCTGTGAT-1	Control	13488	2728	5.20463	0
AGTTCGAGTGAGTAAT-1	Control	3446	1383	4.75914	0
AGTTCGAGTGTTGATC-1	Control	25293	5092	5.74863	0
AGTTCGATCTGGGCGT-1	Control	3425	1252	4.46715	0
ATACCGAGTAACATAG-1	Control	24455	4854	4.67389	0
ATACCGAGTCAAAGTA-1	Control	10709	2886	6.62994	0
ATACCGATCTAGATCG-1	Control	10647	2533	6.02048	0
ATACCGATCTGGGAGA-1	Control	10681	3241	5.25232	0
ATACCTTAGATCCCGC-1	Control	13499	3329	5.54856	0
ATACCTTAGCTTCGTA-1	Control	8655	2846	5.78856	0
ATACCTTAGGTATCTC-1	Control	3591	1467	3.62016	0
ATACCTTCACCTCAGG-1	Control	14430	3833	4.49757	0
ATACCTTCATCTTCGC-1	Control	13354	3229	6.61974	0
ATACCTTTCAGCATTG-1	Control	35357	5876	5.30022	0
ATACCTTTCCGAGTGC-1	Control	13406	3724	6.24347	0
ATACTTCCAAAGCTAA-1	Control	9236	2845	4.699	0
ATACTTCCAATGTCTG-1	Control	11362	3247	4.1982	0
ATACTTCCATCCGAGC-1	Control	3638	1476	3.68334	0
ATACTTCGTACGTACT-1	Control	8148	2250	2.18459	0
ATACTTCGTACTGAGG-1	Control	14440	3479	4.43213	0
ATACTTCGTTCCCAAA-1	Control	16661	3564	3.35514	0
ATACTTCTCGTCTACC-1	Control	13227	3465	4.46057	0
ATAGACCAGAGAAGGT-1	Control	7916	1953	3.56241	0
ATAGACCAGTACGTCT-1	Control	15454	3601	4.2125	0
ATAGACCAGTGGATAT-1	Control	12845	2673	4.37524	0
ATAGACCCACGATTCA-1	Control	15464	3799	5.52897	0
ATAGACCCAGCCTACG-1	Control	3014	1289	9.95355	0
ATAGACCCATCCTTCG-1	Control	24654	4689	4.38468	0
ATAGACCGTCCAGGTC-1	Control	19848	4219	6.0258	0
ATAGACCGTGCCTGCA-1	Control	2010	948	6.66667	0
ATAGACCGTTGTATGC-1	Control	21999	4206	5.91845	0
ATAGACCTCTGTTCAT-1	Control	14304	3147	4.2156	0
ATAGAGACAATCCTTT-1	Control	10099	3124	6.31746	0
ATAGAGACACAAGTGG-1	Control	10866	2532	4.04933	0
ATAGAGACACGCAAAG-1	Control	2494	1113	6.01443	0
ATAGAGACATCATTTC-1	Control	10033	2734	3.31905	0
ATAGAGAGTTTAAGGA-1	Control	5709	2186	9.45875	0
ATAGAGATCCAAACCA-1	Control	22350	4439	5.91499	0
ATAGAGATCGAGCCTG-1	Control	16414	3278	5.05057	0
ATAGAGATCGGCTTCT-1	Control	3641	1448	4.42186	0
ATAGGCTAGAAGCCAC-1	Control	11304	3396	11.8011	0
ATAGGCTCATAGAATG-1	Control	11261	3441	5.19492	0
ATAGGCTCATTGCTTT-1	Control	15229	3422	5.4173	0
ATAGGCTGTACCGTCG-1	Control	14981	3786	6.12776	0
ATAGGCTGTTGGTAGG-1	Control	21682	4610	8.16345	0
ATAGGCTTCAATCAGC-1	Control	17389	3955	3.22043	0
ATAGGCTTCATGAGTC-1	Control	719	455	0.69541	0
ATAGGCTTCATGGGAG-1	Control	12198	3032	6.7962	0
ATAGGCTTCCAAGCCG-1	Control	12728	3175	5.89252	0
ATAGGCTTCGTCAGAT-1	Control	3608	1298	2.63304	0
ATAGGCTTCGTCTCAC-1	Control	9849	3002	6.70119	0
ATATCCTAGTATAACG-1	Control	26922	4883	4.25303	0
ATATCCTCAAGTGGTG-1	Control	530	403	0.566038	0
ATATCCTCACGTTGGC-1	Control	3354	1470	3.39893	0
ATATCCTCAGAAGTTA-1	Control	14756	3856	4.37788	0
ATATCCTGTAGGCTCC-1	Control	9646	3071	7.83745	0
ATATCCTGTGTAGCAG-1	Control	12768	3553	5.88189	0
ATATCCTTCCATTGGA-1	Control	11887	3422	4.04644	0
ATATCCTTCCTATTGT-1	Control	3583	1425	2.93051	0
ATCACAGAGTTCATGC-1	Control	14153	3611	5.72317	0
ATCACAGCAAACTAAG-1	Control	13605	3676	4.37339	0
ATCACAGCAAATTGGA-1	Control	14116	3587	5.43355	0
ATCACAGGTAGCGCTC-1	Control	8316	2779	5.62771	0
ATCACAGGTTCTCCAC-1	Control	18298	3614	4.96229	0
ATCACGAAGTCATGCT-1	Control	27358	4798	3.19833	0
ATCACGAAGTTACTCG-1	Control	28551	5450	6.70379	0
ATCACGACAAGTTCGT-1	Control	556	390	1.43885	0
ATCACGACATAGATCC-1	Control	25379	5044	7.23827	0
ATCACGACATGATAGA-1	Control	22262	3966	4.23143	0
ATCACGACATGTGGTT-1	Control	11850	3127	6.8692	0
ATCACGATCCAGTGCG-1	Control	8720	2603	6.50229	0
ATCACGATCCCGAGAC-1	Control	26527	4799	5.17209	0
ATCACTTAGCAGGCAT-1	Control	11917	3375	5.89914	0
ATCACTTAGTCGTTAC-1	Control	8524	2680	9.24449	0
ATCACTTCACCCAACG-1	Control	30069	5482	5.943	0
ATCACTTGTGCAACGA-1	Control	4772	1680	4.77787	0
ATCACTTGTGGATTTC-1	Control	4605	1243	4.01737	0
ATCACTTTCCGTGACG-1	Control	19090	4371	4.92928	0
ATCAGGTAGACTTGTC-1	Control	3093	1179	5.14064	0
ATCAGGTAGCCAGACA-1	Control	12703	2974	4.41628	0
ATCAGGTCAACCGGAA-1	Control	3914	1418	3.44916	0
ATCAGGTCATGGGCAA-1	Control	17721	4230	5.41166	0
ATCAGGTTCTGCCTCA-1	Control	10013	3092	9.24798	0
ATCATTCAGACCAAAT-1	Control	11458	3594	5.0096	0
ATCATTCCACGAAAGC-1	Control	12130	2769	3.33059	0
ATCATTCCAGTATGAA-1	Control	19594	4107	5.14443	0
ATCATTCGTTACACTG-1	Control	6054	1991	6.44202	0
ATCATTCTCCACTGAA-1	Control	16470	3981	4.65695	0
ATCATTCTCCATAGGT-1	Control	8016	2651	4.12924	0
ATCATTCTCCCTGGTT-1	Control	16614	3781	3.44288	0
ATCATTCTCCGGTAAT-1	Control	15648	3663	4.86324	0
ATCATTCTCTCTTCAA-1	Control	13554	3389	5.48178	0
ATCCACCAGACATCAA-1	Control	21960	4561	6.29781	0
ATCCACCCAAAGCTAA-1	Control	10288	2864	4.18935	0
ATCCACCCATCCGTTC-1	Control	19405	4575	3.32389	0
ATCCACCCATTAAAGG-1	Control	3850	1733	5.4026	0
ATCCACCGTATGGTTC-1	Control	13388	3635	7.87272	0
ATCCACCGTTGTCAGT-1	Control	13661	3790	5.02159	0
ATCCACCTCACTGTCC-1	Control	35332	6165	6.48138	0
ATCCACCTCGATTGGT-1	Control	15436	4342	12.9049	0
ATCCATTCAGCTACCG-1	Control	14306	3782	3.65581	0
ATCCATTCATCCCGTT-1	Control	19323	4795	5.41324	0
ATCCATTGTGCCCGTA-1	Control	10306	3174	6.45255	0
ATCCATTGTTACGTAC-1	Control	15669	3645	3.2676	0
ATCCATTGTTGTCTAG-1	Control	11898	3415	3.58043	0
ATCCATTTCCTGGTCT-1	Control	12359	3049	3.94854	0
ATCCATTTCGCCTTGT-1	Control	3439	1528	3.89648	0
ATCCATTTCTGGAGAG-1	Control	7413	2307	9.88803	0
ATCCCTGAGGGTGGGA-1	Control	17265	3331	4.21662	0
ATCCCTGCAGTAGTTC-1	Control	2892	1293	6.29322	0
ATCCCTGGTCTTCAAG-1	Control	9199	2880	5.5006	0
ATCCCTGTCGTCAACA-1	Control	16173	4007	4.7672	0
ATCCCTGTCTAGAGCT-1	Control	17428	4155	4.45261	0
ATCCGTCAGCGTCGAA-1	Control	1965	755	0.305344	0
ATCCGTCCAGGAGGTT-1	Control	9389	2812	5.66621	0
ATCCGTCGTACCTTCC-1	Control	4164	1538	5.9318	0
ATCCGTCGTAGTCCTA-1	Control	19083	3929	4.80532	0
ATCCGTCGTATCACGT-1	Control	4672	1662	5.7363	0
ATCCGTCGTATGGAGC-1	Control	8868	2922	9.5963	0
ATCCGTCTCCGTGGCA-1	Control	13720	3249	4.65743	0
ATCCGTCTCGAGCTGC-1	Control	10879	2295	4.61439	0
ATCCGTCTCGATACTG-1	Control	16615	4429	2.02227	0
ATCCGTCTCGGTGTAT-1	Control	17882	4356	8.85807	0
ATCCTATAGAAAGTCT-1	Control	15360	3862	6.76432	0
ATCCTATAGAAGCCAC-1	Control	12680	3441	6.64038	0
ATCCTATCACAAGTTC-1	Control	16502	3406	3.72682	0
ATCCTATCATGAATCC-1	Control	14212	3618	4.45398	0
ATCCTATGTAACTTCG-1	Control	13385	3758	4.78147	0
ATCCTATTCTTCGATT-1	Control	15936	4209	5.41541	0
ATCGATGAGAAATGGG-1	Control	8130	2585	4.78475	0
ATCGATGAGCAGCACA-1	Control	17103	3856	5.3207	0
ATCGATGAGGATGGCT-1	Control	5997	2294	7.08688	0
ATCGATGCACTTGTCC-1	Control	1839	759	6.57966	0
ATCGATGCAGGCTCTG-1	Control	2589	1266	5.87099	0
ATCGATGTCGAACCTA-1	Control	12246	3381	6.29593	0
ATCGATGTCTTGGGCG-1	Control	18216	3574	4.71014	0
ATCGCCTAGAGTTCGG-1	Control	13140	3551	4.52816	0
ATCGCCTAGCTGGAGT-1	Control	3442	1418	4.64846	0
ATCGCCTAGTAGGGTC-1	Control	13671	3621	4.64487	0
ATCGCCTCACTCCTGT-1	Control	14316	3507	3.75105	0
ATCGCCTCAGAGTTCT-1	Control	15744	3862	6.40244	0
ATCGCCTCAGGAGGTT-1	Control	2814	1240	4.54869	0
ATCGCCTCATGAGAAT-1	Control	17211	4252	4.23566	0
ATCGCCTCATTAGGAA-1	Control	691	453	0.434153	0
ATCGCCTGTGGGTATG-1	Control	1441	699	10.1319	0
ATCGCCTTCGAGCCTG-1	Control	16943	3973	5.7782	0
ATCGCCTTCGTCAGAT-1	Control	11895	3484	5.46448	0
ATCGCCTTCGTTCCTG-1	Control	10159	3398	5.1383	0
ATCGCCTTCTAGACCA-1	Control	4425	1901	4.72316	0
ATCGGATAGCCTATTG-1	Control	3386	1354	6.94034	0
ATCGGATAGGTCACAG-1	Control	28475	4534	4.44952	0
ATCGGATCAACACACT-1	Control	11612	3251	4.84843	0
ATCGGATCACGACAAG-1	Control	3700	1724	2.75676	0
ATCGGATCATACTGAC-1	Control	13573	3738	6.52767	0
ATCGGATGTCTTGAAC-1	Control	22255	4190	6.10649	0
ATCGGATTCTGTCGTC-1	Control	18747	3520	4.6034	0
ATCGGATTCTTTCCGG-1	Control	12875	3145	4.79223	0
ATCGGCGCAAGTATAG-1	Control	20042	4281	4.72009	0
ATCGGCGCAATGTGGG-1	Control	13208	2740	4.94397	0
ATCGTAGAGAAGTATC-1	Control	3823	1523	5.88543	0
ATCGTAGAGCACTAGG-1	Control	5926	2365	14.3773	0
ATCGTAGCATCTTAGG-1	Control	13271	3686	6.73649	0
ATCGTAGGTGGAACCA-1	Control	1987	596	27.4283	0
ATCGTAGGTGGTCCGT-1	Control	22306	4389	5.65319	0
ATCGTAGGTTCGTGCG-1	Control	7255	2630	7.93935	0
ATCGTCCAGCGGATCA-1	Control	17613	4139	4.46829	0
ATCGTCCAGTAAACAC-1	Control	3864	1530	3.90787	0
ATCGTCCAGTGCGACA-1	Control	4059	1282	4.92732	0
ATCGTCCCACAGTGTT-1	Control	10505	3159	6.31128	0
ATCGTCCCACATCATG-1	Control	14004	3903	4.90574	0
ATCGTCCGTGAGTAGC-1	Control	12409	3259	5.5363	0
ATCGTCCGTGATTAGA-1	Control	1801	977	4.4975	0
ATCGTCCTCAAGCCCG-1	Control	12721	3703	3.83618	0
ATCGTGAAGGATACGC-1	Control	5785	2264	6.89715	0
ATCGTGAAGGTCCCGT-1	Control	16119	3289	4.65289	0
ATCGTGAGTGGAACCA-1	Control	5510	1687	7.38657	0
ATCGTGATCAACCGAT-1	Control	11307	3261	3.91793	0
ATCGTGATCTGTAAGC-1	Control	11182	3244	4.06904	0
ATCTCTAAGAGGATGA-1	Control	5894	2126	7.12589	0
ATCTCTAAGCGAGAAA-1	Control	11555	2975	4.60407	0
ATCTCTAAGGTTCCAT-1	Control	12373	3445	5.60899	0
ATCTTCAAGACATATG-1	Control	3089	1227	5.63289	0
ATCTTCAAGATCCAAA-1	Control	19201	4147	7.03609	0
ATCTTCAAGCTCGGCT-1	Control	33333	5477	6.31506	0
ATCTTCAAGGACTATA-1	Control	11521	2958	3.38512	0
ATCTTCAAGGTGGTTG-1	Control	28635	5162	5.33962	0
ATCTTCACACGACAGA-1	Control	16581	4028	7.51463	0
ATCTTCATCAGCGCAC-1	Control	7914	2764	1.21304	0
ATCTTCATCCCGGTAG-1	Control	9432	3189	5.2799	0
ATCTTCATCGCGGTAC-1	Control	13084	2893	5.2354	0
ATGAAAGAGATACAGT-1	Control	2843	1255	6.85895	0
ATGAAAGAGGAAAGTG-1	Control	14684	3729	7.00082	0
ATGAAAGAGGCTAACG-1	Control	13455	3264	8.53958	0
ATGAAAGAGGTCCAGA-1	Control	12040	3053	13.8538	0
ATGAAAGCAGCTAACT-1	Control	13769	3213	6.12971	0
ATGAAAGGTAGACGTG-1	Control	23803	4864	9.87691	0
ATGAAAGTCGGAAGGT-1	Control	4431	1279	0.383661	0
ATGAAAGTCTTCCTAA-1	Control	9626	2951	3.6256	0
ATGACCACAATCAGCT-1	Control	14922	3046	4.13483	0
ATGACCACACCGTCTT-1	Control	6663	1739	4.08225	0
ATGACCACACGGTGAA-1	Control	15987	3974	5.52324	0
ATGACCAGTCGGTACC-1	Control	12729	3227	4.9179	0
ATGACCATCTTCACGC-1	Control	14361	3825	5.58457	0
ATGAGGGAGAACCCGA-1	Control	21199	4506	5.64649	0
ATGAGGGCATAGATGA-1	Control	18769	3778	4.85908	0
ATGAGGGGTAGGTAGC-1	Control	3863	1319	5.48796	0
ATGAGGGGTCCTCCTA-1	Control	13269	3624	4.85342	0
ATGAGGGTCAACTGGT-1	Control	20416	3856	6.29408	0
ATGAGGGTCAAGATAG-1	Control	13250	3398	7.27547	0
ATGAGTCCAGCTACAT-1	Control	5909	2296	5.99086	0.0169233
ATGAGTCCAGTTTCAG-1	Control	1117	630	0	0
ATGAGTCCATCGTCCT-1	Control	16264	4068	4.92499	0
ATGAGTCGTCAACATC-1	Control	12832	2811	6.65524	0
ATGAGTCGTTTACACG-1	Control	4330	1532	4.54965	0
ATGAGTCTCCCAGCGA-1	Control	11166	3310	4.24503	0
ATGAGTCTCGCCCAGA-1	Control	12997	3543	5.43972	0
ATGAGTCTCGTGGACC-1	Control	10325	3230	8.46489	0
ATGATCGCAATTCTTC-1	Control	9568	2955	4.66137	0
ATGATCGCACGCAGTC-1	Control	7488	2168	22.2222	0
ATGATCGTCTATCGCC-1	Control	14321	2871	4.35724	0
ATGATCGTCTCCCAAC-1	Control	38218	5666	4.84065	0
ATGCATGAGGGCCAAT-1	Control	14959	3935	5.5485	0
ATGCATGAGGTTACCT-1	Control	24844	4752	6.74207	0
ATGCATGAGTTTGCTG-1	Control	1826	925	11.1172	0
ATGCATGCAACAGCTT-1	Control	6767	2078	4.31506	0
ATGCATGCACGTAGTT-1	Control	18750	4312	6.32	0
ATGCATGCATACTGAC-1	Control	9401	2956	2.16998	0
ATGCATGCATGCAGCC-1	Control	11277	2545	3.85741	0
ATGCATGCATGTGGTT-1	Control	14314	3823	4.43622	0
ATGCATGTCGCGATCG-1	Control	14945	3852	5.29943	0
ATGCATGTCGTGGCGT-1	Control	19061	4015	4.56954	0
ATGCATGTCTCGAACA-1	Control	15912	3915	4.33007	0
ATGCCTCAGACAGCTG-1	Control	15525	4178	6.57649	0
ATGCCTCAGGTGATCG-1	Control	12326	3632	5.98734	0
ATGCCTCCAGCGTTTA-1	Control	605	408	0.826446	0
ATGCCTCGTAAGTAGT-1	Control	16499	3765	5.68519	0
ATGCCTCGTCACGCTG-1	Control	9304	3114	8.29751	0
ATGCCTCGTTCGGGTC-1	Control	14284	3243	4.29852	0
ATGCCTCGTTCTGAGT-1	Control	13445	3253	4.00149	0
ATGCCTCTCGTGGGAA-1	Control	15085	3336	3.9642	0
ATGCGATAGTCGGCCT-1	Control	4144	1515	8.05985	0
ATGCGATCAAACTGCT-1	Control	24072	5330	5.69126	0
ATGCGATGTGAGGATC-1	Control	2979	1047	5.84089	0
ATGCGATTCGTAGGAG-1	Control	10641	2722	4.69881	0
ATGGAGGAGACGTCCC-1	Control	22972	4865	6.15967	0
ATGGAGGAGATGCTTC-1	Control	18057	3759	6.77853	0
ATGGAGGAGCCTAACT-1	Control	21061	4675	6.22952	0
ATGGAGGAGCTCCCTT-1	Control	2561	1147	6.55994	0
ATGGAGGAGGTGCATG-1	Control	12483	3005	4.07755	0
ATGGAGGCAAATCAGA-1	Control	15605	3444	4.2166	0
ATGGAGGTCCTCTCTT-1	Control	39417	6295	6.60629	0
ATGGAGGTCGAACTCA-1	Control	3115	1244	3.85233	0
ATGGATCAGGACAACC-1	Control	10840	3208	3.93911	0
ATGGATCAGGTCATTC-1	Control	17453	3897	4.91033	0
ATGGATCAGTTGCGAG-1	Control	2655	1197	8.0226	0
ATGGATCCAATACCTG-1	Control	7736	2738	7.44571	0
ATGGATCCAATCTCTT-1	Control	16810	4535	5.71684	0
ATGGATCCACTTCTCG-1	Control	15897	3478	5.67403	0
ATGGATCCAGCCGTTG-1	Control	11277	3385	5.59546	0
ATGGATCGTATCACCA-1	Control	13412	3330	3.45213	0
ATGGATCGTCCGATCG-1	Control	11504	3437	5.38943	0
ATGGATCGTCTACTGA-1	Control	28056	4888	4.53023	0
ATGGATCTCATAGACC-1	Control	12936	3366	1.73933	0
ATGGGAGAGCAGCAGT-1	Control	14137	3804	4.91618	0
ATGGGAGAGTCAACAA-1	Control	15025	3743	3.95341	0
ATGGGAGCAAACTAAG-1	Control	14796	3756	5.3528	0
ATGGGAGGTATGCGTT-1	Control	16418	3373	4.02607	0
ATGGGAGGTCTAACTG-1	Control	4254	1238	5.87682	0
ATGGGAGGTCTAATCG-1	Control	15437	3820	5.41556	0
ATGGGAGGTCTAGATC-1	Control	14242	3717	3.78458	0
ATGGGAGTCTCCATAT-1	Control	3742	1452	4.78354	0
ATGGGTTAGGCTTTCA-1	Control	13441	3021	4.31516	0
ATGGGTTAGTGCCCGT-1	Control	5233	2053	1.85362	0
ATGGGTTCATTGCTTT-1	Control	15102	3253	7.04542	0
ATGGGTTGTCGCTTGG-1	Control	6568	2406	4.61328	0
ATGGGTTGTTTACCAG-1	Control	37083	5704	7.21355	0
ATGGGTTTCCTAGAGT-1	Control	11383	2969	7.75718	0
ATGGGTTTCCTTTGAT-1	Control	16480	3666	4.2415	0
ATGGTTGAGCCATATC-1	Control	12499	3188	3.7443	0
ATGGTTGCAATTTCTC-1	Control	19590	4257	4.75242	0
ATGGTTGCATGGAATA-1	Control	2303	534	0.390795	0
ATGGTTGGTAGTCACT-1	Control	13039	3230	5.85935	0
ATGGTTGTCCGACATA-1	Control	14810	3374	5.54355	0
ATGTCCCCAAGTCATC-1	Control	3529	1412	5.4123	0
ATGTCCCGTGATTGGG-1	Control	16862	3897	5.72293	0
ATGTCCCGTTTACGAC-1	Control	747	496	4.68541	0
ATGTCCCTCGCATGAT-1	Control	12974	3674	4.32403	0
ATGTCTTAGACCATGG-1	Control	3916	1508	7.48212	0
ATGTCTTCAAAGGCGT-1	Control	12026	3457	6.72709	0
ATGTCTTCAACAGCTT-1	Control	20991	4055	4.28755	0
ATGTCTTGTCTCTCTG-1	Control	6089	2216	4.22073	0
ATGTCTTTCTAAGCCA-1	Control	5595	2325	4.73637	0
ATTACCTCAACCAGAG-1	Control	3138	1164	2.03952	0
ATTACCTGTGCATGTT-1	Control	17209	4108	3.94561	0
ATTACCTGTTGCGTAT-1	Control	1885	1055	3.97878	0
ATTACCTGTTGTAGCT-1	Control	23747	4781	4.78797	0
ATTACCTTCCCAAGTA-1	Control	2563	983	4.33086	0
ATTACCTTCGGTGAAG-1	Control	18777	3909	4.47356	0
ATTACTCAGCTAAGTA-1	Control	2676	1101	6.20329	0
ATTACTCCACGTCGGT-1	Control	13066	3687	4.13286	0
ATTACTCCACTGGAAG-1	Control	2918	1253	6.03153	0
ATTACTCTCCGTGCGA-1	Control	5549	2151	5.83889	0
ATTACTCTCCTAGAGT-1	Control	12496	3614	5.48976	0
ATTACTCTCTTGCGCT-1	Control	20614	5403	8.43116	0
ATTATCCCAAGAGTGC-1	Control	17222	4128	4.28522	0
ATTATCCCAATCCTTT-1	Control	14740	3805	4.14518	0
ATTATCCCATAACTCG-1	Control	4213	1393	7.95158	0
ATTATCCCATCAACCA-1	Control	1902	990	3.57518	0
ATTATCCGTAGAGATT-1	Control	10203	3087	4.81231	0
ATTATCCGTCTGTGAT-1	Control	11685	2623	5.42576	0
ATTATCCTCACTTTGT-1	Control	22288	4852	4.41942	0
ATTATCCTCCAAGCAT-1	Control	17814	4053	4.64803	0
ATTCACTCATGGCCAC-1	Control	1968	760	29.878	0
ATTCACTGTGCTAGCC-1	Control	14072	3993	5.4079	0
ATTCACTTCAGACTGT-1	Control	20768	4254	10.1791	0
ATTCACTTCAGCTCTC-1	Control	12612	3464	4.51158	0
ATTCACTTCCAAGCAT-1	Control	12048	3621	4.98008	0
ATTCACTTCCAAGGGA-1	Control	11117	2860	4.28173	0
ATTCAGGAGCGCCTTG-1	Control	6050	2041	6.99174	0
ATTCAGGAGCTGACAG-1	Control	12135	3358	4.43346	0
ATTCAGGAGTATGTAG-1	Control	9614	2748	5.35677	0
ATTCAGGAGTGGAATT-1	Control	10943	2891	5.59262	0
ATTCAGGGTACAAACA-1	Control	19908	4362	3.95318	0
ATTCAGGGTCCATACA-1	Control	13559	3511	6.66716	0
ATTCAGGGTCTTCGAA-1	Control	13761	3728	6.63469	0
ATTCAGGGTGACTGAG-1	Control	12852	3246	6.3103	0
ATTCAGGGTGGACCAA-1	Control	3322	1235	10.295	0
ATTCAGGTCCAGGACC-1	Control	15172	3751	6.12971	0
ATTCAGGTCCTTTGAT-1	Control	601	409	0.332779	0
ATTCATCAGACCCGCT-1	Control	6061	2253	7.83699	0
ATTCATCAGACCCTTA-1	Control	19751	4327	4.01499	0
ATTCATCAGGCCACCT-1	Control	3848	1533	4.72973	0
ATTCATCAGGCGAAGG-1	Control	15249	3877	7.40376	0
ATTCATCCATTGCCGG-1	Control	36242	6216	5.65366	0.00275923
ATTCATCGTCTACGTA-1	Control	4547	1587	4.17858	0
ATTCATCGTGGTGATG-1	Control	10589	3195	4.17414	0
ATTCATCGTTGTGTAC-1	Control	23732	4114	9.75476	0
ATTCATCTCACTTGGA-1	Control	5432	1747	6.0567	0
ATTCATCTCGAACCTA-1	Control	6156	2083	4.17479	0
ATTCATCTCGGAGTAG-1	Control	11698	2642	4.53924	0
ATTCCATCAAACTAGA-1	Control	5379	2071	3.08608	0
ATTCCATCACATGAAA-1	Control	16359	4185	5.63604	0
ATTCCATGTACCTAAC-1	Control	17869	4311	4.44905	0
ATTCCATGTCGGTAAG-1	Control	15705	3293	4.57816	0
ATTCCATGTTATCCAG-1	Control	13247	3047	3.91032	0
ATTCCCGAGAATAACC-1	Control	11679	3320	4.52094	0
ATTCCCGAGTGAATAC-1	Control	25208	5447	7.49762	0
ATTCCCGCAAAGGCGT-1	Control	27766	4746	5.35547	0
ATTCCCGCACGGGTAA-1	Control	34359	5800	6.12649	0
ATTCCCGCACGGTGCT-1	Control	15704	3708	3.5214	0
ATTCCCGCATACATCG-1	Control	21535	4468	5.15904	0
ATTCCCGCATCATTTC-1	Control	8205	2066	4.5582	0
ATTCCCGGTTCTTGCC-1	Control	3889	1267	5.8884	0
ATTCCCGTCCGGGACT-1	Control	11860	3307	3.73524	0
ATTCCCGTCTTCCGTG-1	Control	13139	3652	3.99574	0
ATTCCTACAGACTCTA-1	Control	10967	3550	4.395	0
ATTCCTAGTAAGGCCA-1	Control	12014	2742	5.4603	0
ATTCCTAGTCATCTAG-1	Control	10772	3122	5.11511	0
ATTCCTAGTGACACGA-1	Control	13085	3406	3.16393	0
ATTCCTATCCCATTTA-1	Control	10418	3034	4.60741	0
ATTCCTATCTCTGCTG-1	Control	17600	3551	4.375	0
ATTCCTATCTGTGCAA-1	Control	2184	1021	6.59341	0
ATTCGTTAGCACTAGG-1	Control	880	567	9.09091	0
ATTCGTTAGGCCTTCG-1	Control	513	348	0.389864	0
ATTCGTTAGGCGATAC-1	Control	24632	3991	4.82705	0
ATTCGTTAGTGCCCGT-1	Control	6846	2136	7.61028	0
ATTCGTTCATGCCGAC-1	Control	7046	2234	21.2461	0
ATTCGTTGTACTAACC-1	Control	3222	1467	6.08318	0
ATTCGTTGTCAAAGTA-1	Control	19658	4115	5.19381	0
ATTCGTTGTCCTGGGT-1	Control	9668	2818	4.92346	0
ATTCGTTTCCCTATTA-1	Control	16650	4010	5.61562	0
ATTCGTTTCGGTCTAA-1	Control	12683	2910	4.57305	0
ATTCTACAGCAGTAAT-1	Control	4581	1710	3.20891	0
ATTCTACAGTGGCCTC-1	Control	17668	3669	7.02966	0
ATTCTACCAAATACGA-1	Control	9045	2677	10.3925	0
ATTCTACGTAGCTTGT-1	Control	1079	604	0.834106	0
ATTCTACGTCGTATTG-1	Control	14259	3528	6.35388	0
ATTCTACTCCTTGACC-1	Control	7777	2791	6.26205	0
ATTCTTGAGAGTGACC-1	Control	12163	2732	5.38518	0
ATTCTTGCAAGATTGA-1	Control	17067	3761	5.48427	0
ATTCTTGCAGGAGGTT-1	Control	11873	3364	3.57955	0
ATTCTTGCATGTTTGG-1	Control	1107	702	14.2728	0
ATTCTTGGTGAATTGA-1	Control	13675	3215	4.27057	0
ATTCTTGGTTCCTTGC-1	Control	3384	1231	5.2896	0
ATTCTTGTCACATACG-1	Control	21405	4729	5.10628	0
ATTCTTGTCCAACCAA-1	Control	12919	3014	6.59494	0
ATTCTTGTCCACCTCA-1	Control	12110	3267	4.55822	0
ATTCTTGTCCTTATCA-1	Control	8770	2740	5.33637	0
ATTGGGTAGAACGTGC-1	Control	16186	4209	4.23823	0
ATTGGGTAGACATATG-1	Control	14810	3730	6.02296	0
ATTGGGTAGCCTCCAG-1	Control	19178	4114	5.19345	0
ATTGGGTAGTCCCAGC-1	Control	3671	1561	6.02016	0
ATTGGGTCAGACCATT-1	Control	14380	3607	4.42976	0
ATTGTTCCACTTGTCC-1	Control	2707	1211	5.7259	0
ATTGTTCCAGTAACAA-1	Control	10089	3098	4.90633	0
ATTGTTCCATGACTAC-1	Control	3711	1412	4.47319	0
ATTGTTCGTGCGACAA-1	Control	34546	6203	7.09489	0
ATTTACCAGCATGTTC-1	Control	29666	5282	4.92146	0
ATTTACCCAGTCAGAG-1	Control	8408	2911	4.86441	0
ATTTACCGTAGCTAAA-1	Control	16994	3872	5.59609	0
ATTTACCTCCAACTGA-1	Control	20985	4216	4.66524	0
ATTTCACAGGTAAGTT-1	Control	2426	917	10.1814	0
ATTTCACCAAACGTGG-1	Control	15445	3879	4.86889	0
ATTTCTGAGGCGAACT-1	Control	16224	3754	4.39472	0
ATTTCTGAGGTGCAGT-1	Control	12742	2837	5.81541	0
ATTTCTGAGTCGCCAC-1	Control	3073	1457	2.76603	0
ATTTCTGCAATACCTG-1	Control	9943	2996	5.21975	0
ATTTCTGCACTTGGCG-1	Control	13497	3253	6.67556	0
ATTTCTGTCTTCACAT-1	Control	37972	5982	5.12483	0
CAAAGAAAGAAGCGAA-1	Control	11583	3114	4.4289	0
CAAAGAAAGATCGCTT-1	Control	4511	1512	4.52228	0
CAAAGAAAGGTGATCG-1	Control	13419	3240	5.09725	0
CAAAGAAAGTGATGGC-1	Control	16402	3832	7.12718	0
CAAAGAACAAAGGCTG-1	Control	3805	1610	8.8042	0
CAAAGAACAAATCCCA-1	Control	15450	3995	6.06472	0
CAAAGAACACGCCACA-1	Control	15024	3673	3.74734	0
CAAAGAACAGCGTGCT-1	Control	41112	6250	7.27038	0
CAAAGAACATACTTTC-1	Control	2488	987	7.31511	0
CAAAGAACATTGGCAT-1	Control	4161	1431	4.97477	0
CAAAGAAGTACGTGTT-1	Control	13357	3685	1.48237	0
CAAAGAAGTCTCACGG-1	Control	20043	4133	4.53026	0
CAAAGAAGTCTGTGTA-1	Control	8149	1701	5.16628	0
CAAAGAAGTTTAGTCG-1	Control	14349	3428	3.81908	0
CAAAGAATCCGGCAGT-1	Control	29577	5290	6.63015	0
CAAAGAATCCTTATCA-1	Control	13426	3050	6.5321	0
CAACAACAGCTAATCC-1	Control	16237	4181	9.40445	0
CAACAACCAACTGCTA-1	Control	10136	3179	3.9562	0
CAACAACGTACAAAGT-1	Control	3500	1390	3.65714	0
CAACAACGTATCGATC-1	Control	14362	3632	3.97577	0
CAACAACGTCGGTAAG-1	Control	12970	3095	7.48651	0
CAACAACGTCTGTAAC-1	Control	10549	3047	9.54593	0
CAACAACGTTTACACG-1	Control	19849	4667	5.61237	0
CAACAACTCCGACAGC-1	Control	4538	1745	5.06831	0
CAACAACTCCTTCTTC-1	Control	13703	3902	5.19594	0
CAACAGTGTTACCTGA-1	Control	11678	3379	4.07604	0
CAACAGTTCGCAGATT-1	Control	15326	3793	4.71095	0
CAACAGTTCTGCTGAA-1	Control	9691	2858	4.42679	0
CAACCAAAGTCTGCAT-1	Control	14339	3289	3.69621	0
CAACCAACACTCATAG-1	Control	8618	2705	5.05918	0
CAACCAAGTGCTCGTG-1	Control	15009	3644	7.92858	0
CAACCAAGTGTGATGG-1	Control	4262	1588	7.41436	0
CAACCAAGTTTACTGG-1	Control	10718	3034	4.40381	0
CAACCAATCATGAGTC-1	Control	10372	3287	4.6182	0
CAACCAATCGTCCTTG-1	Control	33636	5877	7.32846	0
CAACCAATCTCGGCTT-1	Control	21859	4785	11.4369	0
CAACCTCAGGGCTGAT-1	Control	35927	6192	5.60024	0
CAACCTCAGTAGCAAT-1	Control	17560	3485	4.74374	0
CAACCTCCACCAATTG-1	Control	15675	3520	6.60287	0
CAACCTCCAGCATCTA-1	Control	19619	4373	4.94928	0
CAACCTCTCATGCGGC-1	Control	20222	4372	5.98853	0
CAACCTCTCGAACTCA-1	Control	5097	1911	5.25799	0
CAACCTCTCGCGGACT-1	Control	14165	3660	6.06424	0
CAACGATCAGAACCGA-1	Control	13948	3266	6.7895	0
CAACGATCAGATTCGT-1	Control	2995	1292	6.41068	0
CAACGATCAGTGTGGA-1	Control	15306	3527	6.69019	0
CAACGATCATGAAAGT-1	Control	15555	3947	4.19801	0
CAACGATGTCTGTGGC-1	Control	10530	3147	4.0076	0
CAACGATGTTCTCCAC-1	Control	13784	3068	3.82327	0
CAACGATGTTTCGATG-1	Control	18576	4150	4.5112	0
CAACGATTCACCTTAT-1	Control	664	352	14.6084	0
CAACGATTCAGATTGC-1	Control	16544	4296	5.19826	0
CAACGGCAGCGAGAAA-1	Control	16123	3961	5.94182	0
CAACGGCAGGTTGTTC-1	Control	14191	3850	3.53041	0
CAACGGCCAGTTAAAG-1	Control	9343	3134	5.26597	0
CAACGGCGTAGGTGCA-1	Control	12376	3243	5.68843	0
CAACGGCGTCACTACA-1	Control	16444	3683	5.48528	0
CAACGGCGTCTTTCTA-1	Control	6495	2142	4.74211	0
CAACGGCGTTCCATTT-1	Control	6862	2452	7.16992	0
CAACGGCTCCACTAGA-1	Control	23741	5243	4.85658	0
CAACGGCTCCCGAGGT-1	Control	13138	3597	6.50784	0
CAAGACTAGAGAATCT-1	Control	22209	4866	4.14246	0
CAAGACTAGATGCGAC-1	Control	4391	1514	6.99157	0
CAAGACTAGCACCGTC-1	Control	3898	1363	5.64392	0
CAAGACTCACGAGGTA-1	Control	12027	2632	4.99709	0
CAAGACTGTAGGAAAG-1	Control	16969	3590	6.53545	0
CAAGACTTCTAGCAAC-1	Control	513	351	0.194932	0
CAAGAGGAGAAACCAT-1	Control	32504	5764	3.99951	0
CAAGAGGAGAGCTTTC-1	Control	4205	1515	5.89774	0
CAAGAGGAGATCGCTT-1	Control	12086	2746	5.05544	0
CAAGAGGCAAAGGCGT-1	Control	14671	2681	4.58046	0
CAAGAGGCACTGGAAG-1	Control	12740	3470	6.27943	0
CAAGAGGCATTGACTG-1	Control	11875	3432	5.98737	0
CAAGAGGGTACCGTGC-1	Control	5681	2221	13.6244	0
CAAGAGGGTGTCGCTG-1	Control	12222	3013	3.70643	0
CAAGAGGGTGTGAGCA-1	Control	3340	1199	9.43114	0
CAAGAGGGTTCTTAGG-1	Control	13181	3651	5.41689	0
CAAGAGGTCCGTGGGT-1	Control	5191	1790	5.7985	0
CAAGAGGTCCTCACCA-1	Control	11269	3223	3.6383	0
CAAGAGGTCGTCAAAC-1	Control	3234	1307	4.39085	0
CAAGAGGTCTCATAGG-1	Control	20247	4272	6.40589	0
CAAGCTAAGCGTTAGG-1	Control	3406	1332	10.9806	0
CAAGCTAAGGTTTACC-1	Control	15611	3986	4.9132	0
CAAGCTAGTCGACTTA-1	Control	15575	4306	7.85233	0
CAAGCTATCACTTTGT-1	Control	10491	3281	7.81622	0
CAAGCTATCCCGATCT-1	Control	15056	3850	5.22051	0
CAAGCTATCGCTTAAG-1	Control	16042	4002	8.43411	0
CAAGCTATCTCCGTGT-1	Control	18508	4009	4.70607	0
CAAGGGAAGGCTCAAG-1	Control	13623	2762	6.67254	0
CAAGGGACAACCAGAG-1	Control	3175	1279	6.07874	0
CAAGGGACAATAGTGA-1	Control	24840	4942	8.45411	0
CAAGGGACACTCCGAG-1	Control	3374	1347	5.39419	0
CAAGGGACAGGGACTA-1	Control	14415	3669	4.73118	0
CAAGGGAGTCGCATGC-1	Control	13591	3590	3.67155	0
CAAGGGAGTGTTGAGG-1	Control	7154	1957	8.331	0
CAAGGGAGTTATGTCG-1	Control	12072	2478	3.65308	0
CAAGGGATCGGCTTGG-1	Control	5182	1550	5.80857	0
CAATACGCAAGTCATC-1	Control	5838	2247	11.6136	0
CAATACGCACGTCGGT-1	Control	9628	2816	7.06273	0
CAATACGCATCTTCGC-1	Control	30923	5625	5.66245	0
CAATACGCATGCCGCA-1	Control	14254	3385	24.1967	0
CAATACGGTTCTTGTT-1	Control	3703	1600	6.02214	0
CAATACGTCCATCACC-1	Control	18932	4475	4.14114	0
CAATACGTCTAGGAAA-1	Control	11930	2888	5.03772	0
CAATCGAAGGAGAATG-1	Control	7644	2559	7.88854	0
CAATCGAAGTCATCCA-1	Control	16703	3778	4.14896	0
CAATCGACAAAGGGCT-1	Control	8118	2797	5.93742	0
CAATCGAGTACGTACT-1	Control	19498	3962	5.22618	0
CAATCGAGTCACCCTT-1	Control	22040	4040	5.28584	0
CAATCGATCTCGGGAC-1	Control	12075	2960	4.87785	0
CAATGACCACAATGTC-1	Control	10361	3034	6.98774	0
CAATGACCATGACCCG-1	Control	16541	3724	5.18711	0
CAATGACGTTTGTGGT-1	Control	13965	3753	5.76441	0
CAATGACTCACCTCTG-1	Control	4197	1403	6.67143	0
CAATGACTCAGACAAA-1	Control	8324	2892	5.08169	0
CAATGACTCCCTGGTT-1	Control	24832	5175	4.03109	0
CAATGACTCTTGCAGA-1	Control	14969	3680	7.5957	0
CAATTTCAGCGGATCA-1	Control	24888	4496	6.32032	0
CAATTTCCAACGGTAG-1	Control	13593	3936	5.36305	0
CAATTTCCACGTCGTG-1	Control	8639	2453	3.97037	0
CAATTTCCAGCAGTTT-1	Control	12289	3555	7.31549	0
CAATTTCGTTACTCAG-1	Control	12258	3565	4.16055	0
CAATTTCTCCACAAGT-1	Control	16840	3895	4.35273	0
CAATTTCTCTAGTGAC-1	Control	12049	3686	4.05843	0
CAATTTCTCTTTACAC-1	Control	16351	3599	6.0241	0
CACAACAAGTACTGGG-1	Control	16506	3558	5.42833	0
CACAACACAAATGGTA-1	Control	14302	3589	3.74773	0
CACAACACAGAACTCT-1	Control	4935	1677	5.39007	0
CACAACACAGCTGTGC-1	Control	4779	1658	7.26093	0
CACAACACATCCGGCA-1	Control	15248	3500	4.59732	0
CACAACAGTTCGATTG-1	Control	24956	5463	5.87033	0
CACAACATCATGCCGG-1	Control	15289	3720	4.10753	0
CACACAAAGGGCTGAT-1	Control	14595	3073	6.02261	0
CACACAACAGAGGGTT-1	Control	24456	4857	4.62872	0
CACACAACAGGACAGT-1	Control	20927	4454	6.71381	0
CACACAAGTCACGACC-1	Control	14934	3785	4.21187	0
CACACAATCCCATTTA-1	Control	1662	974	4.51264	0
CACACAATCCCTGGTT-1	Control	10682	3530	7.33945	0
CACAGATAGACATACA-1	Control	11644	2974	6.30368	0
CACAGATAGGCAGTCA-1	Control	1584	959	1.64141	0
CACAGATAGTATAACG-1	Control	17161	3366	4.01492	0
CACAGATCACTAGAGG-1	Control	3235	1335	7.10974	0
CACAGATCACTGTGAT-1	Control	19578	4496	5.22015	0
CACAGATGTGGTCCCA-1	Control	15452	4139	4.47838	0
CACAGATTCAGCGCGT-1	Control	9807	3170	6.40359	0
CACAGATTCAGGTGTT-1	Control	3243	1392	4.34783	0
CACAGATTCCACTGGG-1	Control	3579	1425	19.9218	0
CACAGATTCCATTGCC-1	Control	15588	4042	6.44727	0
CACAGATTCCCAAGCG-1	Control	10710	3362	4.78992	0
CACAGATTCGCGCTGA-1	Control	7387	2245	3.64153	0
CACAGATTCTCAAAGC-1	Control	13873	3842	4.57724	0
CACAGGCAGAAGAACG-1	Control	3700	1459	3.56757	0
CACAGGCAGCGGGTTA-1	Control	19077	4180	6.85642	0
CACAGGCAGGGAGTGG-1	Control	6176	2484	14.9935	0
CACAGGCGTAGACAAT-1	Control	11191	3488	6.49629	0
CACAGGCGTATTTCCT-1	Control	14480	2937	4.37845	0
CACAGGCGTGTCTTAG-1	Control	12681	2711	5.16521	0
CACAGGCTCTCCTGCA-1	Control	10666	3042	20.6919	0
CACATGAAGTGCTCAT-1	Control	12804	3549	3.93627	0
CACATGACACACCTAA-1	Control	5437	1516	29.0785	0
CACATGAGTCATAAAG-1	Control	13768	3681	6.88553	0
CACATGAGTCTGCCTT-1	Control	9821	3021	5.40678	0
CACATGATCAGCTGTA-1	Control	15759	3747	4.49267	0
CACATGATCATTTGGG-1	Control	17252	3961	5.8486	0
CACCAAAAGCCTCCAG-1	Control	4174	1516	6.51653	0
CACCAAAAGCGTCGAA-1	Control	2157	778	5.4242	0
CACCAAAGTCCACAGC-1	Control	15228	3949	3.77594	0
CACCAAAGTGCAACAG-1	Control	15015	3737	5.08825	0
CACCAAAGTTAGGGAC-1	Control	3702	1546	6.18585	0
CACCAAATCACACCGG-1	Control	4042	1622	5.44285	0
CACCAAATCACCTTGC-1	Control	810	463	22.5926	0
CACCAAATCTTTACAC-1	Control	6030	2093	10.1824	0
CACCGTTAGAACAAGG-1	Control	20004	4315	5.46391	0
CACCGTTAGTCTTGGT-1	Control	19519	4598	4.99513	0
CACCGTTCAAGTAGTA-1	Control	17004	3959	5.04587	0
CACCGTTGTCCAGCCA-1	Control	11955	2693	5.57926	0
CACCGTTGTTGTCTAG-1	Control	9619	3221	3.61784	0
CACCGTTTCAATCAGC-1	Control	3902	1530	7.32957	0
CACGAATAGGCACTAG-1	Control	15627	3745	3.69233	0
CACGAATGTACCCACG-1	Control	14663	3208	5.36043	0
CACGAATGTAGCTGAG-1	Control	11357	3150	4.38496	0
CACGAATTCAATGCAC-1	Control	8995	2816	7.82657	0
CACGGGTAGCGAACTG-1	Control	30985	5717	7.51977	0
CACGGGTGTCGGAACA-1	Control	7088	2611	6.22178	0
CACGGGTGTTAAACAG-1	Control	5079	1800	0.374089	0
CACGGGTGTTCCGCAG-1	Control	13842	3243	4.02398	0
CACGTGGAGGAGCTGT-1	Control	739	446	0.135318	0
CACGTGGCAATGAACA-1	Control	16497	3515	4.89786	0
CACGTGGGTACGAGCA-1	Control	1451	861	5.51344	0
CACGTGGTCCGATAGT-1	Control	33036	5695	7.70372	0
CACGTTCCAAACGTGG-1	Control	15196	3794	5.75809	0
CACGTTCCAATGAAAC-1	Control	19307	4586	5.68188	0
CACGTTCGTACTCAAC-1	Control	15348	3264	5.01042	0
CACGTTCGTATTGGCT-1	Control	10647	3128	5.22213	0
CACGTTCGTCTTCCGT-1	Control	35007	5745	5.26466	0
CACGTTCGTTCAAAGA-1	Control	16551	4038	4.41061	0
CACGTTCTCGACCAAT-1	Control	16902	4229	4.86925	0
CACGTTCTCGTCACCT-1	Control	11297	2638	5.66522	0
CACTAAGAGAATAACC-1	Control	17382	4212	5.27557	0
CACTAAGAGGGATCAC-1	Control	3201	1210	4.56107	0
CACTAAGCACCTCTAC-1	Control	16794	4151	5.86519	0
CACTAAGCAGCATACT-1	Control	3920	1621	1.78571	0
CACTAAGGTGGAACCA-1	Control	16387	3925	5.0772	0
CACTAAGTCCGATTAG-1	Control	13839	3695	5.04372	0
CACTGAAAGGAACGCT-1	Control	17224	3936	4.45309	0
CACTGAACAGAGGCAT-1	Control	14064	3666	4.37287	0
CACTGAACAGCGAGTA-1	Control	19551	4527	6.63393	0
CACTGAAGTTCCGCAG-1	Control	17323	4352	7.06575	0
CACTGAAGTTTCCATT-1	Control	14455	3129	4.28917	0
CACTGAATCAGCTCTC-1	Control	14444	4236	12.8635	0
CACTGAATCTCCGAGG-1	Control	18147	4340	6.1112	0
CACTGGGAGGGATCAC-1	Control	19129	3524	8.16561	0
CACTGGGCAACGTATC-1	Control	13147	3536	5.54499	0
CACTGGGCAATCAAGA-1	Control	24189	4682	6.47815	0
CACTGGGCAGCGGTCT-1	Control	12920	3589	4.86068	0
CACTGGGCATGGTGGA-1	Control	10253	3134	7.70506	0
CACTGGGGTCTACAAC-1	Control	20776	4245	6.6856	0
CACTGGGGTGGCTAGA-1	Control	3552	1354	4.19482	0
CACTGGGTCACCACAA-1	Control	10505	3158	4.80723	0
CACTGGGTCCCTGTTG-1	Control	2629	923	6.31419	0
CACTGTCAGATGGCAC-1	Control	17881	4442	4.67535	0
CACTGTCAGCTCGACC-1	Control	4099	1493	7.29446	0
CACTGTCAGTCCCTAA-1	Control	4643	1778	5.94443	0
CACTGTCAGTGGACTG-1	Control	13888	3089	4.81711	0
CACTGTCCAATGAAAC-1	Control	4405	1591	6.85585	0
CACTGTCCAATGACCT-1	Control	11918	3453	7.62712	0
CACTGTCCAGCTTTGA-1	Control	3512	1419	5.12528	0
CACTGTCTCAACTACG-1	Control	14556	4094	4.45864	0
CACTGTCTCAGTCAGT-1	Control	9106	2885	5.51285	0
CACTGTCTCGTAGTGT-1	Control	3979	1403	5.47876	0
CACTTCGAGAGCATTA-1	Control	14420	3922	3.67545	0
CACTTCGCAGAGGTTG-1	Control	11505	3234	7.30987	0
CACTTCGGTACCTTCC-1	Control	13906	3587	5.06256	0
CACTTCGTCCGCGGAT-1	Control	29377	5246	6.02512	0
CACTTCGTCGTCGACG-1	Control	10630	2791	8.00564	0
CAGAGCCCACGTACTA-1	Control	12398	3053	6.35586	0
CAGAGCCGTCACGTGC-1	Control	3213	1449	15.0638	0
CAGAGCCTCCGTTGAA-1	Control	3011	1122	7.97077	0
CAGAGCCTCGGCCCAA-1	Control	11170	3117	6.42793	0
CAGAGCCTCTAACACG-1	Control	12899	3320	7.7913	0
[truncated: 15,532 more rows]
