# Supplementary material for: Cell subtypes and immune dysfunction in peritoneal fluid of endometriosis revealed by single-cell RNA-sequencing
Source: Cell Biosci. 2021 May 26;11:98. doi: 10.1186/s13578-021-00613-5 (PMC8157653; doi:10.1186/s13578-021-00613-5)
Supplement: Supplementary file 4 — Additional file 4: Table S3. The mean gene expression in each cluster of endometriosis (EMs) and control samples. [file 13578_2021_613_MOESM4_ESM.xlsx]

## Sheet: Table S3
Table S3. The mean gene expression in each cluster of endometriosis (EMs) and control samples
Gene	Cluster 0 of EMs	Cluster 0 of Control	Cluster 1 of EMs	Cluster 1 of Control	Cluster 2 of EMs	Cluster 2 of Control	Cluster 3 of EMs	Cluster 3 of Control	Cluster 4 of EMs	Cluster 4 of Control	Cluster 5 of EMs	Cluster 5 of Control	Cluster 6 of EMs	Cluster 6 of Control	Cluster 7 of EMs	Cluster 7 of Control	Cluster 8 of EMs	Cluster 8 of Control	Cluster 9 of EMs	Cluster 9 of Control	Cluster 10 of EMs	Cluster 10 of Control	Cluster 11 of EMs	Cluster 11 of Control	Cluster 12 of EMs	Cluster 12 of Control	Cluster 13 of EMs	Cluster 13 of Control	Cluster 14 of EMs	Cluster 14 of Control	Cluster 15 of EMs	Cluster 15 of Control	Cluster 16 of EMs	Cluster 16 of Control	Cluster 17 of EMs	Cluster 17 of Control	Cluster 18 of EMs	Cluster 18 of Control
RP11.34P13.7	0.00621601	0.00506009	0.00127388	0.00422387	0	0	0.00116144	0.00442968	0	0	0	0	0.00464037	0	0.005148	0.0042735	0	0.00694444	0.005291	0.00265252	0	0	0.00546448	0.015873	0	0	0	0	0	0	0	0	0	0	0	0	0.0416667	0
FO538757.2	0.0932401	0.179633	0.0636943	0.112988	0.0394208	0.0728155	0.0754936	0.183832	0.0285714	0.0307692	0.0167984	0.023766	0.0777262	0.105973	0.0900901	0.15812	0.0184843	0.0347222	0.0740741	0.196286	0.00917431	0.0321285	0.114754	0.126984	0.0434783	0.173333	0	0.0491803	0.0795455	0.0434783	0.0888889	0.166667	0	0.0222222	0.133333	0	0	0
AP006222.2	0.162393	0.278305	0.113376	0.183738	0.0997587	0.105178	0.216028	0.306755	0.0322581	0.0403846	0.0227273	0.0438757	0.174014	0.244701	0.202059	0.314103	0.0295749	0.0972222	0.190476	0.366048	0.0183486	0.0281125	0.15847	0.238095	0.0347826	0.32	0.0298507	0.0983607	0.159091	0.152174	0.133333	0.416667	0	0.0444444	0.0888889	0.222222	0.25	0
RP4.669L17.10	0.00699301	0.0101202	0.00828026	0.0095037	0.00321802	0.00161812	0.0127758	0.00664452	0.000921659	0.00192308	0.00197628	0.00182815	0.00232019	0.00192678	0.002574	0.00854701	0	0	0.005291	0.00795756	0	0	0.010929	0.031746	0	0	0	0	0	0	0	0	0	0	0	0	0	0
RP5.857K21.4	0.002331	0.000632511	0.00127389	0	0.00160901	0.00323625	0.00116144	0.00221484	0	0	0	0	0.00116009	0	0.002574	0	0	0	0	0.00265252	0	0	0	0	0	0	0	0	0	0	0	0	0	0	0	0	0	0
RP11.206L10.9	0.034188	0.0657812	0.0343949	0.0538543	0.0893001	0.0711974	0.039489	0.0575858	0.0110599	0.0173077	0.0187747	0.0127971	0.087007	0.0732177	0.0553411	0.0705128	0.0184843	0.00694444	0.0687831	0.0530504	0.00917431	0.0120482	0.0382514	0.0634921	0.026087	0.0133333	0.0149254	0.0245902	0.0454545	0.173913	0.144444	0	0	0	0.0222222	0	0.0416667	0
FAM87B	0.001554	0.00253004	0.00254777	0	0.00402253	0	0.00232288	0.00110742	0.000921659	0	0	0	0.00464037	0.00578035	0.003861	0	0	0	0.005291	0.00530504	0	0	0	0	0	0	0	0	0	0	0.0111111	0	0	0	0	0	0	0
LINC00115	0.024087	0.0234029	0.0210191	0.032735	0.0893001	0.038835	0.0139373	0.0143965	0.00921659	0.00769231	0.0108696	0.0109689	0.0672854	0.0635838	0.02574	0.042735	0.00739372	0	0.010582	0.0397878	0	0.0120482	0.0273224	0.031746	0.00869565	0.0133333	0	0.0163934	0.0568182	0	0.0777778	0	0	0	0	0	0	0
FAM41C	0.017094	0.0253004	0.00955414	0.0105597	0.00643604	0.0194175	0.0150987	0.0265781	0.00276498	0.00384615	0.00296443	0.00548446	0.0116009	0.0154143	0.023166	0.025641	0	0	0.015873	0.0238727	0	0.00803213	0.00546448	0.031746	0	0.04	0	0.00819672	0.0113636	0	0	0	0	0	0.0222222	0	0	0
RP11.54O7.1	0	0.000632511	0	0	0	0	0	0.00110742	0	0	0	0	0	0.00192678	0	0	0	0	0	0	0	0	0	0	0	0	0	0	0	0.0217391	0	0	0	0	0	0	0	0
SAMD11	0.001554	0	0.00382166	0	0.00321802	0.00323625	0.00116144	0.00110742	0	0	0	0	0.00812065	0.00192678	0	0	0	0	0.015873	0	0	0	0.00546448	0	0.0347826	0	0	0	0	0	0	0	0	0	0	0	0	0
NOC2L	0.408702	0.489564	0.433758	0.421331	0.293644	0.270227	0.404181	0.508306	0.105991	0.125	0.125494	0.177331	0.517401	0.506744	0.53668	0.566239	0.125693	0.138889	0.57672	0.62069	0.0733945	0.060241	0.530055	0.634921	0.130435	0.573333	0.0149254	0.0655738	0.363636	0.304348	0.466667	0.416667	0.0434783	0.0222222	0.2	0.111111	0.125	0
KLHL17	0.019425	0.0253004	0.011465	0.0105597	0.00563154	0.00809062	0.0278746	0.0321152	0.0110599	0.00576923	0.00494071	0.0109689	0.0116009	0.0154143	0.016731	0.0235043	0.00184843	0.00694444	0.021164	0.0344828	0.00458716	0.00401606	0	0.031746	0	0.0533333	0	0.00819672	0	0	0.0111111	0	0	0	0	0	0.0416667	0
PLEKHN1	0	0	0.000636943	0	0.00241352	0	0.00116144	0.00221484	0.00645161	0.00192308	0.00790514	0.0164534	0.00464037	0.00578035	0.00772201	0.00641026	0.00554529	0	0.00529101	0	0	0	0.00546448	0.015873	0.026087	0.24	0	0.0163934	0.0340909	0.0652174	0	0	0	0	0	0	0.0416667	0
HES4	0.001554	0.00189753	0.0184713	0.00211193	0.000804505	0.00161812	0.00348432	0.00442968	0	0	0.00197628	0	0.00116009	0.00578035	0.00900901	0.00213675	0	0	0.010582	0.00530504	0	0.00401606	0.00546448	0	0.0782609	3.29333	0	0.00819672	0	0	0	0	0	0	0.0222222	0	0	0
ISG15	3.41103	5.96521	2.98153	4.6378	1.69751	2.27346	2.11034	4.65006	0.665438	0.657692	0.585968	0.634369	2.69142	3.70135	2.0592	2.88462	0.563771	0.5625	1.61905	4.51724	0.302752	0.534137	2.44262	4.61905	0.356522	5.85333	0.164179	0.590164	0.954546	1.5	1.97778	3.91667	0.217391	0.333333	0.4	1	1.5	0.8
AGRN	0.040404	0.108159	0.0191083	0.0496304	0.0136766	0.0145631	0.0452962	0.0985604	0.00368664	0	0.00395257	0.00182815	0.0197216	0.026975	0.037323	0.0512821	0	0.00694444	0.021164	0.0954907	0.00917431	0.0160643	0.0218579	0.126984	0.226087	2.08	0	0	0.0340909	0.0217391	0.0444444	0.166667	0	0	0	0	0.125	0.2
RNF223	0	0	0	0	0	0	0	0	0	0	0	0	0	0	0	0	0	0	0	0	0	0	0	0	0	0.04	0	0	0	0	0	0	0	0	0	0	0	0
C1orf159	0.0543901	0.0506009	0.0369427	0.0485744	0.0257442	0.02589	0.047619	0.0708749	0.00829493	0.00961539	0.0148221	0.0127971	0.0522042	0.0481696	0.0501931	0.0598291	0.0184843	0.0138889	0.0740741	0.0901857	0.0137615	0.0120482	0.0437158	0.047619	0.0173913	0.106667	0	0.0163934	0.0340909	0.0217391	0.0111111	0.25	0	0	0	0	0.0416667	0.2
RP11.465B22.8	0	0.000632511	0	0	0	0.00161812	0	0	0	0	0	0	0	0	0	0	0	0	0	0	0	0	0	0	0	0.173333	0	0	0	0	0	0	0	0	0	0	0	0
TTLL10	0	0	0	0	0	0	0	0	0	0	0.00296443	0.00182815	0	0	0	0	0.00184843	0	0	0	0	0	0.010929	0	0	0.0266667	0	0.0163934	0	0	0.0111111	0	0	0	0	0	0	0
TNFRSF18	0.003108	0.00253004	0.00700637	0	0.00804505	0.00323625	0.0127758	0.00442968	0.0110599	0.00961539	0.237154	0.117002	0.0139211	0.00385357	0.021879	0.0128205	0.345656	0.173611	0.169312	0.00795756	0	0	0.191257	0.047619	0	0.0133333	0.0447761	0	0	0	0.144444	0.0833333	0	0	0	0	0.291667	0.6
TNFRSF4	0.001554	0.00632511	0.00191083	0.00105597	0.00724055	0.00323625	0.0058072	0.00110742	0.00552995	0.00384615	0.218379	0.127971	0.0139211	0.00963391	0.00900901	0.025641	0.12939	0.0277778	0.010582	0.00530504	0.00917431	0	0.240437	0.031746	0.00869565	0.0133333	0.0597015	0.155738	0	0	0.0333333	0	0	0.0222222	0.0222222	0	0.791667	2.2
SDF4	0.838384	1.07021	0.766879	0.797254	0.419952	0.444984	1.03136	1.19601	0.19447	0.198077	0.219368	0.239488	0.911833	0.874759	1.12484	1.08547	0.28281	0.208333	1.01587	1.61538	0.155963	0.0803213	0.928962	1.11111	0.295652	1.50667	0.164179	0.155738	0.534091	0.565217	0.788889	1.08333	0.0869565	0.0222222	0.244444	0.222222	0.708333	1
B3GALT6	0.203574	0.241619	0.173885	0.190074	0.13757	0.135922	0.221835	0.284607	0.0552995	0.0384615	0.0612648	0.0639854	0.269142	0.271676	0.239382	0.286325	0.0425139	0.0625	0.169312	0.355438	0.0504587	0.0401606	0.284153	0.206349	0.0434783	0.293333	0.0149254	0.0491803	0.102273	0.152174	0.166667	0	0	0.0222222	0.0888889	0.222222	0.166667	0
FAM132A	0.003885	0.00316256	0.000636943	0	0.00321802	0.00647249	0.00116144	0.0055371	0	0	0.000988142	0	0.00696056	0.00192678	0.001287	0.00641026	0	0	0	0	0	0	0	0	0	0	0	0	0	0	0	0	0	0	0	0	0.0416667	0
RP5.902P8.12	0.001554	0	0.00191083	0.00422386	0	0	0	0.00110742	0	0	0.000988142	0	0	0	0	0	0.00184843	0	0	0	0	0	0	0	0	0	0	0	0	0	0	0	0	0	0	0	0	0
UBE2J2	0.3885	0.437698	0.368153	0.37698	0.296058	0.304207	0.421603	0.498339	0.131797	0.144231	0.126482	0.151737	0.477958	0.473988	0.43758	0.446581	0.116451	0.180556	0.566138	0.740053	0.0825688	0.0763052	0.551913	0.52381	0.191304	0.693333	0.0746269	0.122951	0.261364	0.391304	0.5	0.166667	0	0.0444444	0.133333	0.111111	0.333333	0.4
RP5.902P8.10	0	0	0	0	0	0.00161812	0	0	0	0	0	0	0	0.00192678	0	0	0	0	0	0.00265252	0	0	0	0	0	0	0	0	0	0	0	0	0	0	0	0	0	0
SCNN1D	0.002331	0.00253004	0.00254777	0.00422387	0.00241352	0.00323625	0.00348432	0.00442968	0.00276498	0	0	0	0	0.00192678	0	0.00213675	0.00184843	0	0	0.00530504	0	0	0.00546448	0	0	0	0	0	0	0	0.0222222	0	0	0	0	0	0	0
ACAP3	0.121989	0.127767	0.0878981	0.095037	0.0458568	0.0533981	0.119628	0.166113	0.0156682	0.025	0.0197628	0.0383912	0.104408	0.11368	0.114543	0.113248	0.0110906	0.0138889	0.201058	0.35809	0.0550459	0.0120482	0.0819672	0.126984	0.0521739	0.24	0	0.0409836	0.0681818	0.0434783	0.0666667	0.0833333	0	0	0.0222222	0.111111	0.0833333	0
PUSL1	0.0683761	0.0980392	0.0929936	0.0813094	0.0651649	0.0857605	0.0638792	0.122924	0.0156682	0.0326923	0.034585	0.0255941	0.12181	0.154143	0.106821	0.138889	0.0166359	0.0138889	0.195767	0.267905	0.0137615	0.0281125	0.142076	0.142857	0.0347826	0.32	0.0298507	0.0163934	0.0454546	0.0652174	0.0444444	0.166667	0	0.0222222	0.0222222	0	0.0416667	0
CPSF3L	0.280497	0.342821	0.255414	0.268215	0.205953	0.205502	0.297329	0.294574	0.0847926	0.0807692	0.0978261	0.11883	0.345708	0.32948	0.346203	0.311966	0.0813309	0.0833333	0.407407	0.522546	0.0275229	0.060241	0.311475	0.31746	0.0956522	0.853333	0.0149254	0.0983607	0.215909	0.217391	0.422222	0.333333	0.0434783	0.0666667	0.2	0.111111	0.333333	0
CPTP	0.0567211	0.0721063	0.0420382	0.0570222	0.0426388	0.0453074	0.058072	0.0952381	0.0294931	0.0346154	0.0335968	0.0292505	0.0707657	0.0847784	0.0797941	0.0769231	0.0221811	0.0138889	0.10582	0.156499	0.00917431	0.00803213	0.10929	0.047619	0.026087	0.56	0.0149254	0.0327869	0.0681818	0.0869565	0.111111	0.416667	0	0	0.0666667	0	0.0833333	0
TAS1R3	0.000777001	0.000632511	0	0	0.000804505	0	0	0.00110742	0	0	0	0	0	0	0	0	0	0.00694444	0	0.00265252	0	0	0	0	0	0	0	0	0	0	0	0	0	0	0.0222222	0	0	0
DVL1	0.0769231	0.082859	0.066879	0.0559662	0.0321802	0.0355987	0.0720093	0.0941307	0.0138249	0.0269231	0.013834	0.0201097	0.062645	0.0558767	0.0785071	0.100427	0.00924214	0.0277778	0.0740741	0.148541	0.00917431	0.00803213	0.0655738	0.015873	0.0695652	0.386667	0	0.0327869	0.0454545	0.0217391	0.0555556	0	0.0434783	0	0	0	0	0.2
MXRA8	0	0	0.000636943	0	0	0	0	0	0.000921659	0.00192308	0	0	0	0	0	0	0	0	0	0	0	0	0	0	0.0434783	0.213333	0	0	0	0	0	0	0	0	0	0	0	0
AURKAIP1	1.81274	2.07906	1.89172	1.81943	1.20434	1.18285	1.92799	2.46622	0.404608	0.398077	0.445652	0.486289	2.34919	2.4104	2.13771	2.07265	0.362292	0.4375	2.67725	3.88064	0.344037	0.353414	2.05464	2.11111	0.747826	4.76	0.41791	0.672131	1.59091	1.30435	2.01111	2	0.0434783	0.2	0.844444	0.222222	1.41667	1.8
CCNL2	0.37296	0.41303	0.341401	0.312566	0.229284	0.190939	0.334495	0.448505	0.133641	0.130769	0.155138	0.14808	0.350348	0.348748	0.3861	0.318376	0.118299	0.125	0.428571	0.533157	0.105505	0.0562249	0.47541	0.603175	0.182609	0.933333	0.119403	0.139344	0.375	0.173913	0.555556	0.25	0	0.0222222	0.222222	0	0.5	0
MRPL20	1.70474	2.27451	2.11592	2.15734	1.54948	1.79126	1.83159	2.79734	0.503226	0.478846	0.509881	0.641682	2.80162	3.11368	2.46075	2.66453	0.502773	0.513889	2.67196	4.19629	0.288991	0.305221	2.27869	2.34921	0.652174	4.29333	0.567164	0.885246	2.07955	1.65217	2.2	2.08333	0.173913	0.177778	1	0.444444	1.33333	0.6
RP4.758J18.13	0.00543901	0.00759013	0.000636943	0.0063358	0.00160901	0.00161812	0.00232288	0.00442968	0	0.00192308	0.00494071	0.00731261	0.00464037	0.00770713	0.002574	0.00641026	0	0	0.021164	0.00530504	0.00458716	0	0.00546448	0	0.0173913	0	0	0	0	0	0	0	0	0	0	0	0	0
ANKRD65	0.000777001	0.00253004	0.00191083	0.0031679	0.0273532	0.0614887	0.00464576	0.00442968	0	0	0	0	0.0150812	0.0462428	0.00643501	0.0106838	0	0	0.031746	0.0291777	0.00458716	0	0.00546448	0	0.0173913	0.0133333	0	0	0.0681818	0.304348	0.0333333	0.0833333	0	0	0	0	0	0
VWA1	0	0	0	0	0	0	0	0	0	0	0	0	0	0	0	0	0	0	0	0	0	0	0	0	0	0.2	0	0	0	0	0	0	0	0	0	0	0	0
ATAD3C	0.00466201	0.0158128	0.00127388	0.0105597	0	0.00970874	0.0058072	0.0199336	0.000921659	0.00769231	0.006917	0.0219378	0.00464037	0.0154143	0.005148	0.00641026	0.00369686	0.0208333	0.005291	0.0318302	0	0.00401606	0.00546448	0.031746	0.00869565	0.04	0	0.057377	0	0	0.0111111	0.0833333	0	0	0	0.222222	0	0
ATAD3B	0.129759	0.0974067	0.136306	0.0718057	0.0362027	0.0404531	0.16957	0.159468	0.0129032	0.0134615	0.0167984	0.0201097	0.111369	0.0674374	0.178893	0.123932	0.00924214	0	0.232804	0.209549	0.0183486	0	0.153005	0.126984	0.0173913	0.0666667	0	0.0327869	0.0113636	0.0217391	0.0444444	0	0	0	0.0222222	0	0.125	0
ATAD3A	0.125097	0.155598	0.13949	0.0992608	0.0522928	0.0631068	0.182346	0.212625	0.0184332	0.0153846	0.0306324	0.0292505	0.13109	0.188825	0.227799	0.17094	0.0110906	0.0277778	0.253968	0.549072	0.0366973	0.0441767	0.169399	0.0476191	0.0347826	0.266667	0.0447761	0.0245902	0.0568182	0.0652174	0.122222	0	0	0	0.0888889	0	0.0416667	0
TMEM240	0.003885	0.000632511	0.00254777	0.00105597	0	0	0.00348432	0.00221484	0.000921659	0	0.00296443	0	0.00232019	0.00385356	0.003861	0	0	0.00694444	0	0.00265252	0	0	0	0	0.0173913	0	0	0	0	0	0	0	0	0	0.0222222	0	0	0
SSU72	1.32012	1.91145	1.45924	1.6547	1.41915	1.52104	1.30546	2.06312	0.380645	0.415385	0.448617	0.502742	2.09861	2.31021	1.62033	2.02778	0.351201	0.506944	1.82011	2.84881	0.348624	0.301205	1.78142	1.77778	0.713044	3.25333	0.41791	0.557377	1.56818	1.69565	1.84444	2.16667	0	0.222222	0.844444	0.222222	0.875	1.8
RP5.832C2.5	0.043512	0.030993	0.056051	0.0242872	0.0378117	0.0161812	0.0360046	0.0265781	0.0248848	0.00384615	0.0237154	0	0.0464037	0.0211946	0.036036	0.0491453	0.0295749	0.0208333	0.0793651	0.0371353	0.00917431	0.00803213	0.0765027	0.015873	0.00869565	0.0133333	0.0298507	0	0.0568182	0	0.0888889	0	0	0	0.0222222	0	0	0
C1orf233	0.0598291	0.0575585	0.056051	0.0813094	0.0241352	0.0226537	0.0731707	0.0664452	0.00552995	0.00576923	0.00592885	0.0201097	0.0510441	0.0693642	0.0617761	0.0555556	0.00369686	0.0138889	0.179894	0.201592	0.0183486	0.0160643	0.0491803	0.047619	0.00869565	0.12	0.0149254	0.0245902	0	0.0217391	0.0444444	0	0	0	0	0	0	0
RP11.345P4.9	0.033411	0.0417457	0.0356688	0.030623	0.0345937	0.0355987	0.039489	0.0454042	0.00829493	0.0173077	0.013834	0.00548446	0.0510441	0.0462428	0.042471	0.0576923	0.00924214	0.00694444	0.0740741	0.0742706	0.00917431	0	0.0327869	0.047619	0.026087	0.0266667	0	0	0.0113636	0.0434783	0.0222222	0	0	0	0	0	0	0
MIB2	0.0784771	0.106262	0.0624204	0.0739176	0.0659694	0.0566343	0.0569106	0.14175	0.151152	0.163462	0.126482	0.155393	0.0730858	0.0924855	0.0617761	0.0897436	0.247689	0.180556	0.201058	0.129973	0.0183486	0.00803213	0.163934	0.269841	0.113043	0.173333	0.0298507	0.0491803	0.0340909	0.0217391	0.2	0.25	0.0869565	0.0222222	0.2	0.444444	0.0416667	0.2
MMP23B	0.016317	0.0056926	0.00573248	0.00422387	0.00241352	0	0.010453	0.00110742	0.00184332	0.0134615	0.00395257	0.0182815	0.0116009	0.00192678	0.00900901	0	0.0277264	0.0694444	0.021164	0.00530504	0.00917431	0	0.0218579	0.015873	0.252174	0.186667	0	0	0.0113636	0	0.0222222	0	0	0	0.133333	0	0.0416667	0
CDK11B	0.478632	0.409867	0.466879	0.43189	0.413516	0.385113	0.387921	0.424142	0.229493	0.198077	0.219368	0.199269	0.650812	0.510597	0.554698	0.510684	0.260628	0.1875	0.830688	0.790451	0.0733945	0.0522088	0.68306	0.587302	0.191304	0.533333	0.0597015	0.188525	0.318182	0.326087	0.711111	0.666667	0	0.0888889	0.377778	0	0.375	0.4
RP11.345P4.10	0.00854701	0.00759013	0.00955414	0.00422387	0.00643604	0.00485437	0.00696864	0.00885936	0	0.00192308	0.00197628	0.00914077	0.00812065	0.00192678	0.014157	0.0128205	0.00554529	0.00694444	0	0.00795756	0	0	0.010929	0	0	0	0	0	0	0	0.0111111	0	0	0	0	0	0	0
SLC35E2B	0.232323	0.211891	0.206369	0.176346	0.202735	0.148867	0.159117	0.186047	0.149309	0.140385	0.150198	0.109689	0.221578	0.129094	0.196911	0.17735	0.127542	0.159722	0.31746	0.254642	0.0458716	0.0361446	0.415301	0.396825	0.217391	0.68	0.0597015	0.057377	0.261364	0.26087	0.344444	0.333333	0.0434783	0	0.355556	0	0.0416667	0.2
RP11.345P4.7	0	0	0.000636943	0.00422386	0.00563154	0.00161812	0	0.00110742	0.000921659	0.00384615	0.006917	0.00365631	0.00232019	0.00192678	0.002574	0.00641026	0.00739372	0	0	0	0	0	0.0163934	0	0	0	0	0	0	0	0.0444444	0	0	0	0	0	0	0
CDK11A	0.448329	0.42821	0.505732	0.436114	0.441673	0.406149	0.380952	0.357697	0.316129	0.253846	0.333004	0.274223	0.647332	0.529865	0.568855	0.489316	0.268022	0.25	0.592593	0.618037	0.0504587	0.0883534	0.737705	0.603175	0.182609	0.546667	0.0597015	0.114754	0.352273	0.26087	0.911111	1.66667	0.0869565	0.0888889	0.355556	0.333333	0.708333	0.4
SLC35E2	0.014763	0.0234029	0.010828	0.0126716	0.0233307	0.012945	0.0150987	0.0177187	0.0258065	0.0115385	0.0286561	0.023766	0.0243619	0.0134875	0.024453	0.0128205	0.0184843	0.0208333	0.0529101	0.0185676	0.00917431	0.00401606	0.0327869	0.015873	0.0434783	0.04	0	0.00819672	0.0454545	0.0217391	0.0555556	0	0	0	0.0888889	0	0.0416667	0
NADK	1.05128	1.36053	0.448408	0.658923	0.237329	0.20712	0.836237	1.17054	0.0414747	0.0423077	0.0385375	0.0566728	0.465197	0.387283	0.576577	0.561966	0.038817	0.0277778	0.52381	1.14854	0.192661	0.116466	0.704918	0.857143	0.0869565	0.613333	0.0149254	0.057377	0.215909	0.152174	0.277778	0	0	0.155556	0.688889	0.111111	0.375	0.4
GNB1	3.05361	3.58065	2.54777	2.50158	1.5366	1.54693	3.10801	3.8948	0.398157	0.432692	0.410079	0.466179	2.75406	2.40655	3.40412	3.40812	0.478743	0.430556	2.93651	4.62865	0.591743	0.421687	3.20765	3.47619	0.478261	3.6	0.492537	0.57377	2.21591	1.97826	2.13333	1.16667	0.173913	0.377778	1.17778	1	1.33333	1.4
RP1.140A9.1	0.002331	0.000632511	0.00191083	0.00105597	0.00482703	0	0.00116144	0.00332226	0	0	0.000988142	0	0	0	0.002574	0	0.00184843	0	0	0.00265252	0	0	0	0	0	0	0	0	0	0	0	0	0	0	0	0	0	0
TMEM52	0.000777001	0	0.00127389	0	0	0.00161812	0.00116144	0.00110742	0	0	0	0	0	0	0.001287	0.00213675	0	0	0.00529101	0	0	0	0	0	0.00869565	0.0266667	0	0	0	0	0	0	0	0	0	0	0	0
PRKCZ	0.001554	0.00126502	0.00318471	0.00105597	0.00321802	0.012945	0	0.00221484	0.0304147	0.0346154	0.0217391	0.0402194	0.00696056	0.0115607	0.00643501	0.0106838	0.0184843	0.0486111	0.026455	0.00530504	0	0	0.0163934	0.047619	0.026087	0.386667	0	0.00819672	0.0795455	0.108696	0.0555556	0	0.0434783	0.0222222	0	0	0	0
RP5.892K4.1	0	0	0.00127388	0.00211193	0.00160901	0	0.00116144	0.00110742	0.00552995	0.00576923	0.00296443	0.00182815	0.00116009	0.00192678	0	0	0	0.00694444	0	0.00265252	0	0	0	0	0	0	0	0.00819672	0.0113636	0.0434783	0	0	0	0	0	0	0	0
RP11.181G12.2	0	0.00126502	0.00254777	0.00105597	0.00241352	0	0.00232288	0.00110742	0.000921659	0.00384615	0.00197628	0.00182815	0.00116009	0.00385357	0.002574	0	0	0	0	0	0	0	0.010929	0	0.00869565	0	0	0	0	0	0.0111111	0	0	0	0	0	0	0
FAAP20	0.627817	0.953827	0.659873	0.843717	0.760257	0.831715	0.700348	0.99557	0.230415	0.234615	0.202569	0.250457	0.977958	1.08092	0.78121	0.987179	0.253235	0.243056	1.0582	1.4191	0.133028	0.144578	0.852459	0.888889	0.269565	1.14667	0.253731	0.319672	0.806818	0.891304	1.07778	1.5	0	0.0666667	0.511111	0.111111	0.875	0.4
SKI	0.282828	0.333333	0.232484	0.178458	0.126307	0.108414	0.313589	0.293466	0.110599	0.0961538	0.107708	0.113346	0.285383	0.248555	0.409266	0.337607	0.0942699	0.145833	0.428571	0.427056	0.0825688	0.0522088	0.453552	0.333333	0.173913	0.373333	0.0149254	0.147541	0.0340909	0.0434783	0.2	0.25	0.130435	0.133333	0.111111	0.111111	0.0416667	0
MORN1	0.010101	0.0107527	0.00955414	0.0168955	0.0128721	0.0145631	0.0220674	0.0121816	0.00276498	0.00576923	0.00494071	0.00182815	0.00928074	0.00963391	0.011583	0.017094	0.00184843	0.0138889	0.031746	0.0238727	0	0	0.0218579	0.015873	0.026087	0.0533333	0	0	0.0113636	0	0.0111111	0.25	0	0	0.0222222	0	0	0
RER1	1.37995	1.62176	1.36943	1.55861	0.998391	0.969256	1.34262	1.78516	0.346544	0.363462	0.299407	0.360146	1.84107	1.88825	1.68855	1.72222	0.308688	0.229167	1.84127	2.53316	0.197248	0.184739	1.62842	1.55556	0.365217	3.78667	0.38806	0.590164	1.27273	1.02174	1.37778	1.91667	0	0.0888889	0.844444	0.888889	1.04167	0.8
PEX10	0.115773	0.139152	0.1	0.0908131	0.0659694	0.0566343	0.148664	0.170543	0.00645161	0.025	0.0158103	0.0127971	0.136891	0.131021	0.190476	0.16453	0.0147874	0.00694444	0.0793651	0.217507	0.0183486	0.0441767	0.142077	0.0634921	0.0521739	0.32	0.0447761	0.0327869	0.0909091	0.0652174	0.122222	0.0833333	0.0434783	0	0.0222222	0	0.0416667	0
PLCH2	0.000777001	0	0	0	0	0	0	0.00110742	0.00921659	0.0134615	0.00395257	0.0201097	0	0	0	0	0.0462107	0.0208333	0	0	0	0	0.00546448	0.031746	0	0	0	0	0	0	0	0	0	0	0.0222222	0	0.0416667	0
RP3.395M20.2	0	0.00126502	0	0	0	0	0	0.00110742	0	0	0	0	0	0	0	0	0	0	0	0	0	0	0	0	0	0	0	0	0	0	0	0	0	0	0	0	0	0
PANK4	0.0574981	0.0695762	0.0484076	0.0570222	0.0241352	0.0339806	0.0522648	0.0653378	0.0193548	0.0173077	0.0158103	0.0164534	0.049884	0.0462428	0.0540541	0.0555556	0.0203327	0.0277778	0.0899471	0.066313	0.00458716	0.00401606	0.0546448	0.047619	0	0.133333	0.0149254	0.0163934	0.0340909	0.0217391	0.0444444	0.0833333	0	0.0222222	0	0.111111	0.0416667	0
RP3.395M20.12	0.021756	0.0379507	0.0369427	0.0559662	0.0627514	0.0598706	0.029036	0.0332226	0.0525346	0.0557692	0.0563241	0.0676417	0.0556845	0.017341	0.024453	0.0192308	0.0794824	0.0625	0.021164	0.0238727	0.00917431	0.0120482	0.0819672	0.0634921	0	0.0533333	0	0.00819672	0.0795455	0.0869565	0.111111	0.166667	0	0.0222222	0.0666667	0	0.0833333	0
RP3.395M20.8	0.01554	0.0221379	0.00700637	0.0095037	0.0313757	0.0275081	0.0243902	0.0155039	0.0525346	0.0442308	0.0326087	0.0383912	0.0278422	0.0327553	0.016731	0.025641	0.0850277	0.0625	0.021164	0.0238727	0.00458716	0.00401606	0.0601093	0.0952381	0.00869565	0.16	0	0.0491803	0.0340909	0.0434783	0.0888889	0.0833333	0.0434783	0.0666667	0	0	0.0416667	0
TNFRSF14	0.785548	1.17394	0.5	0.861668	0.394208	0.527508	0.840883	1.27243	0.197235	0.265385	0.280632	0.23766	0.562645	0.761079	0.599743	0.818376	0.168207	0.256944	0.550265	1.06366	0.12844	0.0923695	0.688525	1.25397	0.104348	0.76	0.104478	0.278689	0.556818	0.565217	0.677778	0.583333	0	0.0222222	0.355556	0.111111	1.25	0.4
RP3.395M20.9	0.000777001	0	0	0	0.000804505	0.00161812	0	0	0.00184332	0.00192308	0.00494071	0.00365631	0	0.00192678	0	0	0	0	0	0	0	0	0.010929	0	0	0	0	0	0	0	0	0	0	0	0	0	0	0
FAM213B	0.038073	0.084124	0.0216561	0.062302	0.0225261	0.0355987	0.0627178	0.089701	0.0267281	0.0230769	0.0335968	0.0347349	0.049884	0.0712909	0.041184	0.0662393	0.012939	0.00694444	0.0634921	0.153846	0.00917431	0.00803213	0.0601093	0.031746	0.0521739	0.586667	0.0149254	0.0737705	0.0909091	0.0869565	0.0555556	0	0	0	0	0	0.125	0
MMEL1	0.021756	0.0499684	0.0146497	0.0369588	0.00160901	0.012945	0.0162602	0.0442968	0	0	0.000988142	0.00182815	0.0185615	0.0115607	0.016731	0.025641	0	0	0.010582	0.0265252	0	0	0.0327869	0.031746	0.026087	0.16	0.0298507	0.0245902	0	0.0217391	0	0	0	0	0	0	0	0
TTC34	0.00543901	0.0113852	0.00700637	0.0031679	0.00563154	0.00161812	0.00696864	0.0110742	0.0046083	0.00769231	0.0108696	0.00365631	0.00812065	0.00770713	0.011583	0.017094	0.00554529	0	0.021164	0.0159151	0.00458716	0	0.0437158	0.031746	0.00869565	0.0133333	0	0.00819672	0.0113636	0	0	0	0	0	0	0	0	0
LINC00982	0	0	0	0	0.00563154	0.00323625	0	0	0	0	0	0	0	0	0	0.00854701	0	0	0	0	0	0	0	0.174603	0	0	0	0	0	0	0	0	0	0	0	0	0	0.2
PRDM16	0	0	0	0	0.0257442	0.0420712	0	0	0	0	0	0	0	0.017341	0	0.0128205	0.00739372	0.0138889	0	0	0	0	0	0.015873	0	0	0	0	0	0	0.0111111	0	0	0	0	0	0	0
ARHGEF16	0	0.00126502	0	0	0	0	0	0.00442968	0	0	0	0	0	0	0	0.00213675	0	0	0	0.00530504	0	0	0	0	0	0.333333	0	0	0	0	0	0	0	0	0	0	0	0
MEGF6	0	0.000632511	0.00127389	0	0	0.00161812	0.00116144	0.00332226	0.00276498	0.00384615	0.00592885	0.0109689	0.00116009	0	0.002574	0	0.00554529	0	0.00529101	0.00530504	0	0	0.010929	0	0.0434783	0.306667	0	0	0	0	0	0.0833333	0.0434783	0.0666667	0	0	0	0
RP11.46F15.2	0	0.000632511	0.000636943	0	0	0.00323625	0.00116144	0	0.00276498	0.00384615	0.00494071	0.00182815	0	0	0	0	0.00184843	0	0.00529101	0	0	0	0	0	0	0	0	0	0.0113636	0	0	0	0	0	0	0	0	0
TPRG1L	0.209013	0.26186	0.133121	0.143611	0.117458	0.124595	0.256678	0.337763	0.0829493	0.0807692	0.0948617	0.0804388	0.179814	0.165703	0.226512	0.232906	0.0720887	0.0833333	0.216931	0.33687	0.0366973	0.0441767	0.218579	0.238095	0.0347826	1.09333	0.0149254	0.0655738	0.215909	0.0869565	0.144444	0.166667	0	0.0222222	0.177778	0.111111	0.0833333	0
WRAP73	0.128205	0.167615	0.112102	0.156283	0.103781	0.124595	0.144019	0.168328	0.0451613	0.05	0.0444664	0.0548446	0.199536	0.188825	0.1287	0.143162	0.0332717	0.0902778	0.153439	0.29443	0.0229358	0.0441767	0.142076	0.222222	0.0173913	0.293333	0.0149254	0.057377	0.170455	0.152174	0.211111	0.25	0	0	0.0666667	0.111111	0.25	0
TP73	0	0	0.000636943	0.00105597	0	0	0	0	0.000921659	0	0	0	0.00116009	0.00385356	0	0	0	0	0.026455	0.0557029	0	0	0	0	0.00869565	0	0.0149254	0	0	0	0	0	0	0	0	0	0	0
TP73.AS1	0.03885	0.0461733	0.0299363	0.0432946	0.0257442	0.0339806	0.0313589	0.0487265	0.0101382	0.00961539	0.0148221	0.0127971	0.025522	0.0481696	0.0514801	0.0641026	0.00554529	0	0.0687831	0.0875332	0.00917431	0.0120482	0.0601093	0.031746	0.0173913	0.0266667	0.0149254	0.00819672	0.0227273	0.0217391	0.0333333	0.0833333	0	0	0.0222222	0	0.0833333	0
SMIM1	0.00699301	0.0145478	0.011465	0.0200634	0.0120676	0.00485437	0.00813008	0.0121816	0.0046083	0.00769231	0.00988142	0.00731261	0.00928074	0.00385357	0.015444	0.0235043	0.0110906	0	0	0.0185676	0	0.00401606	0.0218579	0.0634921	0.0695652	0.133333	0.0597015	0.0327869	0.0227273	0.0217391	0	0	0	0.0222222	0.0222222	0	0.0416667	0
LRRC47	0.226107	0.268817	0.18535	0.20169	0.135157	0.127832	0.247387	0.286822	0.0645161	0.0596154	0.0632411	0.0731261	0.227378	0.246628	0.220077	0.222222	0.0462107	0.0694444	0.174603	0.35809	0.0733945	0.0321285	0.31694	0.31746	0.0869565	0.426667	0.0149254	0.0983607	0.136364	0.173913	0.277778	0.416667	0.0434783	0.0222222	0.133333	0	0.166667	0.2
CEP104	0.219891	0.310563	0.178344	0.210137	0.189863	0.173139	0.239257	0.337763	0.0884793	0.0769231	0.0849802	0.0822669	0.196056	0.248555	0.227799	0.230769	0.0998152	0.0972222	0.280423	0.352785	0.0458716	0.0441767	0.300546	0.301587	0.130435	0.586667	0.0746269	0.057377	0.193182	0.217391	0.266667	0	0	0.0222222	0.0888889	0.222222	0.208333	0
DFFB	0.048174	0.0689437	0.0305732	0.0411827	0.0265487	0.0226537	0.0278746	0.0586932	0.0138249	0.0288462	0.0247036	0.0274223	0.0382831	0.0385356	0.0540541	0.0470085	0.012939	0.0208333	0.0529101	0.0477454	0.00458716	0.00803213	0.0491803	0.0634921	0	0.0533333	0	0.00819672	0.0340909	0.0217391	0.0222222	0.166667	0.0434783	0.0222222	0	0.111111	0	0
C1orf174	0.297591	0.399114	0.267516	0.334741	0.227675	0.273463	0.269454	0.388704	0.0774193	0.0903846	0.076087	0.0968921	0.366589	0.454721	0.314028	0.399573	0.0831793	0.0972222	0.354497	0.692308	0.0504587	0.0441767	0.387978	0.380952	0.0782609	0.373333	0.119403	0.180328	0.306818	0.195652	0.322222	0.166667	0.0434783	0.0222222	0.111111	0.111111	0.125	0.2
LINC01134	0.003885	0.0056926	0.0044586	0.0063358	0.00241352	0	0.00232288	0.0121816	0.000921659	0	0	0	0.00464037	0.00385357	0.002574	0.0042735	0	0	0	0.0159151	0	0.00401606	0.010929	0	0	0	0	0	0	0	0.0111111	0	0	0	0	0	0	0
NPHP4	0.045066	0.0524984	0.0197452	0.0401267	0.0201126	0.0194175	0.0336818	0.0454042	0.00645161	0.00384615	0.00592885	0.00548446	0.0313225	0.0404624	0.041184	0.0576923	0.00369686	0	0.0687831	0.061008	0.00458716	0.00401606	0.0491803	0.031746	0.026087	0.04	0	0.0163934	0.0454545	0.0217391	0.0222222	0	0	0	0.0444444	0	0.0833333	0
KCNAB2	0.529138	0.789374	0.343312	0.506864	0.320193	0.364078	0.718931	1.00554	0.16682	0.194231	0.144269	0.164534	0.484919	0.56262	0.509653	0.621795	0.147874	0.201389	0.703704	1.22016	0.123853	0.116466	0.530055	0.714286	0.0173913	0.0133333	0.0149254	0.0901639	0.363636	0.304348	0.611111	0.5	0.173913	0	0.222222	0.333333	0.166667	0
CHD5	0.000777001	0	0	0	0.00160901	0	0	0	0	0	0	0	0.00116009	0	0.001287	0	0	0	0	0.00265252	0	0	0.010929	0	0	0.0133333	0	0	0	0.0217391	0	0	0	0	0.0222222	0	0	0
RPL22	12.2238	17.6743	14.707	19.7107	24.3902	28.5712	10.9141	17.2215	3.89677	5.14423	7.80138	8.49543	27.8457	33.0482	17.5431	22.6944	3.82994	5.20139	19.0582	27.3263	2.66514	2.29317	17.3388	21.127	10.1217	25.4	6.14925	10.377	32.7841	34.2826	29.7333	40.0833	0.73913	1.04444	14.1333	9.44444	23.875	25.2
RNF207	0.003885	0	0	0	0.0193081	0.0113269	0	0	0.000921659	0	0.006917	0.0182815	0.00464037	0.00192678	0	0.00213675	0.00184843	0	0.005291	0.00530504	0	0	0.0327869	0.015873	0.0521739	0.213333	0	0	0.0340909	0.0217391	0.0222222	0	0	0	0	0	0.0833333	0.4
ICMT	0.296814	0.394054	0.182166	0.244984	0.115044	0.134304	0.304297	0.459579	0.0460829	0.0480769	0.0355731	0.047532	0.186775	0.325626	0.235521	0.331197	0.0295749	0.0208333	0.624339	1.36074	0.0321101	0.0160643	0.327869	0.460317	0.0956522	0.88	0.0447761	0.114754	0.113636	0.130435	0.233333	0.166667	0	0.0222222	0.111111	0.111111	0.0833333	0
LINC00337	0.002331	0.00253004	0	0.00211193	0	0.00485437	0	0.00664452	0	0	0	0	0.00232019	0.00192678	0	0.00213675	0	0	0	0.0106101	0	0	0	0	0	0	0	0	0	0	0	0	0	0	0	0	0	0
GPR153	0.012432	0.0240354	0.00955414	0.00422387	0.00402253	0	0.010453	0.0143965	0.000921659	0.00192308	0	0	0.0104408	0.0134875	0.033462	0.0363248	0.00924214	0.0208333	0.015873	0.0265252	0	0	0.0218579	0	0	0.04	0.0149254	0.0327869	0	0	0	0	0	0	0	0	0.0833333	0
ACOT7	0.0699301	0.11575	0.0496815	0.0401267	0.0539019	0.0598706	0.0952381	0.232558	0.0221198	0.0326923	0.00988142	0.0219378	0.12297	0.22736	0.140283	0.217949	0.0351201	0.0555556	0.391534	0.66313	0.0137615	0.0200803	0.0819672	0.0793651	0.0347826	0.186667	0.253731	0.52459	0.170455	0.23913	0.0888889	0.25	0	0	0	0.222222	0.0833333	0
RP1.202O8.3	0.00543901	0.00822264	0.00828026	0.00527983	0.0217216	0.00809062	0.00696864	0.0055371	0.00368664	0.00576923	0.00494071	0.00182815	0.0162413	0.017341	0.005148	0.00641026	0.00554529	0.00694444	0.015873	0.0132626	0	0	0.010929	0	0.0173913	0.0133333	0	0	0	0	0	0	0	0	0	0	0	0
HES2	0.001554	0	0.000636943	0	0.000804505	0	0	0	0.000921659	0.00192308	0	0	0	0.00192678	0	0	0	0	0	0	0	0	0	0	0.00869565	0.266667	0	0	0	0	0	0	0	0	0	0	0	0
ESPN	0	0	0	0.00105597	0	0	0	0	0.000921659	0	0.00296443	0	0	0	0	0	0	0	0	0	0	0	0	0	0	0.306667	0	0	0	0	0	0	0	0	0	0	0	0
TNFRSF25	0.022533	0.0132827	0.0044586	0.00211193	0.0402253	0.0436893	0.0150987	0.0188261	0.0304147	0.0538462	0.235178	0.255941	0.0510441	0.0481696	0.029601	0.0363248	0.0184843	0.0486111	0.0740741	0.0557029	0.00458716	0	0.15847	0.126984	0.0347826	0.0666667	0	0	0.0113636	0	0.177778	0.583333	0	0	0	0	0.0416667	0
PLEKHG5	0.001554	0	0	0	0	0	0.00232288	0.0121816	0.000921659	0.00192308	0.00296443	0	0	0	0.00643501	0.00213675	0	0.00694444	0	0.00530504	0	0	0	0	0.0173913	0.0266667	0	0	0	0	0.0111111	0	0	0	0	0	0	0
NOL9	0.278166	0.27704	0.211465	0.210137	0.152051	0.122977	0.300813	0.314507	0.0571429	0.0557692	0.0849802	0.113346	0.24478	0.267823	0.285714	0.311966	0.064695	0.104167	0.37037	0.466844	0.087156	0.0361446	0.333333	0.285714	0.104348	0.32	0.0746269	0.0983607	0.272727	0.173913	0.211111	0.166667	0	0	0.133333	0	0.0833333	0.2
ZBTB48	0.111111	0.172043	0.126115	0.116156	0.0949316	0.0825243	0.113821	0.159468	0.0285714	0.0288462	0.0197628	0.0347349	0.113689	0.127168	0.120978	0.147436	0.0277264	0.0277778	0.10582	0.241379	0.0321101	0.0120482	0.114754	0.15873	0.0347826	0.133333	0.0597015	0.0901639	0.227273	0.26087	0.177778	0.0833333	0	0.0222222	0.0222222	0	0.125	0
KLHL21	0.037296	0.0404807	0.0197452	0.0274551	0.0176991	0.0210356	0.0429733	0.0442968	0.0258065	0.025	0.0187747	0.0219378	0.0382831	0.0289017	0.039897	0.0299145	0.0277264	0.0208333	0.031746	0.071618	0.0275229	0	0.0655738	0.015873	0.0869565	0.146667	0.0149254	0.0491803	0.0454546	0.0434783	0.0555556	0	0	0.0444444	0	0	0	0
PHF13	0.0536131	0.0531309	0.0382166	0.0401267	0.0313757	0.0226537	0.0429733	0.0697674	0.0230415	0.00769231	0.0217391	0.0146252	0.0638051	0.0346821	0.0501931	0.0769231	0.025878	0.00694444	0.243386	0.167109	0.00917431	0.0120482	0.0983607	0	0.0608696	0.12	0.0149254	0.0245902	0.0795455	0.0652174	0.0777778	0	0	0.0222222	0.0222222	0	0.125	0
THAP3	0.0924631	0.12587	0.0694267	0.093981	0.078037	0.0906149	0.102207	0.124031	0.0479263	0.0403846	0.0395257	0.0457038	0.12993	0.134875	0.0978121	0.0961538	0.0554529	0.104167	0.121693	0.172414	0.0229358	0.0160643	0.163934	0.253968	0.0695652	0.16	0.0298507	0.0245902	0.0454546	0.108696	0.166667	0.0833333	0	0.0444444	0.0444444	0.222222	0.0833333	0.2
DNAJC11	0.173271	0.210626	0.124204	0.138332	0.0836685	0.0711974	0.220674	0.271318	0.0368664	0.0326923	0.0395257	0.047532	0.148492	0.157996	0.225225	0.224359	0.0351202	0.0416667	0.206349	0.320955	0.0733945	0.0441767	0.256831	0.190476	0.0347826	0.36	0.0447761	0.0327869	0.113636	0.130435	0.122222	0	0	0	0	0	0.0416667	0
RP11.312B8.1	0	0.000632511	0.00127389	0.00105597	0.00241352	0.00323625	0	0.00110742	0	0	0	0	0	0	0.001287	0	0	0	0	0.00265252	0	0	0	0	0	0	0	0	0	0	0	0	0	0	0	0	0	0
CAMTA1	0.682207	0.912713	0.915287	0.952482	1.00805	1.11489	0.760743	1.01329	0.157604	0.167308	0.182806	0.308958	1.36195	1.77649	1.25611	1.19872	0.166359	0.152778	1.56085	1.8939	0.174312	0.164659	0.89071	1.04762	0.356522	2.4	0.343284	0.459016	1.56818	1.45652	1.4	1.75	0.0434783	0.0444444	0.466667	0.666667	1.16667	1
VAMP3	1.2533	1.61543	0.843949	1.04013	0.473049	0.57767	1.27991	1.60244	0.083871	0.0846154	0.0978261	0.0859232	1.02204	1.00578	1.36808	1.30128	0.077634	0.0972222	1.01058	1.70557	0.211009	0.236948	0.961749	1.33333	0.313043	1.69333	0.268657	0.319672	0.477273	0.26087	0.611111	0.333333	0	0.155556	0.222222	0.666667	0.208333	0.8
PER3	0.10101	0.245414	0.0229299	0.0601901	0.0402253	0.0631068	0.190476	0.358804	0.0046083	0.00384615	0.0108696	0.00731261	0.062645	0.1079	0.131274	0.151709	0.00924214	0.00694444	0.10582	0.3687	0.0366972	0.0361446	0.0218579	0.126984	0.0608696	0.253333	0.0149254	0.057377	0.0113636	0.0652174	0.0777778	0.25	0.0434783	0	0.0222222	0.111111	0	0
RP3.467L1.4	0.001554	0.000632511	0.00254777	0.00105597	0.00160901	0	0.00116144	0.00110742	0.000921659	0	0.000988142	0	0	0	0.001287	0	0	0	0	0	0	0	0.00546448	0	0	0	0	0.00819672	0	0	0.0111111	0	0	0	0	0	0	0
UTS2	0.130536	0.218216	0.0624204	0.134108	0.156074	0.273463	0.0801394	0.222591	0.128111	0.165385	0.0810277	0.157221	0.204176	0.348748	0.1287	0.175214	0.160813	0.1875	0.216931	0.262599	0.0183486	0.0200803	0.191257	0.396825	0.0173913	0.0133333	0.0895522	0.155738	0.0113636	0	0.377778	0.333333	0.0869565	0.0222222	0.0444444	0	0	0.2
TNFRSF9	0.001554	0.00506009	0.00382166	0.00211193	0.00563154	0.00323625	0.00116144	0.00332226	0.00921659	0.0134615	0.000988142	0.00365631	0.00348028	0.00963391	0.027027	0.0235043	0.0609982	0	0.026455	0.0318302	0	0	0.0273224	0.0634921	0.0173913	0.0133333	0	0.0163934	0	0	0.0333333	0.0833333	0	0	0.0222222	0	0.416667	1.2
PARK7	2.80342	4.05756	3.68089	4.19641	3.26629	3.47735	3.24855	4.63455	1.02673	0.996154	0.977273	1.15905	5.67053	6.49518	4.61261	5.04701	1.02033	1.20833	5.43915	7.89125	0.394495	0.53012	3.84153	4.42857	1.55652	7.69333	1.01493	1.5	3.92045	3.43478	4.7	6.16667	0.0869565	0.311111	4.86667	1.88889	6.125	5.6
ERRFI1	0.00621601	0.0164453	0.00573248	0.00844773	0.00482703	0.00647249	0.00929152	0.00996678	0.000921659	0.00192308	0.000988142	0	0.00696056	0.00192678	0.00643501	0.0192308	0	0	0.00529101	0.0238727	0	0	0.010929	0.047619	0.234783	0.426667	0	0.00819672	0.0113636	0	0	0	0	0	0	0	0	0
SLC45A1	0.001554	0.000632511	0	0.00105597	0	0.00161812	0	0	0.00184332	0	0.00197628	0	0	0	0.001287	0	0	0	0	0.00530504	0	0	0	0	0	0	0	0	0.0113636	0.0217391	0	0	0	0	0	0	0	0
RERE	0.575758	0.68754	0.391083	0.473073	0.408689	0.349515	0.54007	0.615725	0.105991	0.0826923	0.109684	0.0968921	0.50116	0.421965	0.540541	0.557692	0.0961183	0.0972222	0.544974	0.758621	0.151376	0.064257	0.546448	0.634921	0.4	1.48	0.0746269	0.180328	0.590909	0.478261	0.488889	0.583333	0.0869565	0.0666667	0.444444	0.222222	0.0833333	0
RP5.1115A15.1	0.001554	0.00189753	0.00191083	0.00422387	0.00160901	0.00485437	0.00232288	0	0.000921659	0.00192308	0.00296443	0.00182815	0.00232019	0.00385357	0.003861	0	0	0	0	0.00530504	0	0	0.00546448	0	0	0	0	0	0	0.0217391	0	0	0	0	0	0	0	0
ENO1	5.38151	6.08792	6.12611	4.70327	2.65728	3.0356	7.62253	8.81617	0.949309	0.853846	1.32905	1.58501	7.06497	8.08285	8.82625	8.6047	0.844732	0.9375	10.1217	14.8037	0.876147	0.899598	6.65574	6.30159	1.28696	8.24	0.925373	1.40164	4.32955	4.02174	5.18889	4.58333	0	0.0888889	1.13333	1.22222	5.83333	3.6
ENO1.AS1	0.002331	0.00253004	0.00127388	0.00105597	0.00241352	0.00323625	0.00116144	0.00332226	0.0046083	0.00384615	0.00296443	0	0.00348028	0.00385357	0.003861	0.0042735	0.00184843	0	0.010582	0.00795756	0	0	0	0	0	0.0133333	0	0	0	0.0217391	0	0	0	0	0.0222222	0	0	0
SLC2A5	0.308469	0.639469	0.00955414	0.0559662	0.00321802	0.00161812	0.46806	0.726467	0	0	0.00197628	0	0.0429234	0.0597302	0.227799	0.290598	0.00184843	0	0.185185	0.724138	0.0229358	0.0160643	0.0928962	0.269841	0	0.0133333	0	0.0245902	0.0227273	0.0217391	0.0111111	0	0	0	0.0444444	0	0.0416667	0
GPR157	0.00932401	0.00948767	0.00573248	0.0031679	0.0466613	0.0161812	0.00348432	0.0243632	0.00921659	0.00961539	0.0118577	0.0146252	0.012761	0.00385357	0.011583	0.00641026	0.00554529	0	0.005291	0.0185676	0.00917431	0	0.0273224	0.031746	0	0.173333	0	0.00819672	0.0681818	0.0869565	0.0444444	0	0	0	0	0	1.58333	0.6
MIR34AHG	0.0637141	0.1284	0.0152866	0.0696938	0.0201126	0.0275081	0.0696864	0.120709	0.00184332	0.00192308	0.00988142	0.00365631	0.0382831	0.0308285	0.043758	0.0448718	0.00739372	0	0.042328	0.0503979	0.0137615	0.0160643	0.0327869	0.031746	0.0521739	0.12	0.0149254	0	0.0568182	0.0434783	0.0444444	0	0	0	0	0	0.333333	0.2
RP3.510D11.2	0.010878	0.0196078	0.00828025	0.0168955	0.00321802	0.00809061	0.00813008	0.013289	0.00184332	0	0.000988142	0.00182815	0.0197216	0.017341	0.00772201	0.0042735	0.00184843	0	0	0.00265252	0	0	0.00546448	0	0.00869565	0.0266667	0	0	0	0	0.0444444	0.0833333	0	0	0	0	0.0416667	0
H6PD	0.296037	0.216951	0.215924	0.215417	0.07321	0.0501618	0.255517	0.227021	0.0368664	0.0557692	0.041502	0.0420475	0.13109	0.102119	0.230373	0.175214	0.0499076	0.0555556	0.15873	0.190981	0.0412844	0.0120482	0.289617	0.142857	0.321739	0.293333	0.0447761	0.0737705	0.113636	0.0217391	0.122222	0	0	0	0.0666667	0	2.70833	0.8
SPSB1	0.000777001	0	0.00254777	0	0.000804505	0	0.00116144	0.00110742	0.00737327	0.00576923	0.006917	0.0127971	0	0.00192678	0.00643501	0	0.00739372	0	0.010582	0.00265252	0	0	0.0218579	0.015873	0.026087	0.173333	0	0.0245902	0	0	0	0	0	0	0	0.111111	0	0.2
SLC25A33	0.135975	0.165085	0.191083	0.121436	0.207562	0.208738	0.160279	0.20598	0.0304148	0.0211538	0.020751	0.0292505	0.353828	0.289017	0.268983	0.290598	0.0203327	0.0486111	0.280423	0.318302	0.0137615	0.0240964	0.136612	0.238095	0.156522	0.333333	0.0149254	0.057377	0.295455	0.23913	0.2	0.166667	0	0.0444444	0.0444444	0	0.375	0
TMEM201	0.017094	0.0322581	0.0159236	0.0211193	0.0120676	0.0210356	0.0313589	0.0287929	0.0046083	0.00384615	0.00592885	0.00914077	0.0243619	0.0366089	0.041184	0.034188	0.00554529	0	0.0582011	0.114058	0.0137615	0.0120482	0.0273224	0.031746	0.00869565	0.0533333	0	0	0.0568182	0.0217391	0.0555556	0	0	0.0222222	0.0666667	0	0	0
PIK3CD	0.350427	0.467426	0.327389	0.43189	0.313757	0.312298	0.372822	0.500554	0.149309	0.159615	0.188735	0.215722	0.484919	0.464355	0.281853	0.405983	0.162662	0.263889	0.497354	0.748011	0.110092	0.0562249	0.480874	0.698413	0.0608696	0.0133333	0.0746269	0.122951	0.102273	0.152174	0.511111	0.333333	0.173913	0.155556	0.488889	0.111111	0.0416667	0
PIK3CD.AS1	0.00932401	0.0158128	0.00509554	0.0116156	0.00241352	0.00485437	0.00929152	0.00664452	0.000921659	0	0.00197628	0	0.00348028	0.00963391	0.005148	0.0042735	0.00184843	0	0.015873	0.0132626	0	0.00401606	0.010929	0	0	0	0	0	0.0113636	0.0217391	0	0	0	0	0	0	0	0
PIK3CD.AS2	0.00466201	0.00695762	0.00254777	0.00739176	0.00402253	0.00323625	0.0116144	0.0121816	0.0046083	0.00192308	0.00790514	0.00731261	0.00116009	0.00385357	0.00772201	0.00641026	0.00184843	0	0.005291	0.0132626	0	0	0.0273224	0	0.026087	0.0133333	0.0298507	0.00819672	0.0113636	0	0	0	0	0.0222222	0	0	0.166667	0
CLSTN1	0.282828	0.376344	0.24586	0.281943	0.261464	0.252427	0.269454	0.420819	0.17235	0.180769	0.18083	0.160878	0.345708	0.331407	0.362934	0.497863	0.149723	0.159722	0.37037	0.596817	0.0550459	0.0160643	0.377049	0.460317	0.286957	1.4	0.0149254	0.0983607	0.443182	0.413043	0.444444	0.666667	0	0.111111	0.155556	0.444444	0.583333	0.6
CTNNBIP1	0.195027	0.296648	0.29172	0.354805	0.440064	0.506472	0.329849	0.362126	0.0552995	0.0673077	0.0464427	0.0493601	0.62529	0.722543	0.422136	0.487179	0.0813309	0.0694444	0.534392	0.790451	0.0504587	0.0401606	0.333333	0.380952	0.0782609	1.12	0.0298507	0.221311	0.727273	0.847826	0.511111	0.5	0	0.0888889	0.133333	0	0.0833333	0.2
RP11.84A14.5	0	0.000632511	0	0.00211193	0	0	0	0	0	0	0	0	0	0	0	0	0	0	0	0.00265252	0	0	0	0	0	0	0	0	0	0	0	0	0	0	0	0	0	0
LZIC	0.655012	0.732448	0.643949	0.706441	0.481094	0.472492	0.645761	0.939092	0.20553	0.153846	0.195652	0.23766	0.759861	0.855491	0.709138	0.75	0.190388	0.138889	0.952381	1.36605	0.114679	0.15261	0.863388	0.809524	0.13913	0.653333	0.179104	0.245902	0.590909	0.347826	0.588889	0.833333	0.0869565	0.0222222	0.266667	0.222222	0.541667	0.4
NMNAT1	0.206682	0.270082	0.161146	0.219641	0.101368	0.105178	0.212544	0.290144	0.0193548	0.025	0.0177866	0.0127971	0.190255	0.200385	0.217503	0.202991	0.0240296	0.0138889	0.121693	0.278515	0.0412844	0.0361446	0.163934	0.206349	0.0956522	0.28	0.0597015	0.0327869	0.0909091	0.0869565	0.166667	0	0.0434783	0	0.155556	0	0.166667	0
RBP7	0.742813	1.26629	1.44459	1.80359	0.00563154	0.0113269	0.728223	1.7021	0.00737327	0.0173077	0.0118577	0.00365631	0.141531	0.204239	0.389961	0.767094	0.0147874	0	0.201058	1	0.137615	0.168675	0.830601	1.47619	0.0608696	0.106667	0.0149254	0.106557	0.204545	0.130435	0	0	0	0	0.0444444	0.222222	0.0833333	0
UBE4B	0.266511	0.325111	0.254777	0.206969	0.165728	0.12945	0.324042	0.396456	0.0801843	0.0711539	0.0790514	0.0877514	0.220418	0.223507	0.315315	0.297009	0.0702403	0.0763889	0.328042	0.490716	0.0963303	0.0401606	0.338798	0.333333	0.130435	0.333333	0.0298507	0.0655738	0.159091	0.130435	0.255556	0.25	0	0.0444444	0.2	0	0.166667	0
KIF1B	0.651127	0.58697	0.42293	0.336853	0.154465	0.105178	0.642276	0.692137	0.0617511	0.0557692	0.0464427	0.0457038	0.286543	0.265896	0.638353	0.489316	0.051756	0.0555556	0.470899	0.657825	0.0733945	0.0562249	0.579235	0.650794	0.217391	0.68	0.0149254	0.0737705	0.113636	0.217391	0.211111	0.416667	0.0869565	0.0444444	0.355556	0	0.0416667	0
PGD	1.14996	1.38773	0.775159	0.902851	0.300885	0.322006	1.17654	1.59136	0.0387097	0.0307692	0.0385375	0.0201097	0.654292	0.699422	0.715573	0.803419	0.0351202	0.0277778	0.851852	1.5756	0.142202	0.120482	0.830601	1.22222	0.0608696	0.84	0.0447761	0.172131	0.25	0.26087	0.388889	0.583333	0.434783	0.222222	0.311111	0.555556	0.375	0.2
APITD1.CORT	0	0.000632511	0	0	0.00160901	0	0.00348432	0.00110742	0	0	0	0	0.00116009	0.00770713	0.003861	0.00213675	0	0	0.031746	0.0159151	0.00458716	0	0	0	0	0	0	0.00819672	0	0	0	0.0833333	0	0	0	0	0	0
APITD1	0.016317	0.0265655	0.0127389	0.0168955	0.0144811	0.0194175	0.018583	0.0332226	0.00552995	0.00192308	0.0148221	0.0127971	0.0452436	0.154143	0.019305	0.0512821	0.00369686	0	0.365079	0.575597	0.00917431	0.0200803	0.0163934	0.031746	0.0434783	0.12	0.0298507	0.0409836	0.0113636	0.0217391	0	0	0	0	0.0444444	0	0.0416667	0
CORT	0	0.000632511	0	0	0	0	0	0	0	0.00192308	0	0	0	0	0	0.00213675	0	0	0	0.00530504	0	0	0	0	0	0	0	0	0	0.0217391	0	0	0	0	0	0	0	0
DFFA	0.330225	0.42315	0.329299	0.336853	0.218021	0.194175	0.393728	0.486157	0.0986175	0.0692308	0.083004	0.0968921	0.401392	0.350674	0.392535	0.425214	0.0720887	0.0902778	0.486772	0.689655	0.0550459	0.0481928	0.437158	0.428571	0.165217	0.666667	0.0597015	0.147541	0.25	0.195652	0.422222	0.25	0	0	0.266667	0.111111	0.375	0
PEX14	0.029526	0.0512334	0.0350318	0.0359029	0.0273532	0.0275081	0.047619	0.06866	0.0165899	0.0134615	0.0217391	0.0182815	0.0440835	0.0462428	0.0566281	0.0854701	0.025878	0.0347222	0.0634921	0.066313	0.00917431	0	0.0437158	0.031746	0.0434783	0.2	0	0.00819672	0.0340909	0.0652174	0.0555556	0	0	0	0.0666667	0	0.125	0
CASZ1	0.036519	0.0278305	0.0178344	0.0190074	0.0136766	0.00970874	0.0383275	0.0310078	0.0175115	0.0346154	0.0108696	0.0219378	0.0313225	0.0134875	0.027027	0.0213675	0.0351201	0.0138889	0.0687831	0.0265252	0	0.00401606	0.0710383	0.031746	0.026087	0.493333	0.0298507	0.0163934	0.0227273	0.0217391	0.0111111	0.0833333	0	0.0444444	0.0666667	0	0.0833333	0
C1orf127	0.00699301	0.00695762	0.00509554	0.0063358	0.00321802	0.00485437	0.0162602	0.0166113	0	0	0	0	0.00696056	0.00578035	0.00772201	0.00641026	0	0	0.005291	0.00795756	0.00458716	0.00401606	0.00546448	0	0	0	0	0	0	0	0.0111111	0.0833333	0	0	0	0	0	0
TARDBP	0.724165	0.885516	0.605096	0.619852	0.424779	0.406149	0.859466	1.0742	0.176959	0.153846	0.148221	0.179159	0.660093	0.693642	0.848134	0.837607	0.15342	0.125	0.915344	1.45623	0.174312	0.116466	0.879781	0.904762	0.130435	0.96	0.0597015	0.270492	0.295455	0.413043	0.577778	1.16667	0	0.2	0.488889	0.222222	0.416667	0
MASP2	0	0.000632511	0	0	0	0.00161812	0	0	0	0	0	0	0	0	0	0.0042735	0	0	0	0	0	0	0	0	0	0	0	0	0	0	0	0	0	0	0	0	0	0
RP4.635E18.8	0.00466201	0.00822264	0.00382166	0.0137276	0.00643604	0.00647249	0.0058072	0.00775194	0.0046083	0.00576923	0.00296443	0.00731261	0.00464037	0.00385357	0.002574	0.00641026	0	0	0.005291	0.00265252	0	0	0	0	0.00869565	0.0133333	0	0.00819672	0.0227273	0.0217391	0	0	0	0	0.0222222	0	0	0
SRM	0.732712	0.766603	0.774522	0.577614	0.510861	0.532362	1.0511	1.20377	0.163134	0.161538	0.215415	0.301645	1.19258	1.24277	1.38353	1.17094	0.171904	0.131944	1.61376	2.02918	0.247706	0.184739	0.956284	0.920635	0.208696	1.09333	0.134328	0.262295	0.590909	0.5	0.888889	0.833333	0	0.0222222	0.355556	0.222222	0.0833333	0
EXOSC10	0.329448	0.352309	0.26242	0.2566	0.179405	0.145631	0.357724	0.370986	0.0995392	0.0711539	0.0652174	0.0968921	0.387471	0.319846	0.380952	0.337607	0.114603	0.0694444	0.497354	0.732095	0.087156	0.0441767	0.377049	0.365079	0.104348	0.426667	0.0298507	0.0491803	0.284091	0.152174	0.411111	0.166667	0.0434783	0.0222222	0.133333	0	0.25	0
RP4.635E18.7	0.002331	0.00189753	0.00254777	0.00105597	0.00160901	0.00161812	0.00232288	0.00110742	0.00184332	0.00192308	0.00197628	0	0.00348028	0.00385357	0.003861	0.00213675	0.00184843	0.00694444	0.005291	0	0	0	0.00546448	0	0	0	0	0	0.0113636	0	0	0	0	0.0222222	0.0222222	0	0	0
RP4.635E18.6	0.001554	0.000632511	0.000636943	0.00527983	0.00241352	0.00647249	0.00232288	0.00221484	0.000921659	0	0.00197628	0.00182815	0.00580046	0.00578035	0.00772201	0.0042735	0	0	0.00529101	0	0.00458716	0	0	0.015873	0	0	0	0	0	0	0	0	0	0	0.0222222	0	0	0
MTOR	0.216783	0.225806	0.203185	0.163675	0.153661	0.119741	0.242741	0.239203	0.0562212	0.0480769	0.0533597	0.047532	0.240139	0.240848	0.259974	0.260684	0.0628466	0.0555556	0.306878	0.366048	0.0321101	0.0562249	0.289617	0.174603	0.0434783	0.386667	0.0597015	0.0245902	0.227273	0.173913	0.211111	0.166667	0	0.0222222	0.155556	0	0.333333	0
ANGPTL7	0	0	0.000636943	0	0	0	0	0	0	0	0.000988142	0.00182815	0	0	0.001287	0	0	0	0.010582	0	0	0	0	0	0.00869565	0.04	0	0	0	0	0	0	0	0	0	0	0	0
UBIAD1	0.120435	0.156863	0.122293	0.138332	0.117458	0.118123	0.113821	0.160576	0.0267281	0.0384615	0.0444664	0.0530164	0.176334	0.163776	0.185328	0.183761	0.038817	0.0277778	0.132275	0.212202	0.0137615	0.0281125	0.147541	0.0793651	0.0347826	0.186667	0	0.0327869	0.204545	0.0434783	0.2	0.166667	0.0434783	0	0.133333	0	0.0833333	0
FBXO2	0.000777001	0.00126502	0.000636943	0	0.00241352	0.00161812	0.00464576	0	0.0599078	0.0326923	0.0335968	0.0310786	0.00348028	0.00385356	0	0	0.0369686	0.0138889	0.047619	0.00265252	0	0	0.0382514	0.015873	0.243478	0.0266667	0	0	0	0	0.0666667	0.0833333	0	0	0	0	0	0
FBXO44	0.016317	0.0487034	0.0171975	0.0221753	0.0418343	0.0517799	0.0243902	0.0454042	0.0525346	0.0403846	0.0523715	0.0731261	0.0487239	0.0423892	0.011583	0.025641	0.0628466	0.0486111	0.0582011	0.0424403	0	0.00401606	0.0382514	0.142857	0.0521739	0.08	0	0.0163934	0.0340909	0.0652174	0.0777778	0	0	0	0.0222222	0	0.0833333	0
FBXO6	0.204351	0.273877	0.153503	0.197466	0.234111	0.247573	0.173055	0.301218	0.0599078	0.0538462	0.0405138	0.100548	0.272622	0.271676	0.169884	0.226496	0.0794824	0.104167	0.15873	0.267905	0.0366973	0.0240964	0.213115	0.349206	0.026087	0.293333	0.0298507	0.057377	0.125	0.108696	0.311111	0.25	0	0	0.0444444	0.333333	0.291667	0
MAD2L2	0.180264	0.234029	0.238217	0.280887	0.308125	0.297735	0.16957	0.233666	0.113364	0.113462	0.0899209	0.126143	0.382831	0.412331	0.238095	0.24359	0.0942699	0.0694444	0.592593	0.729443	0.0366973	0.0281125	0.289617	0.412698	0.0608696	0.613333	0.134328	0.106557	0.25	0.282609	0.433333	0.583333	0	0.0444444	0.177778	0.444444	0.541667	0.4
DRAXIN	0.00621601	0.00506009	0.00828026	0.0105597	0.00804505	0.00809062	0.0058072	0.00442968	0.0156682	0.00961539	0.00395257	0.00365631	0.0104408	0.00963391	0.003861	0.00641026	0.0443623	0.0138889	0.015873	0.0106101	0.00458716	0	0.0382514	0.015873	0	0.0133333	0	0	0	0	0.0222222	0	0	0	0.0222222	0	0.0416667	0
AGTRAP	0.80575	1.02467	0.630573	1.19958	0.175382	0.299353	0.524971	0.765227	0.282949	0.228846	0.12253	0.162706	0.529002	0.662813	0.451737	0.514957	0.295749	0.236111	0.666667	1.28912	0.100917	0.0522088	0.868852	1.09524	0.13913	1.22667	0.373134	0.754098	0.0681818	0.0434783	0.555556	0.166667	0.0869565	0.155556	0.133333	0	0.0833333	0
C1orf167	0.000777001	0.00316256	0.000636943	0.00105597	0	0.00323625	0	0.00110742	0.000921659	0	0.000988142	0	0.00348028	0	0.002574	0.00213675	0.00184843	0	0	0.00265252	0	0.00401606	0	0	0.00869565	0.0266667	0	0	0	0	0.0111111	0	0	0	0	0	0	0
MTHFR	0.411033	0.488931	0.384713	0.355861	0.327434	0.291262	0.432056	0.521595	0.0635945	0.0480769	0.0721344	0.0585009	0.468677	0.391137	0.532819	0.444444	0.0868762	0.0763889	0.37037	0.575597	0.100917	0.0682731	0.540984	0.603175	0.0782609	0.24	0.0746269	0.114754	0.329545	0.0652174	0.544444	0.416667	0.0434783	0.0444444	0.288889	0	0.625	0.2
CLCN6	0.174825	0.178368	0.141401	0.144667	0.0772325	0.0647249	0.148664	0.183832	0.0193548	0.0173077	0.0148221	0.0146252	0.163573	0.100193	0.186615	0.175214	0.0184843	0.0277778	0.0899471	0.167109	0.0183486	0.00803213	0.174863	0.206349	0.0434783	0.173333	0.0149254	0.0163934	0.0795455	0.0869565	0.0777778	0	0	0.0222222	0.0222222	0.111111	0.166667	0
NPPA.AS1	0.030303	0.0208729	0.033121	0.0221753	0.00482703	0.00485437	0.0220674	0.0354374	0.000921659	0	0.00395257	0.00182815	0.0232019	0.0231214	0.036036	0.0448718	0.00184843	0.00694444	0.037037	0.0185676	0.00917431	0	0.0218579	0.015873	0.00869565	0	0	0	0.0227273	0	0.0111111	0	0	0	0.0222222	0	0.0416667	0
NPPA	0	0	0.000636943	0.00105597	0.000804505	0	0.00116144	0	0	0.00192308	0	0	0	0	0	0	0	0	0	0.00265252	0	0	0	0	0	0	0	0	0	0	0	0	0	0	0	0	0	0
KIAA2013	0.513598	0.593928	0.397452	0.482577	0.251006	0.270227	0.389082	0.550388	0.0866359	0.103846	0.076087	0.104205	0.383991	0.379576	0.397683	0.465812	0.0813309	0.125	0.507937	0.702918	0.087156	0.0321285	0.519126	0.587302	0.121739	0.586667	0.0746269	0.0737705	0.284091	0.304348	0.4	0.333333	0.0869565	0	0.377778	0.333333	0.166667	0.2
PLOD1	0.210567	0.429475	0.212739	0.293559	0.0506838	0.0728155	0.325203	0.468439	0.0110599	0.0173077	0.00790514	0.00182815	0.153132	0.200385	0.252252	0.318376	0.0240296	0.0347222	0.259259	0.530504	0.0733945	0.0160643	0.229508	0.285714	0.0521739	0.186667	0.0149254	0.0245902	0.125	0.0652174	0.144444	0.0833333	0	0	0	0	0	0
MFN2	0.406371	0.502846	0.328662	0.303062	0.0852775	0.10356	0.448316	0.578073	0.035023	0.0596154	0.0434783	0.0420475	0.262181	0.238921	0.420849	0.40812	0.0406654	0.0347222	0.343915	0.639257	0.0825688	0.0401606	0.398907	0.460317	0.0782609	0.346667	0.0298507	0.057377	0.0909091	0.173913	0.166667	0.25	0	0.0444444	0	0	0.125	0
MIIP	0.358974	0.487666	0.263694	0.343189	0.131134	0.124595	0.357724	0.462901	0.0599078	0.0557692	0.0583004	0.0767825	0.263341	0.277457	0.292149	0.271368	0.038817	0.0625	0.275132	0.647215	0.0688073	0.0361446	0.442623	0.507937	0.0434783	0.28	0.104478	0.122951	0.534091	0.565217	0.222222	0.25	0	0	0.244444	0.111111	0.0416667	0.4
TNFRSF8	0.0777001	0.0683112	0.0509554	0.0570222	0.0152856	0.00647249	0.0267131	0.0321152	0.00276498	0	0	0	0.0359629	0.0154143	0.034749	0.0363248	0	0	0.015873	0.0132626	0.00458716	0.00401606	0.0546448	0.031746	0.0173913	0	0	0.00819672	0	0	0	0.0833333	0	0	0	0	0.0833333	0
TNFRSF1B	3.75058	3.68121	2.28408	2.47624	0.632341	0.669903	2.46225	2.85161	0.210138	0.286538	0.356719	0.416819	2.04988	1.90944	2.76963	2.78419	0.184843	0.236111	1.46032	2.54377	0.605505	0.309237	2.98361	3.22222	0.104348	0.12	0.0895522	0.131148	0.545455	0.195652	1.38889	1	0	0.0666667	0.288889	0.777778	3	1.2
VPS13D	0.397824	0.447185	0.340764	0.303062	0.23572	0.224919	0.335656	0.438538	0.0903226	0.0865385	0.0869565	0.095064	0.325986	0.262042	0.431145	0.352564	0.112754	0.0902778	0.333333	0.509284	0.110092	0.0722892	0.469945	0.412698	0.121739	0.48	0.0746269	0.163934	0.25	0.173913	0.344444	0.583333	0.0434783	0.0888889	0.177778	0.111111	0.291667	0.2
RP5.888M10.2	0	0.00379507	0	0	0.000804505	0.00161812	0	0	0	0	0.000988142	0	0.00116009	0.00385356	0	0.00213675	0	0	0	0	0	0	0	0	0	0	0	0	0	0	0	0	0	0	0	0	0	0
DHRS3	0.526807	1.2062	0.313376	0.43189	0.234916	0.375405	0.943089	1.75194	0.0986175	0.117308	0.121541	0.144424	0.462877	0.709056	0.615187	1.16667	0.238447	0.180556	0.57672	1.66844	0.0779816	0.128514	0.590164	1.09524	0.147826	1.01333	0.0298507	0.0655738	0.409091	0.434783	0.466667	0.333333	0	0.0444444	0.0444444	0.111111	0.75	0.4
RP11.474O21.5	0	0.00126502	0.000636943	0.00211193	0.00241352	0	0.00116144	0.00332226	0	0	0.000988142	0	0.00116009	0	0.001287	0.00213675	0	0	0	0	0	0	0	0	0	0	0	0	0	0	0	0	0	0	0	0	0	0
PDPN	0.00777001	0.00316256	0.000636943	0.00105597	0	0	0.0511034	0.0110742	0	0	0	0	0	0	0.111969	0.0192308	0	0	0.0687831	0.00795756	0.0183486	0	0.00546448	0	0.382609	0	0	0	0.0113636	0	0	0	0	0	0	0	0	0
PRDM2	0.68143	0.854522	0.629299	0.63358	0.537409	0.389968	0.682927	0.888151	0.331797	0.311538	0.314229	0.259598	0.722738	0.603083	0.687259	0.726496	0.356747	0.333333	0.740741	1.03183	0.119266	0.0923695	1.00546	1.1746	0.330435	1.25333	0.179104	0.172131	0.772727	0.608696	0.844444	0.333333	0.217391	0.2	0.666667	0	2.08333	1
KAZN	0.00932401	0.00442758	0.000636943	0	0.00160901	0	0.00464576	0.00442968	0.00184332	0	0	0.00182815	0.00348028	0.00385356	0.00514801	0.00213675	0.00184843	0	0.00529101	0.0106101	0	0	0	0	0.0608696	2.58667	0.0746269	0.0409836	0	0	0	0	0	0	0	0	0	0
TMEM51.AS1	0.002331	0.00189753	0	0.00211193	0.000804505	0	0.0058072	0	0	0	0	0	0.00348028	0.00385356	0.00514801	0	0	0	0	0.00265252	0	0	0	0	0.00869565	0.0266667	0	0	0	0	0	0	0	0	0	0	0	0
TMEM51	0.354312	0.332701	0.226115	0.177402	0.0539019	0.106796	0.504065	0.48948	0	0.00192308	0	0.00548446	0.243619	0.225434	0.474903	0.418803	0.00184843	0	0.322751	0.421751	0.0550459	0.0200803	0.234973	0.269841	0.026087	1.10667	0	0.0245902	0.0454545	0	0.0555556	0.333333	0	0	0	0	0.125	0
FHAD1	0.024087	0.0170778	0.0146497	0.0137276	0.00241352	0.00161812	0.0418118	0.021041	0.000921659	0	0.000988142	0.00182815	0.0243619	0.00578035	0.0514801	0.034188	0.00184843	0.00694444	0.010582	0.0185676	0	0	0.0273224	0	0	0	0	0.00819672	0.0113636	0	0	0	0	0	0	0.111111	0	0
RP3.467K16.4	0.000777001	0.00253004	0.00191083	0.00105597	0	0	0.00116144	0	0	0.00384615	0.000988142	0	0.00232019	0	0.00514801	0.00213675	0.00924214	0	0.010582	0	0	0	0	0	0	0	0	0	0	0	0	0	0	0	0	0	0	0
EFHD2	3.82051	4.24352	4.40064	3.76452	3.84875	3.46926	3.47967	4.74086	0.602765	0.846154	0.395257	0.760512	5.9536	5.52408	4.36422	4.45299	1.38817	1.45833	4.02116	5.46154	0.642202	0.626506	4.45902	4.46032	0.434783	1.45333	0.462687	0.57377	4.10227	3.63043	5.15556	4.91667	0.173913	0.177778	0.666667	0.666667	2.70833	3.8
CASP9	0.0559441	0.0651486	0.0471338	0.0802534	0.0418343	0.0533981	0.0406504	0.0808416	0.0138249	0.00961539	0.0118577	0.0255941	0.0672854	0.0500963	0.0566281	0.0598291	0.0240296	0.0277778	0.0582011	0.0795756	0.0183486	0.00803213	0.0437158	0.047619	0.0173913	0.173333	0.0149254	0.0163934	0.0568182	0.0217391	0.0888889	0.166667	0	0	0.0666667	0	0	0.4
DNAJC16	0.240093	0.273877	0.204459	0.168955	0.136766	0.0970874	0.222997	0.339978	0.0534562	0.0384615	0.0750988	0.0585009	0.218097	0.146435	0.250965	0.220085	0.0554529	0.0625	0.174603	0.265252	0.0366973	0.0240964	0.311475	0.333333	0.0782609	0.453333	0	0.0409836	0.170455	0.0869565	0.277778	0.416667	0.0434783	0.0444444	0.111111	0.111111	0.0833333	0
RP4.680D5.8	0	0	0	0	0	0	0	0.00110742	0.000921659	0	0.00296443	0.00182815	0	0	0.001287	0.00213675	0	0	0.005291	0	0	0	0.00546448	0	0	0	0	0	0	0	0	0	0	0	0	0	0	0
AGMAT	0.020979	0.0373182	0.0044586	0.00527983	0.00402253	0.00647249	0.0220674	0.0431894	0.00921659	0.0115385	0.0197628	0.0292505	0.0139211	0.0134875	0.018018	0.0128205	0.0110906	0.00694444	0.031746	0.0477454	0	0.00401606	0.0491803	0.047619	0	0	0	0.00819672	0.0113636	0.0217391	0.0444444	0.0833333	0	0.0222222	0	0	0	0
RP4.680D5.2	0	0	0	0	0	0	0	0	0	0.00384615	0.00296443	0.00548446	0	0	0	0.00213675	0	0	0	0	0	0	0.00546448	0	0.00869565	0	0	0	0	0	0	0	0	0	0	0	0	0
DDI2	0.519814	0.59456	0.301911	0.286167	0.234916	0.234628	0.502904	0.631229	0.0728111	0.0673077	0.0790514	0.095064	0.367749	0.277457	0.404118	0.361111	0.0573013	0.0416667	0.349206	0.535809	0.110092	0.0763052	0.491803	0.412698	0.165217	0.813333	0.0746269	0.0819672	0.625	0.282609	0.244444	0.333333	0	0	0.311111	0.222222	0.208333	0
RP4.680D5.9	0	0.00126502	0	0	0.00160901	0	0.00116144	0.00110742	0	0	0	0	0	0	0.001287	0.00213675	0	0	0	0	0	0.00401606	0	0	0	0	0	0	0	0	0	0	0	0	0	0	0	0
PLEKHM2	0.82906	1.04364	0.375159	0.436114	0.173773	0.179612	1.01278	1.17719	0.040553	0.0480769	0.0513834	0.0438757	0.364269	0.423892	0.642214	0.679487	0.0683919	0.0694444	0.497354	0.97878	0.169725	0.13253	0.666667	0.666667	0.0521739	0.426667	0.0298507	0.0655738	0.147727	0.108696	0.233333	0.166667	0	0.0222222	0.0666667	0.222222	0.333333	0.2
SLC25A34	0.040404	0.0619861	0.0121019	0.0211193	0.00563154	0.00323625	0.039489	0.0919158	0	0	0	0.00365631	0.0162413	0.0115607	0.023166	0.0320513	0.00554529	0	0.005291	0.0344828	0.00917431	0.0120482	0.0273224	0.0793651	0.00869565	0	0	0.00819672	0	0	0	0	0	0	0	0	0	0
FBLIM1	0.003108	0.00759013	0.00127388	0.00211193	0	0.00323625	0.00696864	0.00996678	0	0	0.00197628	0.00182815	0.00116009	0.00192678	0	0	0.00184843	0	0.005291	0.00795756	0.00458716	0.00401606	0	0	0.0782609	1.50667	0	0	0	0.0217391	0	0	0	0	0	0	0.0416667	0
UQCRHL	0.00932401	0.0056926	0.0121019	0.0105597	0.0104586	0.0177994	0.00813008	0.00332226	0.00368664	0	0.00197628	0	0.0104408	0.00385357	0.015444	0.0128205	0.00184843	0.00694444	0.005291	0.0185676	0	0.00401606	0.0163934	0.015873	0.00869565	0.0533333	0	0	0.0454545	0	0.0222222	0.0833333	0	0	0	0	0.0416667	0
FLJ37453	0.0536131	0.0430108	0.0808917	0.0665259	0.200322	0.135922	0.0487805	0.0431894	0.0460829	0.0192308	0.0563241	0.0182815	0.180974	0.0944123	0.0952381	0.0811966	0.0351202	0.0277778	0.142857	0.0981432	0.0137615	0.0120482	0.0983607	0.0634921	0.0869565	0.186667	0.0597015	0.0327869	0.136364	0.108696	0.288889	0.0833333	0.0434783	0	0.111111	0	0.208333	0.2
SPEN	0.99223	1.03858	1.00637	0.75396	0.637973	0.491909	1.00116	0.996678	0.210138	0.180769	0.192688	0.184644	1.07193	0.764933	1.14157	0.985043	0.253235	0.145833	1.13228	1.313	0.307339	0.148594	1.27322	1	0.434783	0.946667	0.119403	0.360656	0.590909	0.521739	1.08889	0.166667	0.391304	0.0888889	0.6	0.222222	1.16667	0.2
ZBTB17	0.109557	0.13852	0.0713376	0.0855333	0.0466613	0.0453074	0.0882694	0.158361	0.0359447	0.0269231	0.0227273	0.0201097	0.088167	0.0693642	0.0888031	0.0918803	0.0425139	0.0138889	0.111111	0.201592	0.0229358	0.0160643	0.103825	0.111111	0.0434783	0.266667	0	0.0327869	0.113636	0.130435	0.1	0.0833333	0.0434783	0.0222222	0.0222222	0	0.166667	0.2
EPHA2	0.003885	0.00379507	0.00318471	0.00105597	0.000804505	0	0.00696864	0.0055371	0	0	0	0.00182815	0.00464037	0	0.00772201	0.00641026	0	0	0.015873	0.00265252	0	0	0.010929	0	0.0434783	0.706667	0	0	0	0	0	0	0	0	0.2	0.222222	0	0
ARHGEF19	0.010878	0.00885515	0.010828	0.0105597	0.00402253	0.0113269	0.010453	0.0110742	0.0184332	0.00961539	0.0158103	0.0146252	0.0208817	0.0154143	0.021879	0.0213675	0.00554529	0.0208333	0.042328	0.0265252	0	0.0120482	0.010929	0.031746	0	0.0133333	0.0149254	0	0	0	0.0222222	0.0833333	0	0	0.0444444	0	0.0416667	0
RSG1	0.012432	0.00506009	0.00764331	0.00422387	0.00724055	0.00323625	0.00929152	0.00885936	0.00276498	0.00576923	0.00494071	0.00182815	0.0139211	0.0115607	0.00900901	0.00641026	0.00184843	0.00694444	0.010582	0.0185676	0	0	0.010929	0	0	0.0266667	0	0	0	0	0.0111111	0.0833333	0	0	0	0	0.0833333	0
FBXO42	0.313908	0.419355	0.266242	0.303062	0.165728	0.161812	0.250871	0.380952	0.0682028	0.0634615	0.0662055	0.0767825	0.25058	0.238921	0.297297	0.337607	0.051756	0.0763889	0.365079	0.522546	0.059633	0.064257	0.295082	0.380952	0.0434783	0.32	0.0597015	0.0737705	0.215909	0.108696	0.388889	0.25	0	0.0444444	0.0666667	0	0.125	0.2
SZRD1	0.847708	0.939279	0.699363	0.726505	0.336283	0.33657	0.844367	1.03322	0.160369	0.138462	0.166008	0.201097	0.740139	0.678227	0.906049	0.965812	0.138632	0.118056	0.904762	1.41645	0.197248	0.13253	0.918033	1.07937	0.182609	1.01333	0.0597015	0.172131	0.443182	0.304348	0.522222	0.25	0	0.0444444	0.355556	0.222222	0.75	0.2
SPATA21	0.000777001	0.00253004	0.00573248	0.00211193	0.00321802	0.00323625	0.00232288	0.00221484	0.00184332	0	0.000988142	0	0.00580046	0.00192678	0.002574	0.00213675	0.00184843	0	0	0.00265252	0	0	0	0.015873	0	0	0	0	0.0113636	0	0	0	0	0	0	0	0	0
NECAP2	1.62315	2.29855	0.989809	1.55544	0.568785	0.640777	1.44832	2.19158	0.22765	0.186538	0.33004	0.261426	1.17169	1.30443	1.30759	1.61752	0.225508	0.201389	1.04233	2.23342	0.215596	0.208835	1.47541	2.22222	0.182609	0.986667	0.134328	0.188525	0.443182	0.673913	1.16667	1.41667	0.217391	0.0222222	0.355556	0.444444	1.83333	0.8
RP4.798A10.2	0.0691531	0.0999367	0.0535032	0.0918691	0.0305712	0.0436893	0.0545877	0.0841639	0.00552995	0.0173077	0.0227273	0.0127971	0.0336427	0.0327553	0.03861	0.0641026	0.00924214	0.0277778	0.037037	0.0981432	0.0183486	0.00803213	0.0710383	0.174603	0.0173913	0.0533333	0.0149254	0	0.0340909	0.0217391	0.0333333	0.0833333	0	0.0222222	0.0444444	0	0	0
RP4.798A10.7	0.000777001	0.00253004	0.000636943	0.00105597	0.00643604	0.00970874	0.00464576	0	0.00368664	0	0.00395257	0.00731261	0.00232019	0.00192678	0.001287	0.00213675	0.00739372	0	0.00529101	0.00265252	0	0	0.0218579	0	0	0	0	0.00819672	0.0113636	0.0217391	0	0	0	0	0	0	0.0416667	0
NBPF1	0.138306	0.16635	0.0783439	0.0982049	0.0820595	0.0711974	0.16957	0.239203	0.0294931	0.00576923	0.0148221	0.0109689	0.0904872	0.0674374	0.140283	0.121795	0.0184843	0.0138889	0.126984	0.206897	0.0229358	0.0321285	0.153005	0.253968	0.104348	0.133333	0.0149254	0.0409836	0.136364	0.108696	0.133333	0.166667	0	0	0.0888889	0	0.0833333	0
CROCC	0.024087	0.0335231	0.0261146	0.0337909	0.0249397	0.0323625	0.029036	0.0332226	0.0294931	0.0288462	0.0335968	0.0365631	0.0266821	0.0385356	0.029601	0.0299145	0.0332717	0.0347222	0.0634921	0.0769231	0.00458716	0	0.0601093	0.0634921	0.0521739	0.106667	0.0149254	0.0163934	0.0113636	0.0217391	0.0111111	0.0833333	0	0	0.0222222	0	0	0
RP11.108M9.4	0.393162	0.628083	0.361783	0.647307	0.461786	0.561489	0.246225	0.481728	0.0147465	0.0519231	0.0454546	0.0530164	0.511601	0.739884	0.310167	0.489316	0.025878	0.173611	0.481481	0.923077	0.0504587	0.0522088	0.377049	0.52381	0.113043	0.253333	0.19403	0.221311	0.363636	0.608696	0.444444	1.08333	0.0434783	0.111111	0.0666667	0	0.166667	0.2
RP11.108M9.6	0.003885	0.000632511	0.00254777	0	0.0136766	0.00323625	0.00232288	0.00221484	0.00737327	0.00192308	0.006917	0.00182815	0.00348028	0.00192678	0.002574	0	0.0110906	0	0.00529101	0.00530504	0	0	0	0	0.0173913	0.0133333	0.0149254	0	0	0	0.0333333	0	0	0	0	0	0	0
MFAP2	0	0	0	0	0	0	0	0.00110742	0	0	0	0	0	0	0	0	0	0	0	0	0	0	0	0	0.0347826	0.186667	0	0	0	0	0	0	0	0	0	0	0	0
ATP13A2	0.41181	0.437698	0.215924	0.204857	0.0362027	0.0517799	0.346109	0.429679	0.0497696	0.0269231	0.0454546	0.0603291	0.170534	0.125241	0.262548	0.230769	0.0462107	0.0277778	0.275132	0.403183	0.0642202	0.0240964	0.262295	0.301587	0.0608696	0.746667	0.0447761	0.0409836	0.0568182	0.0434783	0.1	0	0	0	0.444444	0.111111	0.0416667	0
SDHB	0.732712	1.20873	0.749682	1.08448	0.440869	0.647249	0.821138	1.36877	0.118894	0.138462	0.126482	0.151737	0.894432	1.23121	0.83269	1.17521	0.125693	0.0833333	0.84127	1.64721	0.114679	0.164659	0.704918	0.888889	0.147826	1.68	0.134328	0.278689	0.488636	0.5	0.766667	1.08333	0.0434783	0.0666667	0.333333	0.222222	0.416667	0.4
PADI2	0.003108	0	0.00636943	0.0147835	0.0265487	0.0695793	0.0058072	0.0055371	0	0	0	0	0.012761	0.061657	0.120978	0.126068	0.00369686	0	0.021164	0.0159151	0	0.00803213	0.00546448	0	0	0.0266667	0.0149254	0.0409836	0.147727	0.282609	0.0111111	0	0	0	0	0	0	0
PADI1	0	0.000632511	0	0	0	0.00323625	0	0	0	0	0	0	0	0	0	0	0	0	0	0	0	0	0	0	0	0.16	0	0	0	0	0	0	0	0	0	0	0	0
PADI4	0.003108	0.000632511	0.0178344	0.00739176	0.00804505	0.00323625	0.00232288	0.00221484	0	0	0.00592885	0	0.00812065	0.00192678	0.003861	0.00213675	0.00924214	0	0.00529101	0.00265252	0.0137615	0	0.0163934	0	0.0173913	0	0	0.0409836	0.0795455	0.0652174	0.0111111	0	0.130435	0.0888889	0.111111	0	0	0
PADI6	0.00777001	0.000632511	0.00509554	0.00105597	0.00160901	0	0.00696864	0.00221484	0	0	0	0	0.00580046	0	0.010296	0.00213675	0	0	0	0.00265252	0	0	0	0	0	0	0	0	0	0	0.0111111	0	0	0	0	0	0	0
RCC2	0.579643	0.750791	0.675159	0.674762	0.778761	0.83657	0.603949	0.812846	0.0995392	0.0961538	0.0770751	0.0676417	1.19258	1.25241	1.06692	1.13034	0.118299	0.138889	1.62434	1.86737	0.155963	0.140562	0.721311	0.761905	0.0608696	0.866667	0.164179	0.172131	0.659091	0.804348	0.966667	1.33333	0	0.0666667	0.288889	0.222222	0.375	0.8
ARHGEF10L	0.80575	0.842505	0.390446	0.414995	0.118262	0.127832	0.781649	0.882614	0.00368664	0.00192308	0.00296443	0.00914077	0.412993	0.350674	0.667954	0.576923	0	0	0.455026	0.692308	0.114679	0.064257	0.491803	0.47619	0.0608696	0.413333	0.0149254	0.0655738	0.0681818	0.0217391	0.255556	0	0	0	0.0222222	0.111111	0.0833333	0
IGSF21	0.034188	0.028463	0.00127388	0.00105597	0	0.00161812	0.0603949	0.0310078	0.00184332	0	0	0	0.0174014	0.0520231	0.137709	0.0662393	0	0.00694444	0.026455	0.0212202	0	0.00803213	0.0437158	0	0	0	0	0.0163934	0.0227273	0.0869565	0	0	0	0	0	0	0	0
KLHDC7A	0.000777001	0	0	0	0.00402253	0.00161812	0	0	0	0	0	0	0	0	0	0	0	0	0	0	0	0	0	0	0	0.0266667	0.0447761	0.0327869	0	0	0	0	0.173913	0.0444444	0	0	0	0
ALDH4A1	0.0536131	0.0645161	0.0235669	0.0401267	0.0160901	0.0177994	0.118467	0.0863787	0.00184332	0.00192308	0.000988142	0.00182815	0.0301624	0.0385356	0.045045	0.0576923	0.00184843	0.00694444	0.047619	0.119363	0.0183486	0.0120482	0.0765027	0.047619	0.00869565	0.0133333	0.0298507	0.0245902	0.0113636	0.0217391	0.0222222	0	0	0	0.0222222	0	0.0416667	0
IFFO2	0.032634	0.028463	0.0312102	0.0190074	0.0281577	0.0194175	0.0383275	0.0232558	0.040553	0.0307692	0.0365613	0.047532	0.0324826	0.0231214	0.046332	0.0299145	0.0425139	0.0208333	0.042328	0.0344828	0	0.00401606	0.0655738	0.047619	0.0347826	0.0533333	0.0298507	0.00819672	0.0454545	0.0217391	0.0555556	0	0	0	0.0222222	0.111111	0	0
UBR4	1.04895	1.16698	0.76242	0.783527	0.292035	0.244337	1.23926	1.40753	0.127189	0.157692	0.167984	0.137111	0.851508	0.672447	1.00515	1.03846	0.138632	0.111111	0.904762	1.29708	0.178899	0.160643	1.06557	1.11111	0.217391	0.773333	0.761194	0.877049	0.5	0.391304	0.6	0.166667	0.130435	0.155556	0.288889	0	0.458333	0.6
RP1.43E13.2	0.012432	0.0246679	0.0178344	0.0200634	0.0345937	0.0210356	0.00929152	0.0155039	0.00368664	0.00769231	0.00395257	0.00548446	0.0568445	0.026975	0.023166	0.025641	0.00554529	0.00694444	0.031746	0.0132626	0.00458716	0.00401606	0.0218579	0.015873	0.0173913	0.04	0.0298507	0.0409836	0.0227273	0.0652174	0.0222222	0	0	0	0	0	0.166667	0
EMC1	0.214452	0.29222	0.224204	0.234425	0.112631	0.105178	0.291521	0.375415	0.0313364	0.0384615	0.0375494	0.0548446	0.198376	0.196532	0.247104	0.307692	0.038817	0.0347222	0.312169	0.440318	0.059633	0.0281125	0.278689	0.111111	0.0521739	0.32	0.0597015	0.0409836	0.0909091	0.152174	0.133333	0.0833333	0.0869565	0	0.111111	0	0.0833333	0
MRTO4	0.355866	0.43074	0.434395	0.394931	0.209976	0.304207	0.487805	0.631229	0.0543779	0.0769231	0.100791	0.140768	0.571926	0.811175	0.624196	0.717949	0.0573013	0.0694444	0.793651	1.12467	0.0917431	0.0763052	0.491803	0.460317	0.165217	0.64	0.0746269	0.139344	0.238636	0.26087	0.388889	0.75	0	0	0.222222	0.111111	0.125	0
AKR7A3	0	0	0.000636943	0	0.00241352	0	0.00116144	0.00110742	0	0	0	0	0	0	0.001287	0.00213675	0	0	0	0.00265252	0	0.00401606	0	0	0.00869565	0.0133333	0	0	0	0	0	0	0	0	0	0	0	0
AKR7A2	0.347319	0.463631	0.367516	0.499472	0.559936	0.61165	0.333333	0.495017	0.152995	0.2	0.148221	0.210238	0.722738	0.932563	0.410553	0.514957	0.18854	0.236111	1.06349	1.35013	0.105505	0.0843374	0.491803	0.825397	0.33913	1.30667	0.0895522	0.163934	1.26136	1.06522	0.733333	1.08333	0	0	0.644444	0.333333	0.333333	0
PQLC2	0.126651	0.194181	0.0707006	0.101373	0.0563154	0.0566343	0.134727	0.256921	0.00552995	0.00384615	0.0128459	0.00548446	0.0707657	0.0944123	0.113256	0.111111	0.0110906	0	0.0793651	0.302387	0.0183486	0.00401606	0.0655738	0.190476	0.026087	0.133333	0	0.0245902	0.306818	0.173913	0.0333333	0.0833333	0	0	0.0444444	0	0	0
CAPZB	3.65579	4.75522	3.08089	3.40655	1.91553	2.09871	4.32404	5.9402	0.64977	0.746154	0.75	0.848263	3.38747	3.8131	4.21622	4.69017	0.584103	0.583333	3.44974	6.76127	0.642202	0.686747	3.89071	4.66667	0.434783	4.01333	0.597015	1.15574	2.51136	2.84783	2.95556	3.25	0.304348	0.466667	0.844444	1	2.5	1.8
MINOS1	3.00078	4.29728	3.40446	3.98838	2.03057	2.60841	3.11498	4.69324	0.701383	0.707692	0.670949	0.866545	4.2297	5.23699	4.02059	4.7735	0.735675	0.840278	4.40741	6.96021	0.417431	0.558233	3.54098	3.85714	0.913044	7.25333	1.04478	1.93443	2.89773	3.34783	3.05556	3.41667	0.173913	0.111111	0.955556	0.777778	1.5	1.8
NBL1	0.013986	0.00632511	0.00382166	0.0031679	0.000804505	0	0.0511034	0.0287929	0.0119816	0.05	0.0118577	0.0383912	0.0139211	0.00578035	0.0592021	0.034188	0.00924214	0.0208333	0.100529	0.0477454	0	0.00401606	0.0327869	0.0952381	0.13913	2.90667	0	0.0163934	0.0113636	0.0217391	0.0333333	0.166667	0	0	0	0	0	0
TMCO4	0.0994561	0.136622	0.0675159	0.092925	0.111022	0.156958	0.113821	0.109635	0.0359447	0.0326923	0.0296443	0.0201097	0.156613	0.154143	0.104247	0.115385	0.0332717	0.0208333	0.153439	0.212202	0.00458716	0.00803213	0.0655738	0.111111	0.0434783	0.266667	0.0447761	0.00819672	0.125	0.0434783	0.155556	0	0	0	0.0444444	0	0	0
OTUD3	0.0551671	0.055661	0.0541401	0.032735	0.0571199	0.0291262	0.0731707	0.0675526	0.0322581	0.00576923	0.034585	0.0274223	0.075406	0.061657	0.0952381	0.0705128	0.025878	0.0138889	0.148148	0.0848806	0.0229358	0.0120482	0.103825	0.126984	0.0695652	0.146667	0.0298507	0.0327869	0.0681818	0.0217391	0.155556	0.0833333	0.0434783	0.0222222	0.0444444	0	0.125	0
PLA2G2A	0.013209	0.000632511	0.0101911	0	0.0144811	0	0.00929152	0.00332226	0.0110599	0	0.00296443	0	0.012761	0	0.00643501	0	0.00924214	0	0.021164	0.00265252	0.0137615	0	0	0	9.52174	0.0533333	0	0	0	0	0.0333333	0	0	0	0	0	0	0
PLA2G2D	0.012432	0.00759013	0	0	0.00965406	0.00970874	0.00813008	0.00885936	0	0	0	0	0.00812065	0.00578035	0.00772201	0.0149573	0	0	0.005291	0.0159151	0	0	0.00546448	0	0	0	0	0	0	0	0.0111111	0.0833333	0	0	0	0	0.125	0
RP3.340N1.2	0.00466201	0.00885515	0.00509554	0.00422387	0	0.00323625	0.00348432	0.00442968	0	0	0	0	0.00696056	0.017341	0.00900901	0.00854701	0	0	0.005291	0.0132626	0	0	0.010929	0	0	0.0133333	0	0	0	0	0	0	0	0	0	0	0	0
PLA2G2C	0.027972	0.0189753	0.010828	0.0158395	0	0.00161812	0.018583	0.0166113	0	0	0	0.00182815	0.00812065	0.00385357	0.016731	0.0235043	0	0	0.021164	0.0424403	0.00917431	0	0.010929	0.031746	0	0	0	0.00819672	0	0	0	0	0	0	0	0	0	0
UBXN10.AS1	0.002331	0.00253004	0.00127388	0.00422387	0.00321802	0.00485437	0	0.00110742	0.00184332	0.00384615	0.020751	0.0255941	0.0104408	0.017341	0.005148	0.0042735	0.00554529	0.00694444	0.005291	0.00530504	0	0	0.0327869	0.015873	0.026087	0.0533333	0.0597015	0.188525	0	0	0.0222222	0	0	0	0	0	0	0
UBXN10	0.00854701	0.00506009	0	0.00105597	0.00241352	0.00161812	0.00232288	0.00664452	0	0	0	0.00365631	0.00348028	0.00770713	0.00772201	0.00641026	0	0	0	0.0185676	0	0	0.00546448	0	0.0434783	0.12	0.0597015	0.0901639	0	0	0	0.0833333	0	0	0	0	0	0
CAMK2N1	0	0.00189753	0.000636943	0	0.00321802	0.00161812	0	0.00221484	0.0470046	0.0730769	0.0563241	0.0767824	0.00232019	0.00192678	0.002574	0	0.0332717	0.0694444	0.015873	0.0106101	0	0	0.0327869	0.015873	0.0434783	4.30667	0	0.0163934	0.0227273	0	0.0777778	0.0833333	0	0	0	0	0	0
MUL1	0.144522	0.179001	0.102548	0.153115	0.0442478	0.0582524	0.121951	0.157254	0.0285714	0.0153846	0.0187747	0.0365631	0.0904872	0.100193	0.126126	0.153846	0.012939	0.0486111	0.116402	0.201592	0.0321101	0.00401606	0.163934	0.253968	0.0608696	0.32	0.0298507	0.0327869	0.113636	0.108696	0.0888889	0.0833333	0	0.0222222	0.111111	0	0	0.2
CDA	0.118881	0.11575	0.286624	0.403379	0.00402253	0.00323625	0.0325203	0.0287929	0	0.00769231	0	0	0.0220418	0.0192678	0.037323	0.0192308	0.00739372	0	0.005291	0.0424403	0.0642202	0.00401606	0.15847	0.047619	0.00869565	1.10667	0.0298507	0.00819672	0.0113636	0	0	0.0833333	0.0869565	0.0222222	0	0	0	0
PINK1	0.244755	0.318786	0.155414	0.237592	0.0941271	0.0744337	0.159117	0.230343	0.0589862	0.0423077	0.0355731	0.0365631	0.118329	0.11946	0.142857	0.196581	0.0499076	0.0416667	0.0899471	0.198939	0.0275229	0.0240964	0.185792	0.444444	0.208696	1.53333	0.0597015	0.057377	0.170455	0.0652174	0.177778	0.333333	0	0	0.111111	0	0.0416667	0
PINK1.AS	0.00854701	0.0151803	0.00509554	0.00739176	0.00643604	0.00647249	0.0116144	0.0265781	0.00276498	0.00384615	0.000988142	0.00182815	0.0104408	0.0134875	0.011583	0.0128205	0.00184843	0	0.015873	0.0212202	0.00458716	0	0.00546448	0	0	0	0	0.00819672	0	0.0434783	0	0	0	0	0	0	0	0
DDOST	0.552448	0.755851	0.573248	0.745512	0.678198	0.78479	0.595819	0.831672	0.207373	0.201923	0.199605	0.235832	0.982599	1.16185	0.725869	0.863248	0.205176	0.208333	0.777778	1.16976	0.087156	0.0321285	0.672131	0.730159	0.382609	1.8	0.164179	0.377049	1	0.73913	1.15556	0.833333	0	0.0222222	0.577778	0.111111	0.458333	0.4
KIF17	0.002331	0.00442758	0.000636943	0.0031679	0.0233307	0.0566343	0.00813008	0.00775194	0	0.00192308	0	0	0.0139211	0.0404624	0.010296	0.0128205	0	0	0.015873	0.0636605	0	0	0	0	0	0	0	0	0.0227273	0	0.0333333	0	0	0	0	0	0	0
HP1BP3	1.33644	1.72106	1.45732	1.49102	1.58246	1.52589	1.24158	1.67331	1.12811	1.07115	1.00791	1.06947	2.11253	1.99037	1.82239	1.88034	1.08688	0.881944	3.59259	3.9496	0.33945	0.208835	2.44809	2.55556	0.895652	2.33333	0.477612	0.663934	2.27273	1.67391	2.84444	2.08333	0.391304	0.222222	1.08889	0.888889	1.41667	1.4
EIF4G3	1.63559	1.75269	1.17197	1.02112	0.849558	0.7411	1.44483	1.90808	0.136406	0.128846	0.0998024	0.131627	1.52668	1.10597	1.45431	1.51282	0.170055	0.138889	1.35979	2.15915	0.307339	0.208835	1.31694	1.66667	0.26087	0.666667	0.0597015	0.114754	0.784091	0.630435	1.14444	0.75	0.0434783	0.0444444	0.422222	0.222222	0.125	0
ECE1	0.1554	0.152435	0.135669	0.128828	0.00482703	0	0.0534262	0.089701	0.0470046	0.0423077	0.0750988	0.0585009	0.0208817	0.0115607	0.0746461	0.0555556	0.0425139	0.0486111	0.0529101	0.0769231	0.0321101	0.0281125	0.114754	0.126984	0.0347826	0.88	0	0.0327869	0.340909	0.26087	0.0666667	0	0	0	0.0888889	0	0.375	0
RP5.1071N3.1	0	0	0.00127389	0	0	0.00161812	0	0	0.000921659	0.00192308	0.000988142	0	0	0	0	0	0	0.00694444	0	0	0	0	0	0	0	0	0	0	0.0113636	0.0217391	0	0	0	0	0	0	0	0
NBPF3	0.00621601	0.00759013	0.00509554	0.00211193	0.00241352	0	0.010453	0	0.0193548	0.0134615	0.0128459	0.0146252	0.00812065	0.00385357	0.00643501	0.0042735	0.0166359	0.0138889	0.021164	0.00265252	0	0.00401606	0.0273224	0.031746	0.00869565	0.0133333	0	0	0.0909091	0	0.0222222	0	0	0	0	0	0	0
ALPL	0	0	0.000636943	0	0	0	0.00116144	0	0	0	0	0	0.00232019	0	0	0	0	0	0	0	0.0229358	0	0	0	0	0.133333	0	0	0	0	0	0	0	0	0	0	0	0
RAP1GAP	0	0	0	0	0	0	0	0	0	0	0	0	0	0	0	0	0	0	0	0	0	0	0	0	0	0.226667	0	0	0	0	0	0	0	0	0	0	0	0
USP48	0.549339	0.734345	0.557962	0.576558	0.461786	0.428803	0.579559	0.679956	0.209217	0.219231	0.215415	0.177331	0.75058	0.707129	0.649936	0.636752	0.216266	0.194444	1.15344	1.10875	0.137615	0.128514	0.781421	0.904762	0.243478	0.76	0.238806	0.344262	0.602273	0.673913	0.722222	0.583333	0.26087	0.311111	0.444444	0	0.625	0.2
LDLRAD2	0	0	0.000636943	0.00105597	0.0176991	0.0113269	0	0.00110742	0.000921659	0	0	0	0.00928074	0.00192678	0	0.00213675	0.00184843	0	0	0.00265252	0	0	0.00546448	0	0	0.0133333	0	0	0.0568182	0.0652174	0	0	0	0	0.0444444	0	0	0
HSPG2	0.000777001	0.00632511	0.00127389	0.00739176	0.00884956	0.0226537	0.00232288	0.00442968	0	0.00192308	0	0	0.0104408	0.00770713	0.00900901	0.0299145	0	0	0.00529101	0.0132626	0	0	0	0	0.0608696	2.37333	0.0895522	0.122951	0.0113636	0.0217391	0.0222222	0	0	0.0222222	0.0444444	0	0	0
RP1.224A6.3	0.000777001	0.00189753	0.000636943	0	0.00241352	0	0	0.00110742	0.000921659	0	0.000988142	0	0	0.00192678	0.001287	0	0	0	0	0	0	0	0	0	0	0	0	0	0	0	0	0	0	0	0.0222222	0	0.0416667	0
LINC00339	0.016317	0.0398482	0.0159236	0.032735	0.0193081	0.0210356	0.0255517	0.0287929	0.0110599	0.0115385	0.0108696	0.0109689	0.0220418	0.0462428	0.023166	0.0299145	0.00739372	0.0277778	0.031746	0.061008	0.00458716	0.0120482	0.0163934	0.015873	0	0.04	0	0	0.0113636	0	0	0	0	0	0	0	0	0
CDC42	8.22455	11.1259	7.59045	8.78564	6.55189	7.78803	8.18583	12.1052	2.22488	2.46154	2.21146	2.76782	10.4165	11.5299	9.3565	10.5897	2.19224	2.34722	8.73545	13.4191	1.48165	1.35743	10.0219	10.7619	1.61739	16.3333	1.41791	3.0082	6.54545	7.32609	10.2111	9.66667	0.869565	1.24444	2.51111	2.11111	8.83333	8.4
RP1.224A6.9	0.003108	0.00885515	0.00254777	0.0095037	0.00160901	0.00647249	0.00696864	0.00775194	0	0	0	0.00548446	0.00116009	0.00770713	0.00772201	0.017094	0.00184843	0	0.010582	0.00530504	0	0	0	0.015873	0.00869565	0	0	0	0	0	0	0	0	0	0	0	0	0
ZBTB40	0.145299	0.142315	0.124204	0.124604	0.0893001	0.0695793	0.157956	0.133998	0.0442396	0.0653846	0.0928854	0.0639854	0.149652	0.100193	0.168597	0.160256	0.0702403	0.0694444	0.169312	0.183024	0.0366972	0.00401606	0.26776	0.222222	0.0347826	0.12	0.0447761	0.0327869	0.159091	0.0869565	0.277778	0	0.0434783	0.0444444	0.2	0.222222	0.166667	0
C1QA	28.9161	48.4187	1.7172	7.5396	0.566372	1.85437	20.381	47.247	0.127189	0.167308	0.101779	0.171846	9.70418	15.1618	17.139	28.4081	0.136784	0.152778	10.3016	42.5517	1.99083	1.46185	11.1421	24.4603	0.313043	1.72	0.61194	1.67213	1.02273	0.826087	2.75556	6.83333	0.217391	0.333333	1.11111	1.11111	1.08333	0.4
C1QC	9.81507	16.0702	0.461783	1.58923	0.0514883	0.182848	8.7561	16.9967	0.0221198	0.0346154	0.027668	0.047532	3.0116	4.37187	8.18533	11.9915	0.038817	0.0555556	4.38624	15.7984	0.775229	0.566265	4.01639	7.38095	0.0608696	0.413333	0.358209	0.672131	0.329545	0.195652	0.433333	1.41667	0	0.0444444	0.311111	0.333333	0.458333	0
C1QB	29.6713	49.4156	1.18025	4.37804	0.436042	1.16181	21.8002	49.5626	0.0857143	0.182692	0.0948617	0.157221	10.3654	15.1387	19.8764	31.5043	0.110906	0.208333	11.7196	47.5438	1.77064	1.36546	11.4481	23.9841	0.269565	1.8	0.746269	1.96721	1.02273	0.565217	2.13333	3.66667	0.26087	0.288889	0.955556	0.555556	1.25	1
EPHB2	0.102564	0.0638836	0.0821656	0.0422386	0.00241352	0	0.126597	0.0697674	0	0	0	0.00182815	0.0580046	0.0250482	0.195624	0.121795	0.00184843	0	0.116402	0.0795756	0.0183486	0.00803213	0.0546448	0.0634921	0.0521739	0.24	0	0	0	0	0	0	0	0	0	0	0	0
KDM1A	0.28749	0.359899	0.33949	0.319958	0.300885	0.278317	0.270616	0.397564	0.0986175	0.0826923	0.12253	0.111517	0.417633	0.412331	0.34749	0.401709	0.0924214	0.104167	0.608466	0.798408	0.0642202	0.0401606	0.464481	0.333333	0.156522	0.666667	0.0298507	0.131148	0.386364	0.326087	0.466667	0.416667	0	0.0444444	0.311111	0	0.125	0.2
LUZP1	0.452991	0.480708	0.352229	0.357973	0.573612	0.467638	0.457607	0.532669	0.196313	0.142308	0.238142	0.243144	0.796984	0.753372	0.664093	0.685897	0.192237	0.201389	0.814815	0.94695	0.0779816	0.0481928	0.612022	0.68254	0.191304	0.986667	0.0746269	0.106557	0.261364	0.304348	0.888889	1.08333	0	0	0.133333	0	1.16667	0.8
LINC01355	0.0497281	0.0600886	0.033758	0.0464625	0.0530973	0.0614887	0.0429733	0.0431894	0.0175115	0.0173077	0.0148221	0.0219378	0.0556845	0.0558767	0.03861	0.0576923	0.0203327	0.0277778	0.0687831	0.108753	0.00917431	0.00803213	0.0601093	0	0.156522	0.0266667	0	0.00819672	0.0795455	0.108696	0.0777778	0.0833333	0	0	0	0	0.166667	0
HNRNPR	1.89433	1.97027	2.18471	1.81837	1.43765	1.5	1.83275	2.08859	0.621198	0.626923	0.650198	0.658135	2.75406	2.68015	2.64607	2.51709	0.659889	0.527778	3.75661	4.66048	0.307339	0.297189	2.5847	2.38095	0.791304	2.04	0.38806	0.631147	2.15909	1.76087	2.7	3	0.173913	0.177778	1.02222	0.555556	1.16667	1.4
ZNF436	0.02331	0.030993	0.0242038	0.0200634	0.0185036	0.0113269	0.0255517	0.0332226	0.0046083	0.00961539	0.0128459	0.00548446	0.0220418	0.0192678	0.024453	0.025641	0.00924214	0.00694444	0.015873	0.0265252	0	0	0.0437158	0.047619	0.026087	0.0933333	0	0.00819672	0.0113636	0.0217391	0.0222222	0	0	0	0	0	0	0
ZNF436.AS1	0.00777001	0.0107527	0.0044586	0.0179514	0.0273532	0.0177994	0.0058072	0.00664452	0.0046083	0.00576923	0.00395257	0.00182815	0.0162413	0.0192678	0.019305	0.017094	0.00369686	0	0.005291	0.0238727	0	0	0.010929	0.031746	0.026087	0.0933333	0	0	0.0340909	0.0217391	0.0111111	0	0	0	0.0444444	0	0	0
RP5.1057J7.7	0	0.00126502	0	0	0.00563154	0.00647249	0	0.00110742	0	0	0	0	0.00232019	0.00770713	0	0	0	0	0	0	0	0	0	0	0	0	0	0	0	0	0	0	0	0	0	0	0	0
TCEA3	0.020979	0.0765338	0.0133758	0.0242872	0.389381	0.809061	0.010453	0.0398671	0.00184332	0.00384615	0.0177866	0.0109689	0.176334	0.360308	0.00643501	0.025641	0	0.00694444	0.0899471	0.159151	0	0.00401606	0.00546448	0.015873	0.217391	0.2	0.0149254	0.0163934	0.147727	0.673913	0.433333	0.5	0	0	0	0	0	0
ASAP3	0.000777001	0.00253004	0.00382166	0	0.000804505	0.00161812	0	0.00110742	0	0.00192308	0.000988142	0	0.00232019	0	0.001287	0.00213675	0	0	0.00529101	0	0	0	0	0	0.0347826	0.133333	0	0	0	0	0	0	0	0	0	0	0	0
E2F2	0.003108	0.0056926	0.0146497	0.0031679	0.00321802	0.00323625	0	0.00442968	0.00276498	0.00576923	0.00889328	0.0146252	0.0139211	0.0481696	0.00643501	0.00641026	0.00184843	0	0.417989	0.525199	0.00917431	0.00803213	0.0163934	0.031746	0.00869565	0	0	0.00819672	0.0113636	0.0217391	0	0	0	0.0222222	0	0	0	0
ID3	0.117327	0.0676787	0.0636943	0.0422386	0.136766	0.0679612	0.213705	0.138427	0.037788	0.0134615	0.0602767	0.0201097	0.288863	0.169557	0.169884	0.155983	0.0683919	0.0208333	0.566138	0.384615	0.0458716	0.00401606	0.131148	0.111111	1.24348	1.25333	0.0149254	0	0	0	0.366667	0.416667	0	0	0.333333	0.111111	0	0
RPL11	19.5828	26.6591	25.8446	36.5723	53.0555	56.4741	17.0279	24.9192	10.7843	13.1077	20.3429	19.3071	54.826	60.3738	30.2291	37.6966	9.63956	11.8333	33.328	38.6631	4.69725	3.72289	33.8852	40.5238	18.9478	41.5733	14.4179	22.9098	57.3523	62.4783	65.0556	83.4167	1.04348	1.73333	35.4222	20.1111	54.8333	51.4
TCEB3	0.520591	0.604681	0.471975	0.388596	0.23572	0.210356	0.623693	0.705426	0.0949309	0.0807692	0.0968379	0.0932358	0.491879	0.354528	0.611326	0.534188	0.0720887	0.111111	0.513228	0.737401	0.12844	0.0722892	0.699454	0.68254	0.130435	0.52	0.0597015	0.0819672	0.397727	0.26087	0.411111	0.166667	0	0	0.244444	0.222222	0.375	0.2
TCEB3.AS1	0.030303	0.027198	0.0216561	0.030623	0.0321802	0.0517799	0.0232288	0.0254707	0.0175115	0.00576923	0.00889328	0.0127971	0.0487239	0.0366089	0.021879	0.0405983	0.0110906	0.0138889	0.021164	0.0477454	0.00458716	0.0120482	0.0382514	0.047619	0.0347826	0.04	0	0.0245902	0.0909091	0.0217391	0.0444444	0	0	0	0.0666667	0	0	0
PITHD1	0.550894	0.85642	0.369427	0.498416	0.273532	0.354369	1.15447	1.72647	0.149309	0.201923	0.189723	0.21755	0.577726	0.805395	0.590734	0.82906	0.138632	0.243056	1.1164	2.12997	0.105505	0.180723	0.612022	1.12698	0.252174	0.586667	0.149254	0.303279	0.409091	0.304348	0.544444	0.75	0	0.0666667	0.155556	0.333333	0.291667	0.4
LYPLA2	0.477855	0.617331	0.363057	0.421331	0.158488	0.224919	0.638792	0.859358	0.112442	0.115385	0.101779	0.13894	0.359629	0.431599	0.472329	0.583333	0.0887246	0.145833	0.365079	0.758621	0.087156	0.0803213	0.530055	0.587302	0.0956522	2.02667	0.119403	0.0737705	0.25	0.173913	0.377778	0.333333	0	0.0222222	0.0666667	0.111111	0.25	0.2
GALE	0.0862471	0.127135	0.0936306	0.0739176	0.0651649	0.0841424	0.196283	0.219269	0.00829493	0.00384615	0.0187747	0.023766	0.145012	0.138728	0.144144	0.143162	0.0295749	0.0277778	0.164021	0.289125	0.0183486	0.0401606	0.103825	0.174603	0.026087	0.906667	0.0447761	0.0327869	0.125	0.108696	0.111111	0.25	0.0434783	0	0.0222222	0	0.125	0.2
HMGCL	0.341103	0.524984	0.219108	0.400211	0.153661	0.211974	0.355401	0.542636	0.0516129	0.0692308	0.0513834	0.0804388	0.277262	0.333333	0.276705	0.433761	0.0720887	0.0902778	0.269841	0.572944	0.0412844	0.0481928	0.26776	0.47619	0.0869565	0.72	0.0597015	0.0901639	0.227273	0.347826	0.177778	0.416667	0.0434783	0	0.0666667	0.222222	0.208333	0.2
FUCA1	0.679876	1.88741	0.311465	0.80887	0.13757	0.216828	0.912892	2.23145	0.0470046	0.0480769	0.0375494	0.047532	0.263341	0.483622	0.319176	0.57906	0.0720887	0.0625	0.26455	1.18037	0.0229358	0.064257	0.36612	1.20635	0.165217	2.34667	0.0447761	0.114754	3.34091	2.5	0.233333	0.416667	0.0434783	0	0.2	0.333333	0.125	0
CNR2	0.000777001	0.00126502	0.000636943	0.00105597	0.00160901	0.00323625	0	0.00110742	0.00276498	0.0346154	0.00592885	0.0127971	0.00116009	0	0	0	0.0240296	0.0763889	0.00529101	0.00530504	0.00458716	0	0.0273224	0.0634921	0	0	0	0	0.193182	0.0434783	0.0111111	0	0.130435	0.0666667	0.155556	0	0	0
PNRC2	1.39938	1.58381	1.28344	1.28933	1.12148	1.00809	1.25436	1.53156	0.492166	0.463462	0.468379	0.493602	1.69838	1.39499	1.60875	1.48718	0.543438	0.590278	1.85714	2.31034	0.197248	0.204819	1.77049	1.74603	0.695652	1.65333	0.253731	0.262295	1.69318	1.67391	1.88889	1.83333	0.217391	0.377778	0.755556	0.444444	0.875	0.2
SRSF10	1.18648	1.39595	1.2414	1.26188	0.917941	0.967638	1.17886	1.38981	0.457143	0.469231	0.514822	0.566728	1.67633	2.02698	1.53153	1.7094	0.399261	0.333333	2.8836	3.97613	0.206422	0.24498	1.71585	1.68254	0.8	2.34667	0.328358	0.655738	1.01136	0.826087	1.44444	2	0.173913	0.177778	0.933333	1.11111	1.25	0.4
IL22RA1	0	0	0	0	0	0	0	0	0	0	0	0	0	0	0	0	0	0	0	0	0	0	0	0	0	0.04	0	0	0	0	0	0	0	0	0	0	0	0
IFNLR1	0.001554	0.00126502	0.00127388	0.00105597	0.00482703	0.00970874	0.00348432	0	0.0101382	0.00769231	0.00296443	0.00182815	0.0104408	0.0134875	0.021879	0.0106838	0.00184843	0.00694444	0.037037	0.00530504	0	0.00401606	0	0	0.00869565	0.0933333	0	0	0.0227273	0	0	0	0	0	0.0666667	0	0	0
RP11.10N16.2	0	0	0	0	0	0.00161812	0	0	0	0	0	0	0	0	0	0.0042735	0	0	0	0	0	0	0	0	0	0	0	0	0	0	0	0	0	0	0	0	0	0
GRHL3	0	0	0	0	0	0	0	0	0	0	0	0	0.00116009	0.00192678	0.001287	0	0	0	0	0	0	0	0	0	0.0173913	0.0666667	0	0	0	0	0	0	0	0	0	0	0	0
STPG1	0.019425	0.0202404	0.0127389	0.0105597	0.0144811	0.0113269	0.0139373	0.0177187	0.0110599	0.00961539	0.0118577	0.00731261	0.0174014	0.0154143	0.024453	0.0213675	0.00369686	0	0.026455	0.0450928	0.00458716	0.0200803	0.010929	0.015873	0.0434783	0.146667	0	0.0163934	0.0227273	0.0217391	0.0555556	0	0	0	0.0888889	0	0	0
NIPAL3	0.0543901	0.0524984	0.0420382	0.0791975	0.161706	0.135922	0.0336818	0.0609081	0.106912	0.1	0.153162	0.0877514	0.12065	0.1079	0.0823681	0.0811966	0.0961183	0.138889	0.153439	0.140584	0.0229358	0	0.234973	0.142857	0.243478	0.906667	0.0895522	0.114754	0.375	0.195652	0.266667	0.166667	0.0434783	0.0444444	0.2	0.111111	0.25	0
RCAN3	0.0450661	0.0676787	0.0757962	0.0454065	0.222848	0.239482	0.0952381	0.0952381	0.232258	0.232692	0.66502	0.535649	0.2471	0.287091	0.185328	0.175214	0.138632	0.152778	0.338624	0.259947	0.0412844	0.0281125	0.42623	0.444444	0.0434783	0.88	0.0895522	0.0983607	0.352273	0.326087	0.677778	0.416667	0	0	0.133333	0	0.166667	0
RP4.594I10.3	0.001554	0.00316256	0.00318471	0.00105597	0.00321802	0.00970874	0	0.00221484	0.0110599	0.00384615	0.027668	0.0438757	0.00928074	0.00770713	0.00900901	0.00213675	0.00739372	0.0138889	0.005291	0.0159151	0	0	0.0163934	0.031746	0	0.04	0.0149254	0.00819672	0.0227273	0	0.0444444	0.0833333	0	0	0	0	0	0
NCMAP	0	0	0	0	0.00160901	0	0	0	0	0	0	0	0	0	0	0.0042735	0	0	0	0	0	0	0	0	0	0.106667	0	0	0.0227273	0	0	0	0	0	0	0	0	0
SRRM1	2.52448	3.22897	2.8172	3.19324	2.55189	3.17476	2.54936	3.2835	1.05714	1.31731	1.05336	1.14077	4.03944	4.94798	3.37709	3.78846	1.17006	1.31944	4.38095	6.16976	0.605505	0.461847	3.84699	3.77778	1.26957	4.85333	0.985075	1.44262	3.13636	3.1087	3.9	4.83333	0.130435	0.4	1.44444	0.777778	3	1.2
CLIC4	1.58819	1.44149	0.528025	0.548046	0.156074	0.156958	0.781649	1.12071	0.0046083	0.00384615	0.00889328	0.00182815	0.435035	0.431599	0.685972	0.596154	0.00554529	0.00694444	0.650794	1.2069	0.142202	0.108434	0.737705	0.857143	0.330435	1	0.104478	0.172131	0.147727	0.0217391	0.133333	0.166667	0	0	0.266667	0.222222	0.5	0
RUNX3	0.0637141	0.118912	0.0796178	0.0971489	0.198713	0.234628	0.0987224	0.149502	0.727189	0.615385	0.396245	0.47532	0.206497	0.165703	0.145431	0.145299	0.641405	0.701389	0.571429	0.289125	0.0137615	0.0200803	0.666667	0.761905	0	0.04	0.0597015	0.155738	0.431818	0.434783	0.977778	0.666667	0	0.0222222	0.155556	0.333333	0.75	0.6
RP4.706G24.1	0	0	0	0	0	0.00323625	0.00116144	0	0.000921659	0	0.000988142	0	0	0	0	0.00213675	0	0	0	0	0	0	0	0	0	0	0	0	0	0	0	0	0	0	0	0	0	0
SYF2	1.05284	1.39785	1.15096	1.6019	1.80451	1.81553	0.801394	1.16722	0.692166	0.728846	0.767787	0.74223	1.7645	1.84393	1.19176	1.34402	0.722736	0.854167	1.38095	1.66578	0.183486	0.188755	1.71585	2.01587	0.817391	3.57333	0.626866	1.03279	2.40909	2.56522	2.64444	2.33333	0.173913	0.311111	1.24444	0.333333	1.66667	1.6
RSRP1	1.93473	2.56104	1.7879	2.53749	2.87128	3.06796	1.482	2.12735	1.30599	1.36346	1.35771	1.40768	2.90487	2.88632	2.05663	2.36966	1.31608	1.375	2.13757	2.44297	0.348624	0.389558	3.37705	3.69841	1.33913	2.50667	0.507463	0.721311	3.92045	3.19565	4.52222	4.33333	0.73913	0.733333	2.08889	0.777778	2.95833	3.6
RP3.465N24.6	0	0.00253004	0.00127389	0.00211193	0.000804505	0.00161812	0	0.00442968	0	0.00192308	0.000988142	0.00182815	0.00116009	0	0.00772201	0.00641026	0	0	0	0.00265252	0	0	0	0	0	0	0	0	0	0	0.0111111	0	0	0	0	0	0	0
RHD	0.000777001	0.000632511	0.00127389	0.00211193	0.00482703	0	0	0	0.00368664	0.00192308	0.00395257	0	0	0	0.001287	0	0.00369686	0	0	0	0	0	0	0	0	0	0	0	0	0	0	0	0	0	0	0	0	0
TMEM50A	2.02953	2.65591	1.75605	2.41499	1.41191	1.76214	1.69338	2.47065	0.876498	0.871154	0.676878	0.879342	2.45012	2.72832	2.13385	2.53632	0.680222	0.75	1.96296	2.78249	0.284404	0.188755	2.48634	3.1746	0.6	6.58667	0.940299	1.41803	1.71591	1.71739	2.47778	3.25	0.173913	0.488889	1.28889	1.55556	2.08333	2.8
RHCE	0.000777001	0	0.000636943	0	0.00482703	0.00323625	0	0	0	0	0.000988142	0	0.00116009	0	0.00643501	0.00213675	0	0	0	0	0	0	0	0	0.00869565	0	0	0	0	0	0.0222222	0	0	0	0	0	0.0416667	0
TMEM57	0.281274	0.304238	0.225478	0.268215	0.259855	0.231392	0.204413	0.296788	0.129032	0.0846154	0.108696	0.0786106	0.324826	0.33526	0.310167	0.318376	0.077634	0.0763889	0.386243	0.413793	0.0366973	0.0281125	0.262295	0.460317	0.147826	0.68	0.0447761	0.221311	0.386364	0.413043	0.344444	0.333333	0.130435	0.155556	0.333333	0.111111	0.0416667	0.6
LDLRAP1	0.0668221	0.0974067	0.0617834	0.0580781	0.0410298	0.0323625	0.0662021	0.0930233	0.0617511	0.0865385	0.136364	0.107861	0.0603248	0.0712909	0.0797941	0.0769231	0.0683919	0.0694444	0.116402	0.177719	0.0183486	0.0160643	0.191257	0.174603	0.0521739	0.266667	0.0149254	0.0491803	0.0568182	0.0652174	0.155556	0	0	0	0	0	0.0416667	0
RP11.70P17.1	0	0.000632511	0.00254777	0.00211193	0	0	0	0.00110742	0.00184332	0.00384615	0.000988142	0.00182815	0.00232019	0.00192678	0.002574	0	0	0	0	0.00265252	0	0	0	0	0	0	0.0149254	0	0	0	0	0	0	0	0	0	0	0
MAN1C1	0.211344	0.332701	0.0547771	0.0749736	0.0273532	0.0291262	0.383275	0.516058	0.0147465	0.0115385	0.0197628	0.0146252	0.0580046	0.0963391	0.114543	0.130342	0.00554529	0	0.174603	0.546419	0.0321101	0.0281125	0.103825	0.222222	0.0608696	0.0133333	0.0298507	0.0327869	0.0227273	0.0217391	0.0444444	0	0	0	0	0	0.0416667	0
RP1.187B23.1	0.037296	0.0455408	0.0248408	0.0274551	0.00724055	0.0177994	0.0429733	0.0398671	0.00921659	0.0115385	0.0118577	0.0164534	0.0185615	0.0327553	0.034749	0.0277778	0.00369686	0.0138889	0.042328	0.0477454	0.00458716	0.0160643	0.0491803	0.047619	0	0	0.0149254	0.0163934	0	0	0.0111111	0	0	0.0222222	0	0	0	0
SEPN1	0.242424	0.354206	0.173885	0.252376	0.131939	0.15534	0.268293	0.408638	0.0156682	0.0173077	0.0197628	0.0255941	0.223898	0.317919	0.236808	0.320513	0.0110906	0.0208333	0.248677	0.62069	0.0321101	0.0281125	0.20765	0.269841	0.0521739	0.28	0.0298507	0.0983607	0.136364	0.217391	0.155556	0	0.0869565	0	0	0.111111	0.0416667	0.2
RP1.317E23.3	0.002331	0.00506009	0.00382166	0.00422386	0.00884956	0.00323625	0	0.00332226	0.00184332	0.00192308	0.000988142	0.00365631	0.00580046	0.00192678	0.002574	0.0042735	0.00924214	0	0.00529101	0	0	0	0.00546448	0	0.0173913	0	0.0149254	0.00819672	0	0	0	0	0	0	0	0	0.0416667	0
MTFR1L	0.250971	0.334598	0.16051	0.219641	0.152856	0.195793	0.207898	0.348837	0.040553	0.0346154	0.0227273	0.047532	0.238979	0.26975	0.232947	0.288462	0.038817	0.0208333	0.216931	0.35809	0.059633	0.0361446	0.136612	0.301587	0.0782609	0.506667	0.0895522	0.147541	0.170455	0.130435	0.133333	0	0	0.111111	0.0666667	0.111111	0.0833333	0.4
AUNIP	0.000777001	0.00253004	0.000636943	0	0.00241352	0.00161812	0	0	0	0	0.000988142	0	0.0139211	0.0366089	0.002574	0.0042735	0	0	0.0740741	0.103448	0	0	0	0.015873	0	0	0.0149254	0.00819672	0	0	0	0	0	0	0	0	0	0
PAQR7	0.037296	0.0740038	0.0369427	0.0675818	0.0925181	0.135922	0.0360046	0.06866	0.00276498	0.00576923	0.00395257	0.00182815	0.0672854	0.119461	0.033462	0.0747863	0.00739372	0.0138889	0.037037	0.0875332	0.0183486	0.0240964	0.0601093	0.031746	0.0173913	0.613333	0.0447761	0.0327869	0.0227273	0.0869565	0.0888889	0.0833333	0	0	0	0.111111	0.125	0
STMN1	0.188811	0.616698	0.267516	0.511088	1.35237	1.98544	0.566783	1.39092	0.246083	0.251923	0.149209	0.190128	2.06729	4.66667	1.15959	2.35684	0.236599	0.25	13.619	19.1326	0.12844	0.413655	0.655738	0.777778	0.478261	7.74667	0.880597	2.54098	1.20455	1.58696	1.96667	3.41667	0.0434783	0.222222	3.13333	1.11111	0.0833333	0.8
PAFAH2	0.123543	0.210626	0.0872611	0.093981	0.0651649	0.0485437	0.174216	0.293466	0.0589862	0.0576923	0.0365613	0.0603291	0.0916473	0.088632	0.11583	0.136752	0.0961183	0.125	0.121693	0.196286	0.0229358	0.0361446	0.174863	0.301587	0.0521739	0.413333	0.0597015	0.057377	0.0340909	0.130435	0.111111	0	0	0.111111	0.355556	0.111111	0.0416667	0
SLC30A2	0	0	0.00127388	0	0	0	0	0.00110742	0	0	0	0	0	0	0	0	0.00184843	0	0	0	0	0	0	0	0.00869565	0.2	0.0597015	0.0409836	0	0	0	0	0	0	0	0	0	0
TRIM63	0	0	0	0	0	0	0	0	0	0	0	0	0	0	0	0	0	0	0	0.00265252	0	0	0	0	0	0	0.0746269	0.204918	0	0	0	0	0	0	0	0	0	0
PDIK1L	0.121212	0.179633	0.0726115	0.1151	0.13757	0.0970874	0.142857	0.215947	0.0460829	0.0307692	0.055336	0.0274223	0.151972	0.156069	0.123552	0.17735	0.0332717	0.0208333	0.232804	0.278515	0.0275229	0.00803213	0.224044	0.190476	0.0173913	0.0933333	0.0746269	0.057377	0.181818	0.0869565	0.155556	0	0	0	0.0888889	0	0	0
ZNF593	0.552448	0.758381	0.561146	0.493136	0.316171	0.37055	0.57259	0.913621	0.0580645	0.0807692	0.0938735	0.104205	0.653132	0.714836	0.779923	0.82906	0.0554529	0.0625	0.592593	0.97878	0.0688073	0.156627	0.622951	0.793651	0.217391	1.52	0.19403	0.254098	0.340909	0.26087	0.388889	0.5	0	0	0.222222	0.111111	0.208333	0
CNKSR1	0.001554	0.00253004	0.000636943	0.0031679	0.000804505	0.00161812	0	0.00332226	0	0.00192308	0.00296443	0	0.00348028	0.0134875	0.00514801	0.0042735	0	0	0.010582	0.00265252	0	0	0.0163934	0	0.0347826	0.44	0	0	0	0	0	0	0	0.0222222	0.0222222	0	0	0
CEP85	0.0613831	0.084124	0.0700637	0.093981	0.0474658	0.0679612	0.0603949	0.0841639	0.0193548	0.0211538	0.020751	0.0109689	0.110209	0.0982659	0.0990991	0.0918803	0.012939	0	0.121693	0.278515	0.00917431	0.00803213	0.0819672	0.15873	0.0173913	0.04	0.0149254	0.0245902	0.0909091	0.0434783	0.0777778	0	0	0	0.0222222	0	0	0.2
SH3BGRL3	26.9347	35.2726	32.4223	32.735	17.0764	18.8786	27.9326	41.2193	7.14101	7.78654	6.10277	7.59781	39.1172	42.0328	34.4479	38.547	4.77264	7.24306	27.3915	42.0398	5.21101	5.09639	34.0929	38.8413	2.42609	12.84	8.31343	11.5574	11.1477	11.3913	28.8333	34.6667	1.08696	1.33333	4.86667	5.44444	10.9167	12.6
UBXN11	0.596737	0.778621	0.385987	0.553326	0.082864	0.142395	0.393728	0.727575	0.0368664	0.0692308	0.0464427	0.071298	0.256381	0.381503	0.380952	0.523504	0.0221812	0.0347222	0.396825	0.830239	0.105505	0.100402	0.486339	0.571429	0.0521739	0.146667	0.0447761	0.0655738	0.0340909	0.0652174	0.166667	0.25	0	0.0222222	0	0	0	0
CD52	4.31857	2.56483	10.5529	7.70961	10.8479	11.3285	2.45528	2.25803	6.40737	9.39615	6.02372	8.20841	13.1694	11.4008	3.73359	2.8312	1.82255	8.38194	9.33862	5.74271	0.720183	0.188755	10.1585	12.4444	0.973913	0.0933333	3.46269	4.36066	3.21591	3.69565	16.2778	22	0.0869565	0.133333	4.91111	1.11111	2.125	5.4
AIM1L	0	0.000632511	0	0	0	0	0	0	0.0101382	0.00576923	0.006917	0.00365631	0	0	0.001287	0.00213675	0.00369686	0.0138889	0.010582	0	0.00458716	0	0	0	0	0.24	0	0	0	0	0.0111111	0	0	0	0	0	0	0
ZNF683	0.003108	0	0.0044586	0	0.00160901	0	0.0116144	0	0.472811	0.171154	0.0434783	0.00182815	0.00812065	0	0.002574	0	0.0702403	0.125	0.232804	0.00265252	0.00458716	0	0.163934	0.047619	0	0	0	0	0.0227273	0	0.455556	0.0833333	0	0	0	0	0	0
DHDDS	0.331002	0.371917	0.274522	0.227033	0.166533	0.169903	0.418118	0.501661	0.0672811	0.0596154	0.0652174	0.0548446	0.360789	0.283237	0.3861	0.365385	0.0425139	0.0486111	0.359788	0.477454	0.0779816	0.0522088	0.306011	0.31746	0.0869565	0.453333	0.0447761	0.0983607	0.147727	0.130435	0.244444	0.25	0	0.0222222	0.155556	0.111111	0.458333	0.4
RP3.476K8.3	0	0	0	0.00105597	0	0.00161812	0	0	0	0.00192308	0	0	0	0	0	0	0.00184843	0	0.005291	0	0	0	0	0	0	0	0	0	0	0	0	0	0	0	0.0222222	0	0	0
HMGN2	3.13598	4.22328	3.1293	4.63358	2.77152	3.32362	3.45412	4.57586	0.978802	1.10192	0.948617	0.959781	4.21346	5.83237	3.75161	4.77137	0.857671	1.18056	14.0794	23.2414	0.715596	0.815261	3.76503	4.92063	1.34783	3.66667	1.20896	2.04098	3.375	3.32609	4.46667	6.16667	0.304348	0.555556	2.24444	0.777778	6.66667	7.4
RPS6KA1	0.480186	0.766603	0.499363	0.567054	0.401448	0.435275	0.483159	0.703212	0.130876	0.140385	0.126482	0.160878	0.533643	0.631985	0.584299	0.65812	0.110906	0.1875	0.417989	0.811671	0.146789	0.0722892	0.63388	0.714286	0.0695652	0.786667	0	0.155738	0.409091	0.630435	0.633333	1.08333	0.130435	0	0.222222	0.111111	0.25	0
RP5.968P14.2	0.001554	0.00126502	0.000636943	0.00105597	0	0.00161812	0.00232288	0	0	0	0	0	0.00232019	0	0	0	0.00184843	0	0	0.00795756	0	0	0	0	0	0	0	0	0	0	0	0	0	0	0	0	0	0
ARID1A	1.2028	1.33207	1.28408	1.12249	1.02011	0.817152	1.18002	1.40975	0.268203	0.257692	0.301383	0.301645	1.39791	1.079	1.3462	1.28632	0.271719	0.319444	1.56085	2.04509	0.307339	0.168675	1.56831	1.65079	0.295652	1.53333	0.19403	0.303279	1.35227	1	1.5	1.08333	0.173913	0.288889	0.711111	0.111111	1.45833	0.8
PIGV	0.0520591	0.108792	0.056051	0.0960929	0.0362027	0.0453074	0.0418118	0.089701	0.0221198	0.0211538	0.0316205	0.0548446	0.0475638	0.0924855	0.0501931	0.0790598	0.025878	0.0416667	0.042328	0.132626	0.0183486	0	0.0710382	0.142857	0.0521739	0.226667	0	0.0409836	0.0227273	0.0869565	0.0777778	0.0833333	0	0	0.0222222	0	0.0833333	0
ZDHHC18	0.0924631	0.152435	0.0700637	0.093981	0.263073	0.249191	0.105691	0.125138	0.0774194	0.0961538	0.0839921	0.100548	0.178654	0.171484	0.110682	0.132479	0.0813309	0.111111	0.164021	0.246684	0.0229358	0.00803213	0.174863	0.0952381	0.00869565	0.306667	0	0.0327869	0.590909	0.456522	0.333333	0.25	0	0	0.0222222	0	0.666667	0.4
SFN	0	0.000632511	0.00127389	0.00105597	0	0.00161812	0	0.00332226	0	0	0	0.00182815	0.00116009	0.00578035	0	0.00213675	0	0	0.00529101	0.00530504	0	0	0	0.015873	0.0782609	7.02667	0	0.00819672	0	0.0217391	0	0	0	0	0	0	0.0416667	0
GPN2	0.167832	0.177103	0.115924	0.160507	0.0740145	0.066343	0.186992	0.213732	0.0313364	0.0192308	0.0474308	0.0310786	0.134571	0.171484	0.153153	0.16453	0.0277264	0.0138889	0.195767	0.27321	0.0275229	0.0321285	0.136612	0.206349	0.0869565	0.173333	0.0597015	0.057377	0.0681818	0.0652174	0.111111	0.166667	0	0.0222222	0.0666667	0	0.208333	0.2
GPATCH3	0.114996	0.149273	0.0700637	0.0960929	0.0458568	0.0485437	0.110337	0.170543	0.0184332	0.0153846	0.0167984	0.0292505	0.0684455	0.0732177	0.0810811	0.111111	0.0166359	0.0138889	0.100529	0.206897	0.0275229	0.00803213	0.0983607	0.126984	0.0608696	0.12	0.0149254	0.0409836	0.0909091	0.130435	0.111111	0.166667	0.0434783	0	0	0	0.0833333	0
NUDC	0.913753	1.10689	0.986624	0.910243	0.778761	0.826861	0.940767	1.30565	0.310599	0.288462	0.329051	0.351005	1.61717	1.69942	1.32561	1.32265	0.321627	0.340278	1.8836	2.60743	0.137615	0.172691	1.3224	1.04762	0.513043	3.57333	0.223881	0.42623	0.806818	0.673913	1.48889	1.41667	0.173913	0.0888889	0.644444	0.444444	0.833333	0.4
KDF1	0	0	0	0	0	0	0	0	0.00276498	0	0.006917	0.00182815	0	0	0	0	0.00554529	0.00694444	0	0	0	0	0.010929	0	0.0173913	0.56	0	0	0	0	0	0	0	0	0	0	0	0
TRNP1	0.02331	0.0177103	0.0382166	0.0126716	0.00965406	0.00485437	0.0116144	0.00775194	0	0.00192308	0	0	0.0591647	0.0346821	0.041184	0.0213675	0	0	0.026455	0.0265252	0.00917431	0	0.0437158	0	0.0782609	0.4	0	0	0.0113636	0	0.0222222	0	0	0	0	0	0	0
FAM46B	0.000777001	0	0.000636943	0.00211193	0.00160901	0	0	0	0.000921659	0	0	0.00182815	0.00116009	0.00192678	0	0	0	0	0	0	0	0	0	0	0.0173913	0.0266667	0	0	0.0113636	0	0	0	0	0	0	0	0	0
SLC9A1	0.0637141	0.103732	0.0528662	0.0686378	0.0482703	0.0404531	0.0603949	0.076412	0.0267281	0.00961539	0.0227273	0.023766	0.0684455	0.0520231	0.047619	0.042735	0.0166359	0.0277778	0.0687831	0.111406	0.0137615	0.00401606	0.0765027	0.126984	0.0173913	1.30667	0.0447761	0.0245902	0.0454545	0.130435	0.122222	0.0833333	0	0	0	0	0.0416667	0
WDTC1	0.131313	0.190386	0.114013	0.165787	0.115849	0.0987055	0.108014	0.188261	0.0525346	0.0884615	0.0464427	0.0749543	0.163573	0.150289	0.142857	0.175214	0.101664	0.0486111	0.137566	0.222812	0.0183486	0.0321285	0.136612	0.174603	0.0695652	0.2	0.0149254	0.0163934	0.159091	0.130435	0.177778	0.0833333	0	0.0222222	0.133333	0	0.208333	0.2
TMEM222	0.183372	0.236559	0.13121	0.157339	0.0691874	0.0776699	0.195122	0.232558	0.0608295	0.0788462	0.055336	0.0621572	0.142691	0.194605	0.21879	0.213675	0.0554529	0.0625	0.206349	0.33687	0.0275229	0.0120482	0.234973	0.238095	0.0434783	0.586667	0.0149254	0.057377	0.0681818	0.0652174	0.0888889	0.166667	0	0.0666667	0.0222222	0	0.166667	0
SYTL1	0.011655	0.0056926	0.0286624	0.0211193	0.0925181	0.127832	0.00813008	0.0155039	0.180645	0.259615	0.216403	0.387569	0.0672854	0.0635838	0.016731	0.0106838	0.231054	0.270833	0.142857	0.0557029	0.00458716	0	0.234973	0.333333	0.0521739	1.61333	0.0298507	0.00819672	0.181818	0.195652	0.233333	0.666667	0	0.0444444	0.0444444	0	0	0
MAP3K6	0.0559441	0.0815939	0.0452229	0.063358	0.0434433	0.0533981	0.0511034	0.0786268	0.0147465	0.00769231	0.0148221	0.023766	0.0800464	0.0712909	0.0643501	0.0534188	0.00554529	0.0138889	0.148148	0.209549	0.00458716	0.00803213	0.0874317	0.047619	0.0347826	0.0533333	0.0149254	0.00819672	0.0568182	0.0217391	0.0888889	0.0833333	0	0	0.0222222	0	0.25	0.2
GPR3	0	0.00126502	0.000636943	0	0.00160901	0	0	0	0	0	0	0	0.00464037	0.00770713	0.001287	0.00641026	0	0	0.010582	0.0106101	0	0	0	0	0	0	0	0	0	0	0	0	0	0	0	0	0	0
WASF2	2.33877	2.67046	2.07898	2.21647	1.57844	1.47249	2.4669	2.91805	0.538249	0.573077	0.521739	0.570384	2.41067	2.27168	2.74646	2.7735	0.615527	0.638889	2.51852	3.96021	0.577982	0.425703	2.71585	2.96825	0.678261	3.36	0.462687	0.442623	1.92045	1.78261	2.17778	2.08333	0.217391	0.2	1.2	0.222222	1.08333	1
RP1.159A19.4	0	0.000632511	0.00127389	0.00105597	0.000804505	0.00323625	0	0	0	0	0.000988142	0	0.00116009	0	0	0.00213675	0	0	0	0.00265252	0	0	0	0	0	0	0	0	0	0	0	0	0	0	0	0	0	0
AHDC1	0.0582751	0.0727388	0.0484076	0.0411827	0.0418343	0.0404531	0.0615563	0.0786268	0.0258065	0.0211538	0.00988142	0.0146252	0.0719258	0.0539499	0.0939511	0.0854701	0.0184843	0.00694444	0.0899471	0.0954907	0.0183486	0	0.0601093	0.111111	0.0347826	0.293333	0	0.00819672	0.0227273	0	0.0777778	0	0	0.0222222	0.133333	0	0	0
FGR	1.47397	1.65781	1.2293	1.36008	0.624296	0.713592	0.89547	1.34109	0.0764977	0.113462	0.0256917	0.00914077	1.17633	1.03083	1.07851	1.19658	0.260628	0.208333	0.761905	1.22281	0.224771	0.15261	1.29508	1.04762	0.130435	0.0266667	0	0.106557	0.397727	0.434783	1.06667	0.666667	0.0434783	0.0444444	0.0444444	0.111111	0.125	0
RP11.288L9.1	0.001554	0.00189753	0.000636943	0.00211193	0.00160901	0	0	0	0.000921659	0	0	0	0.00232019	0.00385356	0.001287	0.0042735	0.00369686	0	0	0.00265252	0	0	0	0	0	0	0	0	0	0	0	0	0	0	0	0	0	0
IFI6	1.75991	3.96078	1.92293	5.03907	1.14722	1.95469	1.49942	3.24363	0.176959	0.234615	0.219368	0.23766	2.02784	3.67823	1.52767	2.48504	0.151571	0.243056	1.5873	4.06631	0.155963	0.184739	1.33333	2.66667	0.46087	4.72	0.134328	0.680328	0.193182	0.217391	1.2	3.5	0	0.111111	0.0666667	0.222222	0.208333	0
FAM76A	0.280497	0.344086	0.193631	0.232313	0.209171	0.211974	0.264808	0.392027	0.117051	0.103846	0.0968379	0.0987203	0.309745	0.292871	0.281853	0.314103	0.10536	0.111111	0.296296	0.493369	0.059633	0.0481928	0.349727	0.380952	0.0608696	0.586667	0.104478	0.114754	0.295455	0.23913	0.388889	0.416667	0.0434783	0.0444444	0.222222	0.111111	0.208333	0.6
STX12	1.77933	1.89058	1.27261	1.31151	0.793242	0.608414	1.45528	1.82946	0.119816	0.109615	0.109684	0.131627	1.40139	1.0578	1.7323	1.58974	0.114603	0.0972222	0.925926	1.87533	0.261468	0.200803	1.61749	1.52381	0.217391	1.06667	0.0597015	0.155738	1.32955	1.17391	1.13333	0.666667	0.0434783	0.0666667	0.2	0.111111	0.5	0.2
PPP1R8	0.216006	0.265655	0.235032	0.212249	0.177796	0.140777	0.250871	0.295681	0.0847926	0.0826923	0.0869565	0.0804388	0.24826	0.256262	0.268983	0.267094	0.0868762	0.0555556	0.322751	0.472149	0.0275229	0.0281125	0.349727	0.301587	0.0521739	0.4	0.0149254	0.0409836	0.159091	0.173913	0.255556	0.416667	0	0.0222222	0.2	0.111111	0.375	0
THEMIS2	1.74437	1.71157	1.32739	1.35058	0.661303	0.504854	1.34843	1.53488	0.0525346	0.0192308	0.0869565	0.0420475	1.32135	0.867052	1.34363	1.18803	0.0591497	0.0347222	0.719577	1.26525	0.238532	0.172691	1.32787	1.31746	0.0695652	0.973333	0.0298507	0.0901639	0.420455	0.543478	1.06667	0.833333	0	0	0.777778	0.111111	0.875	0.8
RPA2	0.314685	0.542062	0.306369	0.478353	0.304907	0.535599	0.30662	0.528239	0.20553	0.211538	0.280632	0.270567	0.479118	0.919075	0.379665	0.596154	0.249538	0.263889	0.978836	1.55968	0.0825688	0.0441767	0.644809	0.603175	0.0782609	0.493333	0.134328	0.295082	0.511364	0.717391	0.577778	0.666667	0.0869565	0.0222222	0.333333	0.333333	0.791667	0.6
SMPDL3B	0	0.000632511	0	0.00211193	0.00241352	0.00161812	0.00116144	0	0	0	0	0	0.00116009	0.00192678	0	0	0	0	0	0.00530504	0	0	0	0	0.0347826	0.706667	0	0	0.0340909	0.0652174	0.0111111	0	0	0	0	0	0	0
XKR8	0.029526	0.0474383	0.0235669	0.0369588	0.0201126	0.02589	0.018583	0.0365448	0.0175115	0.0230769	0.020751	0.0329068	0.0336427	0.0250482	0.032175	0.0512821	0.0221811	0.0416667	0.047619	0.0477454	0	0.0120482	0.0327869	0.111111	0.0173913	0.186667	0	0.00819672	0.0795455	0.0652174	0.0666667	0.0833333	0	0.0888889	0.0444444	0.111111	0	0
EYA3	0.191919	0.197343	0.178344	0.171067	0.166533	0.145631	0.226481	0.230343	0.0516129	0.0538462	0.0464427	0.0457038	0.25522	0.242775	0.211068	0.190171	0.0406654	0.0416667	0.232804	0.376658	0.0412844	0.0321285	0.218579	0.206349	0.0434783	0.253333	0.0149254	0.0655738	0.238636	0.152174	0.311111	0.0833333	0	0	0.133333	0	0.25	0.2
PTAFR	0.915307	1.12524	0.573885	0.734952	0.691874	0.626214	0.845528	1.00332	0.00552995	0.00384615	0.00296443	0.00365631	0.758701	0.789981	0.682111	0.876068	0.00739372	0	0.613757	0.941645	0.192661	0.0963855	0.655738	0.603175	0.0695652	0.186667	0.104478	0.213115	0.0909091	0	0.877778	0.583333	0.130435	0.133333	0	0	0.0833333	0
DNAJC8	2.0101	2.70335	2.18662	2.37698	1.62912	1.94498	2.27642	3.12182	0.81659	0.782692	0.744071	0.806216	2.97448	3.34489	2.50965	3	0.761553	0.729167	2.95767	4.57294	0.284404	0.337349	2.6612	2.90476	0.747826	3	0.552239	1.02459	2.03409	1.93478	2.61111	3.08333	0.391304	0.222222	1.11111	0.444444	1.41667	1.6
ATPIF1	1.5812	2.90006	1.39809	2.71489	1.87208	2.41586	1.49361	2.91362	0.894931	0.948077	0.751976	0.968921	2.3109	3.24277	1.56242	2.43162	0.829945	0.930556	2.81481	4.38196	0.284404	0.35743	2.25683	3.19048	0.895652	10.76	0.716418	1.88525	2.47727	3.26087	2.76667	3.66667	0.0869565	0.244444	1	1.44444	1.20833	0.8
RP5.1092A3.4	0.013209	0.0196078	0.0133758	0.0190074	0.0345937	0.0469256	0.0139373	0.0354374	0.0258065	0.0115385	0.0118577	0.0182815	0.0348028	0.0346821	0.010296	0.025641	0.025878	0.0208333	0.026455	0.0185676	0	0.00803213	0.0218579	0.047619	0.00869565	0.04	0.0298507	0.00819672	0.0454545	0.0434783	0.0555556	0.0833333	0	0.0444444	0.0666667	0	0.0416667	0.2
SESN2	0.0738151	0.1284	0.0592357	0.102429	0.0547064	0.066343	0.0813008	0.101883	0.037788	0.0423077	0.0158103	0.0255941	0.0649652	0.0867052	0.0900901	0.0876068	0.0221812	0.0277778	0.0634921	0.119363	0.0183486	0.0200803	0.0819672	0.111111	0.104348	0.36	0	0.0163934	0.0795455	0.0217391	0.122222	0	0	0	0.0222222	0	0.0416667	0.2
MED18	0.112665	0.118912	0.0936306	0.102429	0.0804505	0.0857605	0.106852	0.13289	0.035023	0.0365385	0.0266798	0.0365631	0.138051	0.109827	0.11583	0.119658	0.0332717	0.0138889	0.10582	0.172414	0.00917431	0.0120482	0.136612	0.0952381	0.0434783	0.24	0.0149254	0.0245902	0.113636	0.108696	0.111111	0.166667	0.0434783	0.0222222	0.155556	0.111111	0.0416667	0
PHACTR4	0.529915	0.806452	0.421656	0.461457	0.469831	0.409385	0.821138	1.2392	0.17235	0.151923	0.19664	0.16819	0.649652	0.549133	0.634492	0.634615	0.171904	0.166667	0.783069	1.50663	0.133028	0.116466	0.666667	0.809524	0.330435	2.56	0.0447761	0.204918	0.568182	0.565217	0.744444	0.416667	0.0869565	0.0222222	0.177778	0.333333	0.333333	0.2
RCC1	0.10878	0.129665	0.0980892	0.0760296	0.0506838	0.0582524	0.114983	0.163898	0.0156682	0.0153846	0.0118577	0.023766	0.100928	0.132948	0.137709	0.132479	0.0110906	0.0138889	0.354497	0.485411	0.0412844	0.0281125	0.153005	0.190476	0.0434783	0.573333	0.0149254	0.0245902	0.102273	0.0434783	0.0555556	0.166667	0	0.0222222	0.0444444	0	0.0416667	0
TRNAU1AP	0.30303	0.360531	0.308917	0.278775	0.243765	0.247573	0.33101	0.388704	0.152995	0.157692	0.115613	0.159049	0.418793	0.381503	0.344916	0.446581	0.140481	0.118056	0.619048	0.755968	0.059633	0.060241	0.387978	0.444444	0.113043	0.653333	0.0597015	0.139344	0.545455	0.347826	0.522222	0.916667	0	0.0444444	0.288889	0.222222	0.375	0.4
SNHG12	0.118104	0.150538	0.0929936	0.111932	0.0941271	0.0841424	0.236934	0.296788	0.0884793	0.0923077	0.101779	0.0987203	0.0939675	0.131021	0.211068	0.226496	0.0702403	0.0486111	0.142857	0.297082	0.0917431	0.0481928	0.306011	0.206349	0.365217	0.826667	0	0.0819672	0.181818	0.173913	0.111111	0	0	0	0.133333	0.111111	0.25	0
TAF12	0.498835	0.656546	0.466242	0.61774	0.499598	0.600324	0.488966	0.688815	0.15576	0.230769	0.166996	0.228519	0.668213	0.917148	0.57529	0.737179	0.16451	0.222222	0.650794	0.981432	0.0963303	0.128514	0.655738	0.84127	0.234783	0.813333	0.0895522	0.254098	0.477273	0.586957	0.944444	1.5	0.0869565	0.0222222	0.222222	0.222222	0.708333	1
RAB42	0.114996	0.198608	0.0407643	0.0242872	0.00241352	0.00161812	0.551684	0.782946	0.00368664	0.00192308	0.000988142	0	0.0348028	0.0289017	0.155727	0.132479	0.00184843	0	0.153439	0.38992	0.0137615	0.0722892	0.0928962	0.206349	0	0.146667	0	0.0163934	0.0568182	0.0217391	0	0	0	0	0.0222222	0	0	0
RP11.442N24..B.1	0.003885	0.00506009	0.00318471	0.0031679	0.00160901	0.00647249	0.00232288	0.00221484	0	0.00192308	0.000988142	0	0.00812065	0.00385356	0.003861	0.0128205	0.00184843	0	0.00529101	0.00795756	0	0	0.00546448	0	0	0	0	0.00819672	0.0113636	0	0	0	0	0	0	0	0	0
RNU11	0.044289	0.0645161	0.0579618	0.095037	0.191472	0.108414	0.0534262	0.0609081	0.0313364	0.0211538	0.0395257	0.0365631	0.176334	0.1079	0.0849421	0.115385	0.0332717	0.0208333	0.0529101	0.0450928	0.00458716	0.00803213	0.0710383	0.111111	0.00869565	0.0133333	0.0298507	0.0163934	0.159091	0.0652174	0.144444	0	0	0.0666667	0.133333	0.111111	0.125	0.2
GMEB1	0.340326	0.342188	0.342038	0.291447	0.174578	0.168285	0.289199	0.337763	0.0930876	0.0923077	0.0849802	0.095064	0.278422	0.28131	0.379665	0.393162	0.0942699	0.131944	0.391534	0.456233	0.0412844	0.0361446	0.415301	0.492063	0.00869565	0.306667	0.0597015	0.131148	0.159091	0.173913	0.377778	0.166667	0	0.0444444	0.155556	0	0.166667	0
YTHDF2	1.15074	1.40797	0.884076	0.936642	0.596138	0.65534	1.16376	1.59579	0.196313	0.186538	0.226285	0.23766	1.04292	1.00963	1.17117	1.27137	0.195934	0.201389	1.08466	1.79841	0.229358	0.156627	1.01639	1.36508	0.434783	2.05333	0.179104	0.442623	0.840909	0.565217	0.877778	0.5	0.173913	0.111111	0.422222	0.222222	0.5	0.4
OPRD1	0	0.000632511	0	0	0	0	0	0.00221484	0	0	0	0	0	0	0	0	0	0	0	0	0	0	0	0	0	0	0	0	0	0	0	0	0	0	0	0	0	0
EPB41	0.160839	0.26439	0.191083	0.205913	0.505229	0.38835	0.152149	0.267996	0.553917	0.551923	0.577075	0.50457	0.392111	0.298651	0.20592	0.271368	0.45841	0.402778	0.608466	0.392573	0.0688073	0.0281125	0.726776	0.936508	0.165217	0.4	0.0298507	0.0819672	1.03409	0.869565	1.02222	0.833333	0.217391	0.222222	0.555556	0.111111	0.375	0
SRSF4	1.09479	1.42125	1.07516	1.10243	0.834272	0.783172	1.09408	1.45404	0.403687	0.390385	0.385375	0.447898	1.41995	1.25626	1.36551	1.41667	0.373383	0.319444	1.85185	2.35013	0.243119	0.168675	1.51913	1.93651	0.469565	1.66667	0.298507	0.47541	1.04545	1.06522	1.42222	1	0.217391	0.355556	0.8	0.555556	1.54167	0.6
MECR	0.0707071	0.105629	0.0808917	0.0844773	0.0547064	0.0938511	0.106852	0.155039	0.0119816	0.00576923	0.0148221	0.0310786	0.12297	0.152216	0.120978	0.126068	0.0147874	0.0277778	0.116402	0.228117	0.0275229	0.0120482	0.120219	0.0793651	0.0521739	0.653333	0	0.0245902	0.0909091	0.0217391	0.0333333	0	0	0	0	0	0	0
PTPRU	0	0	0	0.00211193	0	0	0.00232288	0.00110742	0	0	0	0.00182815	0	0	0	0	0	0	0.005291	0	0	0	0	0	0.026087	0.506667	0	0	0	0	0	0	0	0	0	0	0	0
MATN1	0	0.000632511	0	0	0	0	0	0	0	0	0	0.00182815	0	0	0	0.00213675	0	0	0	0	0	0	0	0	0	0	0	0	0	0	0	0	0	0	0	0	0	0
MATN1.AS1	0.00854701	0.00506009	0.0089172	0.00844773	0.0144811	0.0113269	0.0127758	0.00442968	0.00921659	0.00961539	0.00790514	0.00365631	0.0104408	0.00385357	0.00643501	0.0042735	0.00554529	0	0.010582	0.00530504	0	0.00401606	0.0218579	0	0.00869565	0.0133333	0	0	0.0113636	0.0217391	0.0333333	0	0	0	0	0	0.0416667	0
LAPTM5	9.8174	14.229	7.31783	8.68743	3.20676	3.72977	10.9082	15.3278	0.922581	1.17885	0.977273	1.46801	6.21926	7.02698	9.93565	11.5983	0.676525	1.03472	7.77778	15.191	1.65138	0.995984	8.42623	12	0.278261	0.546667	1.55224	2.63115	3.69318	4.3913	4.31111	4.83333	0.869565	1.02222	2.53333	3.22222	0.958333	0
SDC3	1.49728	3.96521	0.293631	0.833157	0.00965406	0.0323625	1.61789	4.50941	0.000921659	0.00384615	0.00494071	0.0146252	0.214617	0.416185	0.534106	1.15812	0.00924214	0.0138889	0.539683	4.11936	0.165138	0.257028	0.661202	2.19048	0.026087	0.64	0.0149254	0.147541	0.0681818	0.130435	0.0444444	0.0833333	0	0.0222222	0.133333	0.222222	0.125	0
PUM1	1.30225	1.52119	0.970701	1.06336	0.562349	0.517799	1.10918	1.42303	0.226728	0.221154	0.232213	0.191956	0.958237	0.884393	1.08623	1.2735	0.229205	0.263889	1.11111	1.61008	0.224771	0.148594	1.44809	1.38095	0.452174	1.84	0.119403	0.327869	0.784091	0.586957	1.01111	0.833333	0.0869565	0.222222	0.533333	0.111111	0.75	0.8
SNRNP40	0.296037	0.457938	0.301274	0.369588	0.30008	0.475728	0.262485	0.445183	0.111521	0.142308	0.124506	0.177331	0.535963	0.697495	0.401544	0.574786	0.103512	0.125	0.703704	1.03714	0.0550459	0.0763052	0.360656	0.349206	0.104348	0.746667	0.104478	0.270492	0.306818	0.652174	0.344444	1.16667	0	0.0666667	0.155556	0.222222	0.333333	0.4
ZCCHC17	0.38073	0.54902	0.38535	0.459345	0.285599	0.375405	0.368177	0.562569	0.182488	0.223077	0.170949	0.160878	0.584687	0.72447	0.51094	0.611111	0.19963	0.284722	0.640212	1.04244	0.0779816	0.128514	0.519126	0.936508	0.304348	1.26667	0.134328	0.262295	0.318182	0.391304	0.544444	0.666667	0	0.0222222	0.244444	0.333333	0.25	0.6
FABP3	0.0909091	0.0651486	0.0140127	0.00527983	0	0.00161812	0.207898	0.200443	0.0046083	0.00192308	0.00296443	0.00365631	0.0672854	0.0115607	0.220077	0.130342	0.00184843	0	0.0740741	0.0848806	0.00917431	0.0200803	0.0983607	0.0952381	0.0173913	0	0.0149254	0.00819672	0	0	0.0111111	0	0	0	0	0	0	0
SERINC2	0.003885	0.165718	0.00573248	0.0897571	0.00160901	0.0485437	0.0127758	0.241417	0	0.00384615	0	0.00182815	0.00464037	0.0809249	0.003861	0.104701	0	0	0.005291	0.257294	0	0.00401606	0.00546448	0.142857	0.0173913	8	0.0149254	0.0983607	0.0113636	0.0217391	0.0333333	0	0	0	0	0	0	0
TINAGL1	0.000777001	0.00126502	0.000636943	0.00105597	0	0	0	0.00442968	0	0	0	0.00182815	0	0	0.003861	0.0106838	0	0	0	0.00795756	0	0	0	0	0.0521739	3.58667	0	0	0	0	0	0.0833333	0	0	0	0	0	0
PEF1	0.320901	0.447185	0.301911	0.335797	0.198713	0.249191	0.370499	0.466224	0.0847926	0.119231	0.0958498	0.106033	0.312065	0.400771	0.416988	0.446581	0.0794824	0.104167	0.380952	0.596817	0.059633	0.0441767	0.344262	0.587302	0.0608696	0.92	0.0597015	0.163934	0.159091	0.347826	0.266667	0.416667	0	0.0888889	0.133333	0	0.0416667	0.2
RP11.73M7.9	0.000777001	0.00316256	0	0.00211193	0.000804505	0	0.00116144	0	0.000921659	0	0.00197628	0	0.00116009	0.00385356	0.00514801	0	0.00184843	0	0	0.00265252	0	0	0	0	0	0	0	0.00819672	0	0	0	0	0	0	0	0	0	0
COL16A1	0	0	0.000636943	0	0	0	0	0	0	0	0	0	0	0	0	0	0.00184843	0	0	0	0	0	0	0	0.0347826	0.0666667	0	0	0	0	0	0	0	0	0	0	0	0
ADGRB2	0	0	0	0	0	0	0	0	0	0	0.000988142	0.00182815	0	0	0	0	0.00184843	0	0	0.00265252	0	0	0	0	0.026087	0	0.0597015	0.057377	0	0	0	0	0.0434783	0	0	0	0	0
RP11.84A19.2	0.003108	0.00253004	0.00127388	0.0031679	0.00402253	0.00161812	0.00232288	0.00442968	0.00184332	0	0	0	0.00116009	0.00192678	0.001287	0.0042735	0.00184843	0.00694444	0.005291	0.00265252	0	0	0.00546448	0.015873	0	0	0	0	0	0	0	0	0	0	0	0	0	0
RP11.84A19.4	0.019425	0.0215054	0.0184713	0.0105597	0.0193081	0.00485437	0.0209059	0.0232558	0.00184332	0.00192308	0.00494071	0.00731261	0.0174014	0.0134875	0.018018	0.0320513	0.00739372	0.00694444	0.021164	0.0238727	0	0	0.0273224	0.0634921	0	0.0133333	0	0	0.0113636	0	0.0222222	0	0.0434783	0	0.0222222	0	0.0833333	0
PTP4A2	2.78244	3.45098	2.85669	2.76663	1.99759	1.74919	2.87921	3.6711	0.975115	1.14038	0.920949	1.16453	2.89327	2.37187	3.00772	3.06197	0.754159	1.04167	3.38624	5.23077	0.587156	0.477912	3.83607	4.03175	1.22609	3.89333	0.746269	1.20492	3.95455	2.76087	3.33333	3	0.913044	0.955556	1	1.33333	4.08333	1.6
RP4.534N18.2	0.000777001	0.000632511	0	0.00105597	0.000804505	0.00161812	0	0	0	0	0	0	0.00348028	0	0.001287	0.0042735	0	0	0	0	0	0	0	0	0	0	0	0	0	0	0	0	0	0	0	0	0	0
KHDRBS1	2.13753	2.22834	2.05478	1.81204	1.79566	1.40453	2.26945	2.49834	0.476498	0.488462	0.487154	0.499086	2.79118	2.3815	2.48777	2.38248	0.395564	0.458333	3.14815	4.42175	0.408257	0.313253	2.32787	2.14286	0.713043	2.90667	0.358209	0.819672	2.02273	2.04348	2.57778	2.25	0.0869565	0.2	1.31111	0.222222	2.29167	1
RP11.277A4.4	0.00699301	0.00759013	0.00700637	0.00422387	0.00965406	0.00323625	0.00348432	0.00332226	0	0.00192308	0.00296443	0.0109689	0.00812065	0.00578035	0.003861	0.0042735	0	0.0138889	0.005291	0.00530504	0	0	0.00546448	0.015873	0	0.0133333	0	0	0	0	0.0111111	0	0	0	0	0	0	0
TMEM39B	0.0722611	0.106894	0.0770701	0.0960929	0.082864	0.105178	0.0650407	0.089701	0.0248848	0.0134615	0.0306324	0.0292505	0.106729	0.16185	0.0810811	0.102564	0.0240296	0.0347222	0.153439	0.140584	0.0183486	0.0120482	0.0765027	0.031746	0.0608696	0.0933333	0	0.0245902	0.0227273	0	0.133333	0.166667	0.0434783	0	0.177778	0.111111	0.0833333	0
KPNA6	0.598291	0.674889	0.506369	0.45301	0.339501	0.296117	0.614402	0.692137	0.141935	0.148077	0.153162	0.191956	0.555684	0.479769	0.62677	0.634615	0.151571	0.229167	0.666667	0.899204	0.110092	0.108434	0.710383	1	0.33913	1.28	0.134328	0.204918	0.386364	0.304348	0.522222	0.583333	0.0434783	0.0888889	0.377778	0.111111	0.291667	0
TXLNA	0.439782	0.469956	0.407006	0.331573	0.303298	0.208738	0.530778	0.534884	0.127189	0.123077	0.134387	0.0914077	0.509281	0.39499	0.514801	0.472222	0.116451	0.0833333	0.571429	0.803714	0.0963303	0.064257	0.497268	0.571429	0.113043	0.52	0.0746269	0.114754	0.431818	0.304348	0.5	0.5	0	0.0444444	0.222222	0.333333	0.333333	0.2
CCDC28B	0.01554	0.0442758	0.0369427	0.0644139	0.076428	0.0954693	0.0255517	0.0265781	0.0663594	0.0615385	0.0543478	0.0621572	0.099768	0.109827	0.039897	0.0683761	0.0850277	0.0833333	0.185185	0.172414	0.0137615	0.00401606	0.0765027	0.111111	0.0347826	0.08	0.0298507	0.0901639	0.147727	0.0217391	0.1	0.333333	0	0	0.0222222	0.111111	0.958333	1.2
RP4.622L5.7	0.003108	0.00506009	0.000636943	0.00105597	0	0.00485437	0.00116144	0.00442968	0	0	0	0	0.00232019	0.00192678	0	0	0.00184843	0	0	0.00265252	0	0	0.00546448	0	0.00869565	0	0	0	0	0	0	0	0	0	0	0	0	0
IQCC	0.003108	0.00632511	0.00509554	0.0031679	0.00563154	0	0.00929152	0.00885936	0.000921659	0.00192308	0.00197628	0.00365631	0.00232019	0.0134875	0.003861	0.00213675	0.00369686	0	0.037037	0.0503979	0	0.00803213	0.00546448	0.015873	0	0.0133333	0	0	0	0.0217391	0	0.0833333	0	0	0	0	0	0
TMEM234	0.0769231	0.0910816	0.0757962	0.0538543	0.0402253	0.0453074	0.0662021	0.0797342	0.0147465	0.0115385	0.0108696	0.0182815	0.0684455	0.0674374	0.0900901	0.0854701	0.0295749	0.00694444	0.0687831	0.111406	0.00917431	0.0120482	0.0710383	0.047619	0.0434783	0.533333	0.0149254	0.0245902	0.0454545	0.0217391	0.0888889	0.0833333	0	0.0222222	0.0666667	0	0	0
EIF3I	1.08702	1.40481	1.33248	1.27244	1.18665	1.34466	1.30778	1.71429	0.292166	0.315385	0.400198	0.499086	1.81787	2.03661	1.60489	1.7906	0.327172	0.340278	1.75661	2.59151	0.220183	0.216867	1.4918	1.31746	0.547826	2.98667	0.238806	0.459016	1.39773	1.5	1.51111	1.83333	0.130435	0.0666667	0.822222	0.444444	1.04167	1.2
FAM167B	0	0	0	0	0	0	0	0	0.00368664	0.00192308	0.000988142	0.00365631	0.00116009	0	0	0	0.00184843	0	0.010582	0.00265252	0	0	0.00546448	0	0.0173913	0	0	0	0	0	0	0	0	0	0	0	0	0
LCK	0.00854701	0.0101202	0.0133758	0.00527983	0.0128721	0.00161812	0.010453	0.013289	0.753917	0.801923	0.699605	0.833638	0.0394432	0.00963391	0.028314	0.00854701	0.554529	0.694444	0.444444	0.103448	0.00917431	0.00803213	0.885246	0.968254	0.0608696	0.0133333	0.0149254	0.00819672	0.0454545	0	0.822222	1	0	0	0.0666667	0	0.125	0
HDAC1	0.378399	0.559772	0.470064	0.540655	0.339501	0.38835	0.400697	0.498339	0.279263	0.328846	0.231225	0.294333	0.566125	0.716763	0.465894	0.57265	0.240296	0.326389	0.809524	0.97878	0.0825688	0.060241	0.617486	0.507937	0.208696	0.76	0.0895522	0.254098	0.454545	0.347826	0.755556	0.75	0.0869565	0.0444444	0.4	0.333333	0.25	0.2
MARCKSL1	0.042735	0.0645161	0.458599	0.214361	0.288817	0.221683	0.0638792	0.0409745	0.0746544	0.0653846	0.101779	0.0493601	0.281903	0.250482	0.41184	0.309829	0.0277264	0.0555556	0.227513	0.066313	0.0183486	0.0120482	0.311475	0.126984	0.295652	5.44	0	0.0327869	1	1.17391	0.222222	0.25	0	0	0.4	0	26.8333	23.6
TSSK3	0.002331	0.00948767	0.000636943	0.00844773	0.00160901	0.00485437	0	0.00664452	0	0.00192308	0.000988142	0	0.00232019	0.00192678	0	0.00213675	0	0	0	0.00795756	0	0	0.010929	0	0	0	0	0	0.0113636	0	0	0	0	0	0	0	0	0
FAM229A	0.017871	0.0221379	0.0089172	0.0147835	0.0176991	0.012945	0.00813008	0.0166113	0.00368664	0.00384615	0.00988142	0.00548446	0.012761	0.00578035	0.00900901	0.017094	0.00369686	0	0.015873	0.0185676	0.00458716	0	0.010929	0.015873	0.0347826	0.12	0.0149254	0.00819672	0.0113636	0.0434783	0	0	0	0.0222222	0	0	0	0
BSDC1	0.302253	0.366224	0.215924	0.302006	0.216412	0.205502	0.269454	0.3732	0.130876	0.134615	0.107708	0.0932358	0.278422	0.277457	0.32175	0.354701	0.121996	0.0972222	0.312169	0.397878	0.059633	0.0481928	0.442623	0.539683	0.304348	0.866667	0.0149254	0.0983607	0.386364	0.217391	0.377778	0.0833333	0	0.0666667	0.266667	0.222222	0.25	0
ZBTB8B	0.000777001	0	0	0	0.000804505	0	0	0.00110742	0	0	0	0	0	0.00385356	0	0.0042735	0	0	0.00529101	0	0	0	0	0	0.0347826	0	0	0	0	0	0	0	0	0	0	0	0	0
ZBTB8A	0.003108	0.0132827	0.00382166	0.00739176	0.0185036	0.02589	0.0116144	0.0188261	0.00368664	0.0115385	0.00197628	0.00731261	0.0313225	0.0289017	0.023166	0.0235043	0	0.0138889	0.015873	0.0689655	0	0	0.0218579	0.047619	0.13913	0.213333	0.0298507	0.0245902	0.0681818	0.0434783	0.0777778	0.166667	0	0	0	0	0	0
ZBTB8OS	0.710956	1.49968	0.656688	1.12777	0.507643	0.558252	0.646922	1.58804	0.270968	0.301923	0.263834	0.334552	0.896752	1.03083	0.773488	0.92094	0.290203	0.263889	0.835979	1.7878	0.0963303	0.208835	0.879781	1.4127	0.234783	1.36	0.19403	0.311475	0.602273	0.586957	0.877778	1.08333	0.130435	0.0222222	0.555556	0.444444	0.166667	0.8
RBBP4	0.954934	1.34219	0.827389	1.07286	0.842317	0.834951	0.998839	1.50609	0.37235	0.346154	0.337945	0.416819	1.30974	1.48748	1.09781	1.29701	0.397412	0.333333	2.24339	2.65252	0.188073	0.160643	1.35519	1.71429	0.417391	1.77333	0.253731	0.368852	1.11364	0.978261	1.15556	1.58333	0.130435	0.0444444	1.37778	0.111111	0.75	0.2
SYNC	0.0831391	0.166983	0.0866242	0.174234	0.125503	0.218447	0.0754936	0.14175	0.0847926	0.0980769	0.108696	0.11883	0.169374	0.271676	0.108108	0.183761	0.0720887	0.0902778	0.312169	0.289125	0.0366973	0.0522088	0.218579	0.190476	0.0956522	0.32	0.104478	0.0491803	0.147727	0.195652	0.211111	0.416667	0	0.0222222	0.155556	0.222222	0.0833333	0.2
KIAA1522	0.020202	0.0910816	0.0171975	0.0696938	0.0522928	0.0857605	0.0139373	0.0786268	0.00184332	0.00192308	0.00197628	0.00548446	0.0614849	0.117534	0.029601	0.100427	0	0.0208333	0.0846561	0.28382	0	0.0120482	0.010929	0.0793651	0.13913	1.4	0.104478	0.114754	0.170455	0.0869565	0.0333333	0	0	0	0	0	0	0
YARS	0.348096	0.345351	0.326115	0.250264	0.154465	0.145631	0.456446	0.548173	0.159447	0.138462	0.150198	0.16819	0.37007	0.360308	0.405405	0.416667	0.212569	0.138889	0.52381	0.628647	0.0688073	0.0481928	0.47541	0.571429	0.0869565	0.36	0.0149254	0.0901639	0.25	0.173913	0.344444	0.25	0	0.0222222	0.111111	0	0.208333	0
S100PBP	0.193473	0.313093	0.133758	0.24604	0.226066	0.220065	0.168409	0.271318	0.218433	0.175	0.16996	0.14808	0.242459	0.258189	0.195624	0.292735	0.245841	0.131944	0.386243	0.625995	0.059633	0.0401606	0.442623	0.460317	0.130435	0.413333	0.0447761	0.139344	0.25	0.195652	0.433333	0.25	0.0434783	0.0222222	0.266667	0.111111	0.208333	0
FNDC5	0	0	0	0.00105597	0.000804505	0	0.00232288	0.00221484	0	0.00384615	0.00197628	0.00365631	0.00116009	0	0.002574	0	0.00554529	0.00694444	0	0.00265252	0	0	0	0	0.00869565	0	0	0	0	0	0	0	0	0	0.0222222	0	0	0
TMEM54	0.000777001	0.000632511	0	0	0	0	0.00464576	0.00221484	0	0	0	0	0.00116009	0.00192678	0.002574	0.0042735	0.00184843	0	0	0.00795756	0	0	0	0	0.113043	2.4	0.0149254	0	0	0	0	0	0	0	0	0	0	0
RNF19B	0.187257	0.165085	0.184076	0.146779	0.116653	0.16343	0.15331	0.186047	0.0322581	0.0403846	0.0266798	0.0310786	0.155452	0.157996	0.227799	0.209402	0.0295749	0.00694444	0.137566	0.153846	0.0229358	0.0240964	0.240437	0.253968	0.0521739	0.36	0.0149254	0.0409836	0.159091	0.130435	0.166667	0.166667	0.173913	0.0222222	0.0222222	0.111111	0.583333	0.2
RP1.117O3.2	0.001554	0.000632511	0.00254777	0.00105597	0.00402253	0.00161812	0.00232288	0	0	0	0.000988142	0	0.00232019	0	0.003861	0	0	0	0	0	0	0	0	0	0.00869565	0	0	0	0	0	0	0	0	0	0	0	0	0
AK2	0.508936	0.640101	0.552866	0.545935	0.355591	0.386731	0.609756	0.799557	0.0847926	0.0884615	0.0869565	0.0987203	0.63109	0.737958	0.661519	0.739316	0.077634	0.104167	0.883598	1.35013	0.119266	0.0803213	0.661202	0.634921	0.2	2.06667	0.104478	0.0983607	0.431818	0.391304	0.455556	0.666667	0.0869565	0.0222222	0.222222	0.444444	0.166667	0.2
AZIN2	0	0	0	0.00105597	0.000804505	0.00161812	0	0	0.00645161	0.00769231	0.006917	0.0164534	0.00348028	0.00385356	0.002574	0.00854701	0.00184843	0	0.00529101	0.00265252	0	0	0.010929	0	0.00869565	0.0133333	0	0	0	0	0.0222222	0	0	0	0.2	0	0	0
TRIM62	0.018648	0.0202404	0.0127389	0.0168955	0.0128721	0.0113269	0.0127758	0.0265781	0.00645161	0.00769231	0.00988142	0.0164534	0.0116009	0.0115607	0.014157	0.017094	0.0147874	0.0138889	0.005291	0.0344828	0	0.00401606	0.0327869	0.031746	0.0173913	0.0666667	0	0	0.0454545	0	0.0111111	0.0833333	0	0	0	0	0	0
ZNF362	0.0862471	0.127135	0.0605096	0.101373	0.0917136	0.106796	0.0940767	0.140642	0.0230415	0.0192308	0.0187747	0.0219378	0.109049	0.11946	0.0990991	0.102564	0.0184843	0.0277778	0.137566	0.183024	0.0137615	0.0321285	0.10929	0.126984	0.0347826	0.2	0.0149254	0.0245902	0.261364	0.173913	0.122222	0.0833333	0	0.0222222	0.0666667	0.111111	0	0.2
RP11.415J8.3	0.000777001	0.000632511	0.00127389	0	0.00402253	0.00485437	0.00232288	0	0.00276498	0	0	0	0.00232019	0.00192678	0.002574	0	0	0	0	0	0	0	0	0	0	0	0	0	0	0	0	0	0	0	0	0	0	0
PHC2	0.449883	0.562302	0.435032	0.460401	0.255028	0.302589	0.504065	0.620155	0.0543779	0.115385	0.0602767	0.0658135	0.451276	0.464355	0.630631	0.681624	0.0425139	0.0694444	0.518519	0.896552	0.151376	0.0562249	0.546448	0.285714	0.130435	0.986667	0.0298507	0.0819672	0.477273	0.391304	0.377778	0.166667	0	0.0444444	0.0888889	0.111111	0.208333	0.4
ZSCAN20	0.018648	0.0265655	0.0235669	0.0137276	0.00724055	0.00485437	0.0255517	0.0143965	0.00276498	0.00576923	0.00296443	0.00365631	0.0162413	0.0115607	0.020592	0.017094	0.00369686	0.00694444	0.015873	0.0159151	0	0	0.0163934	0.015873	0.00869565	0	0	0	0.0113636	0	0.0111111	0	0	0	0	0	0.0416667	0
SMIM12	0.409479	0.552815	0.463057	0.479409	0.364441	0.377023	0.448316	0.630122	0.126267	0.142308	0.133399	0.179159	0.638051	0.660886	0.571429	0.645299	0.15342	0.111111	0.671958	0.798408	0.0917431	0.0562249	0.63388	0.587302	0.0956522	1	0.0895522	0.172131	0.5	0.565217	0.5	0.25	0	0.0444444	0.111111	0.333333	0.625	0.4
GJB4	0	0	0	0.00105597	0	0	0	0	0	0	0	0	0	0	0	0	0	0	0	0	0	0	0	0	0	0.333333	0	0	0	0	0	0	0	0	0	0	0	0
GJB3	0	0	0	0	0	0	0	0	0	0	0	0	0	0	0	0	0	0	0	0	0	0	0	0	0	0.586667	0	0	0	0	0	0	0	0	0	0	0	0
DLGAP3	0.013209	0.0145478	0.0286624	0.0295671	0.0160901	0.0275081	0.0301974	0.0354374	0.00184332	0.00192308	0.000988142	0.00182815	0.0475638	0.0809249	0.0527671	0.0384615	0.0110906	0	0.031746	0.0503979	0.00458716	0.00401606	0.0163934	0.031746	0	0	0	0	0	0.0217391	0.0222222	0	0	0	0.0666667	0	0	0
RP11.244H3.4	0.020979	0.0196078	0.00764331	0.0253432	0.0160901	0.0210356	0.010453	0.0155039	0.0110599	0.00384615	0.006917	0.00731261	0.0139211	0.0250482	0.018018	0.0192308	0.00369686	0.00694444	0.015873	0.0212202	0	0.00401606	0.00546448	0	0.00869565	0.0133333	0	0.00819672	0.0113636	0.0434783	0.0333333	0	0	0	0.0444444	0	0	0
ZMYM6NB	0.000777001	0.000632511	0.00127389	0.00211193	0	0.00323625	0	0.00110742	0.00184332	0	0.000988142	0	0.00116009	0	0.001287	0	0	0	0	0	0	0	0	0	0	0	0	0	0	0	0	0	0	0	0	0	0	0
ZMYM6	0.30303	0.378874	0.192357	0.195354	0.177796	0.11165	0.29036	0.379845	0.0442396	0.0461539	0.0494071	0.0420475	0.227378	0.200385	0.24453	0.260684	0.0536044	0.0347222	0.259259	0.344828	0.0688073	0.0401606	0.284153	0.365079	0.0521739	0.253333	0.0298507	0.0163934	0.568182	0.326087	0.266667	0	0	0.0888889	0.111111	0.111111	0.166667	0
ZMYM1	0.150738	0.177103	0.145223	0.170011	0.118262	0.124595	0.152149	0.151717	0.0562212	0.0653846	0.0592885	0.0493601	0.196056	0.190751	0.144144	0.168803	0.0665434	0.0763889	0.26455	0.318302	0.0550459	0.0361446	0.174863	0.301587	0.0782609	0.32	0.0149254	0.114754	0.125	0.173913	0.2	0.583333	0.0434783	0	0.0444444	0	0.125	0.2
SFPQ	2.71329	3.11954	2.82038	2.2397	1.41432	1.50647	2.94077	3.5814	0.508756	0.584615	0.562253	0.599634	3.00812	2.86513	3.64865	3.75855	0.45841	0.652778	4.11111	5.65517	0.504587	0.353414	3.46448	3.46032	0.93913	2.66667	0.328358	0.721311	1.72727	1.52174	2.37778	2.5	0.217391	0.511111	1.04444	0.777778	1.41667	1.8
ZMYM4	0.487956	0.597723	0.463057	0.495248	0.38214	0.331715	0.53194	0.665559	0.083871	0.132692	0.0790514	0.0877514	0.516241	0.470135	0.576577	0.587607	0.101664	0.125	0.502645	0.851459	0.142202	0.100402	0.57377	0.730159	0.295652	0.8	0.0447761	0.155738	0.522727	0.391304	0.522222	0.333333	0	0.0888889	0.177778	0	0.791667	0
KIAA0319L	0.253302	0.42062	0.182803	0.294615	0.129525	0.148867	0.245064	0.385382	0.0534562	0.0692308	0.0820158	0.0749543	0.206497	0.217726	0.263835	0.303419	0.064695	0.0486111	0.291005	0.435013	0.0779816	0.0562249	0.256831	0.396825	0.147826	0.653333	0.0149254	0.0901639	0.181818	0.173913	0.311111	0.166667	0.0869565	0.0888889	0.0222222	0.111111	0.0833333	0
NCDN	0.0644911	0.0809614	0.0496815	0.0475185	0.0152856	0.0307443	0.0754936	0.0885936	0.0156682	0.0153846	0.0177866	0.0329068	0.0452436	0.0558767	0.0579151	0.0662393	0.00924214	0.0138889	0.0740741	0.0742706	0.0183486	0.00803213	0.0546448	0.031746	0.026087	0.0666667	0	0.00819672	0.0454545	0.0652174	0.0777778	0	0	0	0.0444444	0	0	0
RP4.728D4.2	0.002331	0.0322581	0.00382166	0.032735	0.00724055	0.0161812	0.0127758	0.0299003	0.00921659	0.0480769	0.006917	0.0274223	0.0139211	0.0327553	0.003861	0.025641	0.00554529	0.0416667	0.026455	0.0344828	0.00458716	0.00401606	0.0218579	0.111111	0	0.0133333	0.0149254	0.0245902	0	0	0.0111111	0	0	0	0	0	0	0
TFAP2E	0.004662	0.00885515	0.0044586	0.0095037	0.00643604	0.00323625	0.0058072	0.00664452	0.000921659	0.00192308	0.000988142	0	0.012761	0.00770713	0.011583	0.0106838	0.00369686	0	0.010582	0.0212202	0	0	0.00546448	0	0	0	0	0	0	0	0	0	0	0	0	0	0	0
PSMB2	1.31391	1.84693	1.17643	1.44667	0.792438	0.964401	1.42973	2.25692	0.324424	0.355769	0.250988	0.349177	1.41879	1.78805	1.44788	1.72436	0.292052	0.361111	1.83069	3.41379	0.137615	0.277108	1.42077	1.60317	0.295652	3.68	0.477612	0.655738	1.14773	0.913043	1.26667	1.33333	0.0869565	0.111111	0.466667	0.666667	0.708333	1.6
C1orf216	0.105672	0.159393	0.066879	0.103485	0.0321802	0.0453074	0.0929152	0.165006	0.0322581	0.0288462	0.034585	0.0438757	0.104408	0.11946	0.101673	0.162393	0.025878	0.0416667	0.10582	0.185676	0.0137615	0.0240964	0.147541	0.0952381	0.0347826	0.08	0.0298507	0.0819672	0.0681818	0.0434783	0.111111	0.166667	0	0	0.0222222	0	0	0
CLSPN	0.017871	0.025933	0.0191083	0.0221753	0.0386163	0.0307443	0.0209059	0.055371	0.0129032	0.00961539	0.0118577	0.0146252	0.283063	0.77264	0.0849421	0.198718	0.0203327	0.0138889	2.82011	3.29443	0.0137615	0.0522088	0.0382514	0.0793651	0	0.0133333	0.119403	0.114754	0.0227273	0.0217391	0.0888889	0.416667	0	0	0.0444444	0	0.0416667	0.6
AGO4	0.435897	0.467426	0.463057	0.404435	0.332261	0.300971	0.391405	0.44186	0.0986175	0.0980769	0.0839921	0.106033	0.457077	0.396917	0.423423	0.416667	0.0998152	0.0694444	0.391534	0.480106	0.133028	0.104418	0.508197	0.460317	0.026087	0.333333	0.0149254	0.0409836	0.238636	0.0869565	0.522222	0.416667	0.173913	0.111111	0.0222222	0	0.125	0.2
AGO1	0.499611	0.426312	0.483439	0.423442	0.232502	0.147249	0.369338	0.345515	0.0497696	0.0788462	0.0602767	0.0749543	0.345708	0.279383	0.342342	0.258547	0.0628466	0.0625	0.37037	0.498674	0.0779816	0.0843374	0.562842	0.539683	0.113043	0.386667	0.104478	0.0983607	0.215909	0.23913	0.422222	0.416667	0	0	0.133333	0.222222	0.291667	0.2
RP4.789D17.5	0.001554	0.000632511	0	0.00105597	0.00241352	0	0.00116144	0	0	0	0	0	0.00464037	0.00385356	0	0	0	0	0	0	0	0	0	0	0	0	0	0	0	0	0	0	0	0	0	0	0	0
AGO3	0.594406	0.757748	0.510191	0.572334	0.356396	0.313916	0.563298	0.728682	0.138249	0.15	0.162055	0.164534	0.525522	0.460501	0.593308	0.604701	0.144177	0.173611	0.539683	0.732095	0.123853	0.120482	0.759563	0.920635	0.286957	0.36	0.0895522	0.172131	0.545455	0.630435	0.611111	0.583333	0.0434783	0.133333	0.266667	0.222222	0.333333	0.2
TEKT2	0.001554	0.000632511	0	0	0.000804505	0	0	0	0	0	0	0	0	0	0	0	0	0	0	0	0	0	0	0	0.00869565	0.0133333	0	0.00819672	0	0	0	0	0	0	0	0	0	0
ADPRHL2	0.289821	0.382669	0.287898	0.319958	0.26066	0.288026	0.325203	0.445183	0.0700461	0.0576923	0.0662055	0.0822669	0.393271	0.504817	0.368082	0.442308	0.0720887	0.0277778	0.386243	0.578249	0.0504587	0.0441767	0.371585	0.460317	0.121739	0.746667	0.0447761	0.106557	0.238636	0.326087	0.322222	0.666667	0	0	0.111111	0	0.208333	0.4
COL8A2	0.040404	0.0366856	0.0961783	0.093981	0.0539019	0.0598706	0.0615563	0.0276855	0.000921659	0	0.000988142	0	0.103248	0.140655	0.135135	0.141026	0	0	0.037037	0.0769231	0.00458716	0	0.0382514	0.0634921	0.0347826	0	0	0	0.102273	0.23913	0.0888889	0.0833333	0	0	0.0666667	0.111111	0	0
TRAPPC3	0.503497	0.68754	0.5	0.520591	0.460981	0.538835	0.552846	0.779623	0.129032	0.107692	0.140316	0.146252	0.663573	0.763006	0.696268	0.690171	0.140481	0.138889	0.656085	0.893899	0.12844	0.0763052	0.579235	0.619048	0.121739	1.54667	0.119403	0.254098	0.477273	0.5	0.533333	0.75	0.0434783	0.0444444	0.288889	0.555556	0.333333	0.4
MAP7D1	0.740482	0.806452	0.723567	0.655755	0.394208	0.375405	0.781649	0.883721	0.129954	0.148077	0.128459	0.166362	0.74478	0.684008	1.08237	0.888889	0.131238	0.152778	0.878307	1.07692	0.12844	0.128514	0.989071	0.888889	0.0956522	0.653333	0.0746269	0.163934	0.431818	0.369565	0.644444	0.75	0.0434783	0.0888889	0.377778	0.333333	0.333333	0.2
THRAP3	1.41414	1.65338	1.3535	1.46779	1.09332	1.22977	1.44483	1.70321	0.61106	0.611538	0.581028	0.691042	1.86659	2.02312	1.81467	1.88462	0.600739	0.722222	2.17989	3.22546	0.252294	0.2249	2.06557	2.25397	0.504348	3.04	0.313433	0.655738	1.52273	1.45652	1.93333	2.75	0.304348	0.177778	1.17778	0.888889	1.5	1.2
SH3D21	0.003885	0.00379507	0.00828026	0.00739176	0.0434433	0.0436893	0.0127758	0.0055371	0.00184332	0.00192308	0	0.00365631	0.0313225	0.017341	0.016731	0.0277778	0	0	0.015873	0.00530504	0	0	0.00546448	0	0.026087	0.0133333	0.0149254	0.00819672	0.113636	0.23913	0.0111111	0	0	0	0	0.222222	0	0
EVA1B	0.145299	0.249209	0.224204	0.244984	0.343524	0.341424	0.327526	0.386489	0.0497696	0.0538462	0.0879447	0.109689	0.37935	0.379576	0.396396	0.425214	0.114603	0.0902778	0.195767	0.371353	0.0458716	0.0281125	0.311475	0.31746	0.130435	0.706667	0.0746269	0.057377	0.261364	0.543478	0.511111	0.416667	0	0.0444444	0.0444444	0.222222	0.0833333	0.2
RP11.268J15.5	0.001554	0	0.00127389	0.0031679	0.00724055	0.00323625	0.00232288	0.00221484	0.000921659	0	0.000988142	0	0.00580046	0.00578035	0.00643501	0.0042735	0.00184843	0	0	0.00795756	0	0	0	0	0.00869565	0	0	0	0.0568182	0.0434783	0	0.0833333	0	0	0	0	0	0
STK40	0.503497	0.514864	0.443949	0.286167	0.172969	0.173139	0.598142	0.66113	0.0525346	0.05	0.0741107	0.0548446	0.402552	0.252408	0.628057	0.549145	0.0868762	0.0625	0.343915	0.352785	0.12844	0.0803213	0.52459	0.349206	0.0434783	0.28	0.0298507	0.0655738	0.340909	0.369565	0.3	0.333333	0.0434783	0.0444444	0.0888889	0.111111	0.0833333	0
LSM10	0.89122	1.16192	0.889809	1.04329	0.831054	0.857605	0.842044	1.2392	0.223041	0.203846	0.224308	0.195612	1.25638	1.31792	1.0103	1.15385	0.277264	0.194444	0.825397	1.25729	0.151376	0.160643	1.13661	1.19048	0.217391	0.733333	0.223881	0.344262	1.03409	0.978261	1.42222	1.33333	0.0869565	0.0888889	0.688889	0.444444	0.208333	1
OSCP1	0.00466201	0.0120177	0.00318471	0.0137276	0.00482703	0.00323625	0.00929152	0.00664452	0.00184332	0	0	0	0.00928074	0.0154143	0.00643501	0.00641026	0.00369686	0	0.005291	0.0106101	0.00458716	0	0.00546448	0.015873	0.0347826	0.16	0.0149254	0.0245902	0	0	0	0	0	0	0	0.222222	0	0
MRPS15	0.759907	1.07147	0.794904	0.854277	0.628319	0.73301	0.925668	1.42746	0.176959	0.211538	0.242095	0.263254	1.17053	1.22736	0.98713	1.10043	0.181146	0.173611	1.25397	1.96552	0.142202	0.192771	0.879781	0.920635	0.365217	2.76	0.268657	0.270492	0.897727	0.934783	0.966667	0.916667	0.0434783	0.0666667	0.622222	0.444444	0.916667	0.6
CSF3R	0.353535	0.630614	0.685987	1.21119	0.456959	0.679612	0.307782	0.574751	0.0184332	0.00769231	0.00889328	0.00731261	0.734339	0.894027	0.410553	0.655983	0.012939	0	0.365079	0.700265	0.256881	0.188755	0.52459	0.809524	0.0347826	0.04	0	0.0491803	0.261364	0.369565	0.577778	0.75	0.0434783	0	0.0666667	0	0.0416667	0
LINC01137	0.010101	0.0183428	0.00764331	0.0190074	0.00804505	0.00647249	0.0174216	0.0221484	0.0156682	0.0230769	0.00790514	0.0201097	0.0162413	0.0115607	0.019305	0.017094	0.0184843	0.0208333	0.031746	0.0344828	0.00458716	0	0.0218579	0.031746	0	0.0266667	0	0	0.0113636	0.0434783	0.0333333	0	0	0	0.0444444	0	0.0416667	0
ZC3H12A	0.0481741	0.0626186	0.0356688	0.0274551	0.0265487	0.0177993	0.0371661	0.0454042	0.0313364	0.0326923	0.0217391	0.0292505	0.0290023	0.0423892	0.05148	0.0726496	0.025878	0.0347222	0.0476191	0.0636605	0.0137615	0	0.0546448	0.0634921	0.113043	0.08	0.0149254	0.0327869	0.0795455	0	0.0666667	0	0	0	0.0666667	0	0	0
MEAF6	0.693085	0.841872	0.583439	0.701162	0.757844	0.846278	0.620209	0.83278	0.495853	0.415385	0.408103	0.497258	0.957077	1.15414	0.758044	1.01496	0.410351	0.416667	1.04762	1.43767	0.12844	0.0682731	1.07104	0.920635	0.313043	2.98667	0.41791	0.54918	1.19318	0.869565	1.25556	1.08333	0.0434783	0	0.755556	0.444444	0.375	0
SNIP1	0.188034	0.189121	0.159873	0.156283	0.119871	0.108414	0.159117	0.178295	0.0746544	0.0653846	0.0721344	0.0767825	0.207657	0.17341	0.191763	0.211538	0.0979667	0.0486111	0.243386	0.310345	0.0183486	0.0281125	0.289617	0.349206	0.0956522	0.373333	0.0447761	0.0163934	0.215909	0.152174	0.266667	0.333333	0	0.0222222	0.0888889	0	0	0
DNALI1	0.000777001	0.000632511	0	0	0	0	0.00348432	0.00110742	0	0	0	0	0	0	0	0	0	0	0.00529101	0	0	0	0	0	0.113043	0.373333	0	0	0	0	0	0	0	0	0	0	0	0
GNL2	0.473193	0.466161	0.438217	0.365364	0.267096	0.309061	0.471545	0.531561	0.0682028	0.0788462	0.0721344	0.095064	0.482599	0.531792	0.540541	0.487179	0.077634	0.0625	0.571429	0.774536	0.0733945	0.0722892	0.584699	0.269841	0.130435	0.68	0.0447761	0.0655738	0.272727	0.26087	0.377778	0.5	0.0434783	0.0444444	0.2	0	0.25	0.2
RSPO1	0.000777001	0	0.00191083	0	0	0.00161812	0.00232288	0.00110742	0.000921659	0	0.000988142	0	0.00232019	0	0	0	0	0	0	0	0	0	0	0	0.243478	0.0133333	0	0	0	0	0	0	0	0	0	0	0	0
C1orf109	0.0683761	0.113852	0.0681529	0.0760296	0.0539019	0.0566343	0.0859466	0.122924	0.0322581	0.025	0.0395257	0.0292505	0.0928074	0.0944123	0.0849421	0.0940171	0.025878	0.0208333	0.137566	0.161804	0.0183486	0.0160643	0.10929	0.0476191	0.0608696	0.226667	0.0149254	0.0409836	0.0681818	0.0652174	0.0777778	0	0	0	0.111111	0.111111	0	0
CDCA8	0.011655	0.0177103	0.00955414	0.00844773	0.00563154	0.00323625	0.00929152	0.0055371	0.00368664	0.0153846	0.00494071	0	0.0150812	0.026975	0.019305	0.0235043	0.00554529	0.00694444	0.507937	0.697613	0.00458716	0	0.0163934	0.015873	0	0	0	0.00819672	0.0340909	0.0217391	0.0444444	0.0833333	0	0.0222222	0.0222222	0	0	0
MANEAL	0.00543901	0.00695762	0.00382166	0.00739176	0.00241352	0.00647249	0.00929152	0.00885936	0.00552995	0	0.00395257	0.00365631	0.00116009	0.00578035	0.003861	0.0042735	0.00369686	0.00694444	0.015873	0.0238727	0	0	0.010929	0.015873	0	0.0666667	0	0	0	0	0.0333333	0	0	0	0	0	0.0416667	0
YRDC	0.159285	0.177736	0.16879	0.131996	0.135961	0.16343	0.157956	0.20598	0.0534562	0.0442308	0.0701581	0.0676417	0.24942	0.236994	0.234234	0.207265	0.038817	0.0555556	0.201058	0.307692	0.0366972	0.00803213	0.273224	0.222222	0.0347826	0.6	0.0597015	0.0491803	0.193182	0.391304	0.288889	0.0833333	0	0	0.0666667	0	0.166667	0
C1orf122	0.639472	0.952562	0.615287	0.663147	0.325825	0.385113	0.772358	1.17276	0.17788	0.126923	0.131423	0.153565	0.728538	0.876686	0.815959	1.00855	0.142329	0.159722	0.825397	1.37401	0.105505	0.160643	0.677596	0.920635	0.330435	2.26667	0.208955	0.229508	0.284091	0.369565	0.433333	1.08333	0.0434783	0.0444444	0.244444	0.444444	0.375	0
MTF1	0.418803	0.414927	0.40828	0.401267	0.107804	0.101942	0.325203	0.400886	0.0387097	0.0480769	0.048419	0.0603291	0.25522	0.22736	0.350064	0.350427	0.0332717	0.0625	0.280423	0.403183	0.0963303	0.064257	0.508197	0.507937	0.0695652	0.173333	0.0447761	0.0409836	0.113636	0.0869565	0.166667	0	0	0.0444444	0.0888889	0	0.0833333	0
INPP5B	0.132867	0.149273	0.0929936	0.0971489	0.188254	0.15534	0.123113	0.13289	0.0737327	0.0442308	0.0583004	0.0420475	0.189095	0.159923	0.15444	0.145299	0.131238	0.0694444	0.21164	0.161804	0.0137615	0.0240964	0.234973	0.190476	0.0434783	0.08	0.0149254	0.0409836	0.238636	0.23913	0.333333	0.166667	0.0869565	0.0222222	0.155556	0	0.0416667	0
RP11.109P14.10	0.001554	0	0.000636943	0.00105597	0.00160901	0.00161812	0.00116144	0.00110742	0.000921659	0	0.00197628	0	0.00116009	0	0	0	0.00184843	0	0	0	0	0	0	0	0	0.0133333	0	0.00819672	0	0	0	0	0	0	0	0	0	0
SF3A3	0.536908	0.648324	0.528662	0.534319	0.387772	0.482201	0.591173	0.788483	0.141014	0.169231	0.159091	0.155393	0.714617	0.874759	0.675676	0.764957	0.151571	0.173611	1.02116	1.64987	0.0779816	0.0923695	0.612022	0.666667	0.2	0.693333	0.104478	0.163934	0.477273	0.26087	0.7	0.833333	0.0434783	0.0444444	0.333333	0.444444	0.375	0.4
FHL3	0.128205	0.167615	0.198089	0.239704	0.156879	0.124595	0.0987224	0.118494	0.0387097	0.0230769	0.0385375	0.0493601	0.190255	0.229287	0.20592	0.25	0.10536	0.0555556	0.174603	0.196286	0.0229358	0.00803213	0.153005	0.15873	0.026087	0.0533333	0.0597015	0.213115	0.102273	0.108696	0.311111	0.25	0.0434783	0.0444444	0	0	0.0416667	0
UTP11L	0.406371	0.512966	0.473885	0.499472	0.354787	0.386731	0.46806	0.614618	0.117972	0.107692	0.112648	0.115174	0.675174	0.722543	0.620335	0.632479	0.16451	0.0902778	0.798942	1.06366	0.0550459	0.0401606	0.688525	0.587302	0.191304	0.826667	0.134328	0.147541	0.284091	0.282609	0.611111	0.583333	0.0434783	0.0222222	0.155556	0	0.166667	0.2
POU3F1	0	0.000632511	0.00191083	0	0.00160901	0.00161812	0	0	0.00276498	0.00192308	0.00395257	0.00365631	0.00232019	0.00385356	0.00514801	0	0.00554529	0	0	0.00265252	0.00458716	0	0	0.015873	0.026087	0	0	0	0	0	0	0	0	0	0	0	0.0416667	0
RRAGC	0.839161	1.0544	0.535032	0.559662	0.303298	0.323625	1.10918	1.30122	0.0940092	0.0980769	0.0948617	0.113346	0.634571	0.572254	0.842986	0.831197	0.0998152	0.104167	0.730159	1.21485	0.188073	0.144578	0.819672	0.793651	0.165217	0.946667	0.119403	0.270492	0.477273	0.652174	0.588889	0.833333	0	0.111111	0.355556	0.333333	0.583333	0.4
RP5.864K19.4	0.021756	0.0385832	0.0089172	0.0190074	0.0136766	0.0194175	0.0301974	0.0542636	0.00368664	0.00576923	0.00494071	0.00914077	0.0139211	0.0134875	0.015444	0.0363248	0.00369686	0.00694444	0.015873	0.0185676	0	0.00401606	0.0273224	0.015873	0	0.0266667	0	0	0.0340909	0	0.0111111	0	0	0	0	0	0	0
MYCBP	0.199689	0.233397	0.284076	0.30095	0.280772	0.265372	0.118467	0.169435	0.0663595	0.0692308	0.0790514	0.102377	0.358469	0.368015	0.272844	0.230769	0.0757856	0.104167	0.486772	0.533157	0.0733945	0.064257	0.234973	0.301587	0.113043	0.666667	0.0597015	0.0901639	0.318182	0.282609	0.422222	0.333333	0	0.0222222	0.288889	0.444444	0.0416667	0.2
RP5.864K19.6	0.000777001	0.00126502	0	0.0031679	0.00160901	0	0.00116144	0.00110742	0.000921659	0	0	0	0.00348028	0	0	0	0	0	0	0	0	0	0	0	0	0	0	0	0.0113636	0	0	0	0	0	0	0	0	0
RHBDL2	0	0.000632511	0	0.00211193	0.000804505	0	0.00116144	0.00221484	0	0	0.000988142	0	0.00348028	0.00385356	0	0	0	0	0.00529101	0.00265252	0	0	0	0	0.00869565	0.253333	0	0.0163934	0	0	0	0	0	0	0	0	0	0
AKIRIN1	0.715618	0.755851	0.609554	0.590285	0.733709	0.687702	0.598142	0.753045	0.23871	0.203846	0.246047	0.263254	0.968677	0.836224	0.740026	0.846154	0.207024	0.222222	0.783069	1.03448	0.192661	0.0923695	0.79235	0.793651	0.173913	1.33333	0.0746269	0.196721	0.568182	0.608696	1.1	1.16667	0.0434783	0.0444444	0.555556	0.333333	0.583333	0.2
NDUFS5	3.40404	3.92536	3.75414	3.53432	2.01529	2.13269	3.42625	4.06645	0.931797	0.805769	0.965415	0.946983	4.35267	4.03276	4.24196	3.7735	0.702403	0.777778	4.46561	5.59947	0.385321	0.437751	4.5082	3.66667	1.61739	11.4133	1.10448	1.65574	2.93182	2.08696	3.33333	3.41667	0.130435	0.266667	1.46667	1.33333	1.75	1.2
MACF1	2.84693	2.89184	1.89936	1.69377	1.03379	0.998382	2.87805	3.03876	0.78894	0.742308	0.874506	0.903108	1.92807	1.69942	2.5843	2.57051	0.946396	0.986111	3.19577	3.38196	0.614679	0.285141	3.52459	3.33333	1.13913	5.34667	0.38806	0.598361	0.886364	1.06522	2.17778	1.58333	0.217391	0.355556	0.866667	0.777778	1.58333	0.6
RP11.69E11.4	0.0924631	0.176471	0.0273885	0.139388	0.0185036	0.0291262	0.0592334	0.13289	0.0046083	0.00576923	0.00395257	0.0127971	0.0429234	0.0789981	0.042471	0.0854701	0.00184843	0.0138889	0.021164	0.0981432	0.0183486	0.0120482	0.0491803	0.15873	0	0.0666667	0	0.0409836	0.0113636	0	0.0111111	0.0833333	0	0	0.0222222	0	0	0
PABPC4	2.23465	2.66414	1.26115	1.54805	1.428	1.54045	2.0151	2.44297	0.111521	0.111538	0.16996	0.179159	2.01508	1.97495	2.09138	2.43162	0.123845	0.152778	1.67725	2.9443	0.412844	0.301205	1.66667	2.04762	0.53913	1.10667	0.164179	0.5	1.19318	1.06522	1.86667	1.58333	0.130435	0.0666667	0.333333	0.888889	0.833333	2.2
HPCAL4	0.000777001	0	0	0	0	0.00161812	0	0	0.000921659	0.00384615	0.0108696	0.00548446	0	0	0.001287	0.0042735	0	0	0.00529101	0.00265252	0	0	0	0	0	0	0	0	0	0	0	0	0	0	0	0	0	0
PPIE	0.338772	0.451613	0.290446	0.391763	0.288817	0.289644	0.405343	0.445183	0.151152	0.153846	0.158103	0.14808	0.452436	0.508671	0.405405	0.401709	0.201479	0.201389	0.507937	0.66313	0.0183486	0.064257	0.42623	0.396825	0.121739	0.693333	0.0447761	0.188525	0.386364	0.304348	0.411111	0.5	0	0.0222222	0.244444	0.111111	0.208333	0
BMP8B	0.00621601	0.0177103	0.00573248	0.0221753	0	0	0.00929152	0.00885936	0.000921659	0	0	0.00365631	0.00232019	0.00578035	0.003861	0.0192308	0.00184843	0.00694444	0.010582	0.0397878	0	0.00401606	0.010929	0.015873	0	0.04	0	0.00819672	0	0.0434783	0	0	0	0	0.0222222	0	0	0
OXCT2	0	0.000632511	0.00318471	0.00105597	0.00402253	0.00323625	0.00116144	0	0.000921659	0	0	0	0.00464037	0.0115607	0.001287	0.00213675	0.00184843	0	0	0	0	0	0	0	0	0	0	0	0.0227273	0.0217391	0	0	0	0	0	0	0	0
RP1.118J21.25	0.003885	0.00506009	0.00127389	0.0095037	0.000804505	0.00485437	0.00116144	0.00442968	0.000921659	0	0.00296443	0.00365631	0.00348028	0.00770713	0.00514801	0.00213675	0.00369686	0	0	0.00265252	0	0	0	0	0	0	0	0	0	0	0	0	0	0	0	0	0	0
TRIT1	0.0784771	0.114485	0.0808917	0.102429	0.133548	0.145631	0.0789779	0.0919158	0.0129032	0.0211538	0.0227273	0.0164534	0.141531	0.142582	0.0785071	0.123932	0.012939	0.0138889	0.0582011	0.167109	0.0183486	0.00803213	0.0874317	0.126984	0.0521739	0.213333	0.0149254	0.0163934	0.25	0.217391	0.0888889	0.0833333	0	0	0.133333	0.111111	0	0.2
MYCL	0.016317	0.0170778	0.0515924	0.131996	0.621078	0.454693	0.018583	0.0188261	0.000921659	0.00192308	0.000988142	0	0.258701	0.219653	0.023166	0.0405983	0	0	0.100529	0.0636605	0.0412844	0	0.0491803	0.047619	0.0521739	0.0533333	0.0149254	0.00819672	1.68182	1.8913	0.444444	0.25	0	0	0.822222	0.222222	0	0
MFSD2A	0.040404	0.0474383	0.0649682	0.0718057	0.115044	0.106796	0.0511034	0.0586932	0	0	0.000988142	0.00182815	0.183295	0.165703	0.10296	0.104701	0.00184843	0.00694444	0.0634921	0.0954907	0.00458716	0	0.0546448	0.047619	0.0521739	0.0533333	0	0.00819672	0.125	0.108696	0.1	0.0833333	0	0	0.0888889	0	0	0
CAP1	6.20746	7.43074	6.6879	6.11616	3.91874	4.23139	6.34262	8.60244	0.97235	0.946154	0.753953	0.965265	7.17633	7.18497	6.7619	7.7906	0.898336	1.03472	6.46032	10.1592	1.27982	0.923695	7.00546	7.39683	0.582609	6.34667	1.02985	2.02459	3.79545	3.95652	5.8	6.5	1.52174	1.22222	1.95556	0.777778	1.66667	1.6
PPT1	1.96115	2.44086	2.57516	2.5132	1.52856	1.54369	2.21254	2.59468	0.113364	0.113462	0.105731	0.111517	2.45592	2.64355	2.56242	2.69658	0.0998152	0.111111	2.44444	3.39523	0.46789	0.184739	2.14208	2.31746	0.208696	0.346667	0.283582	0.459016	4.34091	5.28261	1.86667	2.41667	0	0.0444444	0.2	0.222222	0.625	0.6
RLF	0.313131	0.31246	0.259236	0.228089	0.201931	0.16343	0.303136	0.333333	0.103226	0.0884615	0.0839921	0.071298	0.216937	0.204239	0.307593	0.288462	0.090573	0.104167	0.275132	0.38992	0.0688073	0.0481928	0.360656	0.31746	0.243478	0.24	0.0149254	0.0901639	0.170455	0.130435	0.444444	0.333333	0	0.0888889	0.0888889	0.222222	0.25	0.2
TMCO2	0.00466201	0.00189753	0.00127388	0	0	0.00161812	0.00348432	0.0055371	0	0	0	0	0	0	0.001287	0.00213675	0	0	0.005291	0	0	0	0	0	0	0	0	0	0	0	0	0	0	0	0	0	0	0
RP1.39G22.7	0.035742	0.0347881	0.0305732	0.032735	0.0329847	0.038835	0.0255517	0.0332226	0.0230415	0.0173077	0.0247036	0.0201097	0.0394432	0.0346821	0.032175	0.0320513	0.0221811	0.0138889	0.042328	0.0318302	0.00917431	0.0120482	0.0382514	0.0793651	0.0434783	0.08	0.0298507	0	0.0795455	0.0652174	0.0222222	0	0	0	0.0444444	0	0	0
ZMPSTE24	0.571096	0.690702	0.49172	0.440338	0.250201	0.2589	0.652729	0.76412	0.0949309	0.0980769	0.0839921	0.095064	0.542923	0.44316	0.682111	0.636752	0.0683919	0.111111	0.613757	0.870027	0.105505	0.0361446	0.557377	0.619048	0.243478	1.36	0.119403	0.155738	0.329545	0.413043	0.4	0.166667	0	0.0222222	0.2	0.222222	0.166667	0
COL9A2	0.001554	0.00379507	0.00509554	0.0095037	0.0876911	0.152104	0.0058072	0.00442968	0	0	0.00494071	0.00365631	0.0278422	0.0789981	0.014157	0.0213675	0.00184843	0.00694444	0.021164	0.0238727	0.00458716	0.00803213	0	0.031746	0	0.0533333	0.0298507	0.0245902	0.0113636	0.0217391	0.0555556	0.0833333	0	0	0.0222222	0	0	0
SMAP2	1.56799	1.88615	1.69936	2.02323	3.06919	2.61489	0.945412	1.36213	0.41659	0.373077	0.520751	0.473492	2.88631	2.3526	1.32947	1.53205	0.323475	0.388889	1.61376	1.74005	0.316514	0.236948	2.14208	2.36508	0.252174	0.346667	0.149254	0.213115	0.590909	0.673913	3.75556	3.41667	0.173913	0.111111	1.08889	0.444444	2.54167	1
ZFP69B	0.00699301	0.0101202	0.00573248	0.0105597	0.0152856	0.0113269	0.0116144	0.0155039	0.00368664	0.0134615	0.0128459	0	0.0197216	0.00963391	0.015444	0.00641026	0.00184843	0	0.042328	0.0318302	0	0	0.00546448	0.015873	0.00869565	0.04	0	0	0.0227273	0	0.0333333	0	0	0	0	0	0.0416667	0
ZFP69	0.026418	0.0423782	0.0216561	0.0190074	0.0160901	0.00809062	0.029036	0.0376523	0.0101382	0.00384615	0.006917	0.00914077	0.0301624	0.0192678	0.024453	0.0277778	0.0184843	0.00694444	0.031746	0.0450928	0	0	0.0163934	0.015873	0	0.0533333	0.0149254	0.00819672	0.0113636	0	0.0111111	0.0833333	0	0	0	0	0.0416667	0
RP11.656D10.3	0.003108	0.0056926	0.00382166	0.0063358	0.00643604	0.00809062	0.00464576	0.00775194	0.00276498	0.00576923	0.00395257	0.00731261	0.00580046	0.0134875	0.002574	0.00213675	0.00739372	0	0	0.0132626	0	0	0	0.047619	0	0	0	0	0.0227273	0	0	0	0	0	0.0222222	0	0	0
EXO5	0.0505051	0.055661	0.0477707	0.0337909	0.0337892	0.0177994	0.0627178	0.0586932	0.0119816	0.0115385	0.0187747	0.0109689	0.0510441	0.0597302	0.0643501	0.0705128	0.0240296	0.00694444	0.121693	0.206897	0.0183486	0.0200803	0.0710383	0.047619	0.00869565	0.0533333	0.0149254	0.0245902	0.0568182	0.0652174	0.0444444	0	0	0	0	0	0	0
ZNF684	0.0699301	0.0733713	0.055414	0.0644139	0.0353982	0.0323625	0.0569106	0.0719823	0.00737327	0.0173077	0.00988142	0.0127971	0.0545244	0.0789981	0.036036	0.0470085	0.0295749	0.0138889	0.132275	0.122016	0.00917431	0.0200803	0.0327869	0.0634921	0	0.0533333	0	0.0163934	0.0568182	0.0869565	0.0333333	0.166667	0.0434783	0.0222222	0.0444444	0	0	0
RIMS3	0.020202	0.0335231	0.00382166	0.00211193	0.00965406	0.00647249	0.029036	0.0586932	0.00552995	0.0115385	0.006917	0.0255941	0.00928074	0.00578035	0.010296	0.0042735	0.00184843	0	0.010582	0.0557029	0.00917431	0.00401606	0.0218579	0.047619	0	0.0133333	0	0.00819672	0	0	0.0111111	0	0	0	0.111111	0	0.0416667	0
NFYC.AS1	0.02331	0.0120177	0.0261146	0.0158395	0.0450523	0.0145631	0.018583	0.00775194	0.0129032	0.0115385	0.0128459	0.00548446	0.0556845	0.0192678	0.041184	0.0235043	0.00739372	0.00694444	0.010582	0.0212202	0	0.00401606	0.0546448	0.031746	0.0173913	0	0	0	0.0340909	0.0652174	0.0333333	0.333333	0	0	0.0888889	0	0.0416667	0
NFYC	0.508936	0.598988	0.470064	0.506864	0.308125	0.372168	0.518002	0.683278	0.0764977	0.0769231	0.0790514	0.111517	0.49768	0.508671	0.52381	0.641026	0.064695	0.0902778	0.502645	0.846154	0.059633	0.0923695	0.590164	0.761905	0.147826	0.426667	0.134328	0.139344	0.397727	0.326087	0.433333	0.5	0.0434783	0.111111	0.2	0.222222	0.25	0.6
KCNQ4	0.000777001	0.000632511	0	0	0	0.00161812	0.00116144	0	0.000921659	0	0	0.00182815	0	0	0	0.00213675	0	0	0	0	0	0	0	0	0.00869565	0	0	0	0	0	0	0	0	0	0	0	0	0
CITED4	0.016317	0.0145478	0.0388535	0.0348469	0.0555109	0.0533981	0.0162602	0.013289	0.0202765	0.0153846	0.151186	0.11883	0.0568445	0.061657	0.043758	0.0448718	0.0351201	0.00694444	0.047619	0.0265252	0.00917431	0.00803213	0.114754	0.0634921	0.13913	1.58667	0	0	0.0568182	0.0434783	0.133333	0.0833333	0	0	0.0444444	0	0.0833333	0.4
CTPS1	0.0940171	0.0961417	0.126115	0.063358	0.11424	0.0938511	0.111498	0.104097	0.0221198	0.0115385	0.020751	0.0511883	0.178654	0.175337	0.155727	0.160256	0.0110906	0.0138889	0.386243	0.371353	0.00917431	0.0240964	0.174863	0.142857	0.00869565	0.133333	0	0.00819672	0.102273	0.0869565	0.111111	0.166667	0	0	0.0444444	0	0.0833333	0
SLFNL1.AS1	0.003108	0.00126502	0.00573248	0.00422386	0.00563154	0.00323625	0.00464576	0.00442968	0.000921659	0	0.000988142	0	0.00348028	0.00578035	0.00514801	0.00213675	0.00369686	0.00694444	0	0.0185676	0	0	0	0	0	0	0	0.00819672	0	0	0	0	0	0	0	0	0	0
SLFNL1	0	0	0.000636943	0	0.00160901	0	0	0	0	0.00192308	0	0	0.00232019	0.00192678	0	0	0	0	0	0.00265252	0.00917431	0	0	0	0	0	0	0	0	0	0	0	0	0	0	0	0	0
SCMH1	0.010101	0.0120177	0.022293	0.0179514	0.0281577	0.0145631	0.018583	0.021041	0.0341014	0.0192308	0.0256917	0.0146252	0.0324826	0.026975	0.020592	0.0384615	0.0184843	0.0208333	0.121693	0.116711	0.0137615	0	0.0437159	0.0793651	0.0347826	0.186667	0	0.0245902	0.0454546	0.0652174	0.0444444	0	0	0	0.0444444	0	0	0
FOXO6	0	0.00126502	0	0	0	0	0	0	0	0	0	0	0	0	0	0	0	0	0	0	0	0	0	0	0	0.0133333	0	0	0	0	0	0	0	0	0	0	0	0
EDN2	0	0	0	0	0	0	0	0	0	0	0	0	0	0	0	0	0	0	0	0	0	0	0	0	0	0.44	0	0	0	0	0	0	0	0	0	0	0	0
HIVEP3	0.379176	0.325111	0.515924	0.257656	0.225261	0.263754	0.409988	0.355482	0.0875576	0.0788462	0.0543478	0.0639854	0.636891	0.373796	0.607465	0.480769	0.0591497	0.125	0.671958	0.519894	0.0917431	0.0401606	0.508197	0.333333	0.0869565	0.08	0.0298507	0.0163934	0.204545	0.26087	0.3	0.75	0	0.0444444	0.0666667	0.333333	0.0416667	0
GUCA2B	0	0	0	0	0	0	0	0	0	0	0	0	0	0	0	0	0	0	0	0	0	0	0	0	0	0.226667	0	0	0	0	0	0	0	0	0	0	0	0
FOXJ3	0.313131	0.343454	0.246497	0.295671	0.206758	0.18932	0.312427	0.337763	0.141014	0.119231	0.141304	0.159049	0.290023	0.28131	0.320463	0.358974	0.138632	0.145833	0.37037	0.405836	0.0733945	0.0562249	0.480874	0.507937	0.226087	0.266667	0.0746269	0.0983607	0.272727	0.217391	0.277778	0.166667	0.0434783	0.155556	0.222222	0.222222	0.25	0
RIMKLA	0.001554	0.00759013	0	0	0.00321802	0.00809062	0.0058072	0.0143965	0	0	0	0	0.00116009	0.00385357	0.001287	0.00213675	0	0	0.005291	0.0477454	0	0	0.00546448	0	0	0.0133333	0	0	0	0	0	0	0	0	0	0	0	0
ZMYND12	0.010878	0.0170778	0.00636943	0.0063358	0.0112631	0.00323625	0.010453	0.013289	0.000921659	0.00192308	0.000988142	0	0.00580046	0.00963391	0.003861	0.0042735	0	0	0	0.00795756	0.00458716	0	0	0.015873	0	0	0	0	0	0.0434783	0	0	0	0	0	0	0	0
PPCS	1.2432	1.80076	1.03949	1.51742	0.903459	1.06472	1.29152	1.86489	0.234101	0.286538	0.26087	0.303474	1.38283	1.6474	1.16345	1.47436	0.284658	0.284722	1.24868	2.35279	0.183486	0.240964	1.35519	1.53968	0.469565	2.57333	0.462687	0.508197	1.10227	1	1.25556	1.5	0.130435	0.133333	0.555556	0.777778	1.25	1
CCDC30	0.032634	0.0518659	0.0133758	0.032735	0.0185036	0.0113269	0.0267131	0.0454042	0.0184332	0.0173077	0.0128459	0.0127971	0.0174014	0.0192678	0.021879	0.0299145	0.012939	0.00694444	0.010582	0.0424403	0.00917431	0.00401606	0.0491803	0.0793651	0.0869565	0.106667	0	0.0819672	0.0227273	0.0869565	0.0111111	0.0833333	0	0	0.0888889	0	0.0416667	0
PPIH	0.151515	0.299178	0.182166	0.31151	0.213998	0.338188	0.202091	0.30897	0.081106	0.123077	0.105731	0.104205	0.351508	0.599229	0.236808	0.397436	0.0998152	0.125	0.592593	1.18037	0	0.0522088	0.26776	0.285714	0.130435	0.64	0.0597015	0.172131	0.318182	0.347826	0.322222	0.5	0	0	0.177778	0.111111	0.0833333	0.4
RP5.994D16.3	0.001554	0.000632511	0	0	0.00160901	0.00323625	0.00232288	0.00110742	0.000921659	0.00192308	0	0	0.00232019	0.00192678	0	0	0	0	0	0	0	0	0.00546448	0.015873	0	0	0	0.00819672	0	0	0	0	0	0	0	0	0	0
YBX1	18.6876	26.4472	16.7783	19.0655	14.5398	16.5663	21.7654	32.7719	1.66544	1.77115	2.16601	2.63803	24.4977	29.1426	22.5212	26.844	1.55083	1.65278	23.6931	44.3263	4.43119	4.42972	19.1749	24.5556	3.70435	16.9733	2.29851	5.12295	12.5455	14.4348	19	23.8333	0.478261	0.866667	5.35556	5.11111	12.3333	18
P3H1	0.134421	0.142315	0.116561	0.127772	0.0965406	0.0987055	0.127758	0.127353	0.0322581	0.0153846	0.0247036	0.0365631	0.141531	0.117534	0.142857	0.106838	0.0203327	0.0555556	0.153439	0.230769	0.0321101	0.00803213	0.180328	0.126984	0.00869565	0.0666667	0.0298507	0.057377	0.125	0.0652174	0.1	0.0833333	0	0	0.111111	0	0.125	0
C1orf50	0.153846	0.200506	0.131847	0.181626	0.180209	0.171521	0.131243	0.211517	0.0626728	0.0807692	0.0642293	0.0914077	0.265661	0.210019	0.220077	0.252137	0.0554529	0.0625	0.227513	0.225464	0.0183486	0.0240964	0.218579	0.253968	0.0869565	0.346667	0.0149254	0.0819672	0.397727	0.217391	0.277778	0.166667	0.0434783	0	0.111111	0	0.208333	0
SVBP	0.394716	0.598355	0.37707	0.570222	0.454545	0.590615	0.384437	0.635659	0.0764977	0.126923	0.128459	0.126143	0.643852	0.870906	0.557272	0.826923	0.0887246	0.111111	0.555556	0.938992	0.0733945	0.0803213	0.464481	0.571429	0.113043	1.22667	0.134328	0.254098	0.545455	0.73913	0.622222	0.583333	0.0434783	0.0222222	0.2	0.111111	0.291667	1
ERMAP	0.0497281	0.0784314	0.0490446	0.0570222	0.0498793	0.0631068	0.0522648	0.0775194	0.00645161	0.00769231	0.00988142	0.00365631	0.0568445	0.0732177	0.0707851	0.102564	0.012939	0.0138889	0.0793651	0.100796	0.00917431	0	0.0491803	0.0952381	0.0608696	0.106667	0	0.0163934	0.0909091	0.0434783	0.0444444	0.166667	0	0	0	0	0.0416667	0
RP11.342M1.3	0.00466201	0.00695762	0.00382166	0.0105597	0.00241352	0.00485437	0.00464576	0.00664452	0.00184332	0.00384615	0.00197628	0.00365631	0.00928074	0.0134875	0.00772201	0.0235043	0	0	0.010582	0.0185676	0.00458716	0	0.0163934	0	0	0.0133333	0	0	0	0	0	0	0	0	0	0	0	0
ZNF691	0.045066	0.0638836	0.0318471	0.0570222	0.0265487	0.0420712	0.0429733	0.0730897	0.0184332	0.0134615	0.0148221	0.0164534	0.0614849	0.061657	0.046332	0.0641026	0.00924214	0.0347222	0.026455	0.0742706	0	0.0200803	0.0765027	0.047619	0.0173913	0.0533333	0.0149254	0.00819672	0.0681818	0.0434783	0.0666667	0	0	0	0.0444444	0	0.0833333	0
SLC2A1	0	0.00126502	0.00318471	0.0031679	0.0273532	0.0242718	0.00696864	0.00332226	0.0442396	0.0423077	0.0444664	0.0493601	0.0139211	0.0154143	0.011583	0.00854701	0.0443623	0.0277778	0.042328	0.0132626	0.00458716	0	0.0546448	0.0793651	0.0434783	0.546667	0	0.0163934	0.159091	0.0652174	0.0777778	0.0833333	0	0	0.355556	0.111111	0.0833333	0
SLC2A1.AS1	0	0	0	0	0.00402253	0.00647249	0	0	0.0046083	0.0134615	0.00197628	0.0164534	0	0	0.002574	0	0.00184843	0	0.005291	0	0.00458716	0	0.010929	0.015873	0	0.0133333	0	0	0.0454545	0.0652174	0	0	0	0	0	0	0	0
EBNA1BP2	0.390831	0.522454	0.456688	0.43189	0.217216	0.328479	0.464576	0.635659	0.0884793	0.0923077	0.0879447	0.127971	0.549884	0.786127	0.607465	0.726496	0.0998152	0.0694444	0.613757	1.07427	0.0366973	0.0722892	0.448087	0.396825	0.226087	1.72	0.119403	0.229508	0.227273	0.23913	0.433333	0.583333	0.0434783	0.0666667	0.222222	0	0.333333	0
CFAP57	0	0	0	0	0.00241352	0.00161812	0	0	0	0	0	0	0	0	0	0	0	0	0	0	0	0	0	0	0.00869565	0.0133333	0	0	0	0.0217391	0	0	0	0	0	0	0	0
TMEM125	0	0.000632511	0	0	0.000804505	0	0	0.00110742	0	0	0	0	0	0	0.001287	0	0	0	0	0	0	0.00401606	0	0	0.104348	0.693333	0	0	0	0	0	0	0	0	0	0	0	0
C1orf210	0	0	0	0.00105597	0	0	0	0	0.000921659	0	0	0	0	0	0	0	0	0	0	0	0	0	0	0	0.0347826	0.44	0	0	0	0	0	0	0	0	0	0	0	0
TIE1	0	0.000632511	0.000636943	0.00105597	0.000804505	0.00485437	0	0.00110742	0	0	0	0	0.00464037	0.00192678	0.003861	0.0042735	0.00924214	0	0	0.00265252	0	0	0	0	0.0173913	0	0.0447761	0.0655738	0	0	0	0	0	0	0	0	0	0
RP1.92O14.3	0.00777001	0.0107527	0.0044586	0.0116156	0.00643604	0.0161812	0.00348432	0.00221484	0.00184332	0.00576923	0.000988142	0.00365631	0.00696056	0.0192678	0.00514801	0.00854701	0	0	0.010582	0.00530504	0	0	0	0.015873	0	0.0266667	0	0	0.0113636	0	0.0333333	0	0	0	0.0222222	0	0.0416667	0
CDC20	0.000777001	0.00316256	0.00127389	0	0	0	0	0.00332226	0.00184332	0	0.000988142	0	0.00348028	0.0134875	0.002574	0.00641026	0	0	0.529101	0.782493	0.00917431	0	0	0	0.0173913	0.0133333	0	0.0409836	0	0	0	0	0	0	0	0	0	0
ELOVL1	0.512821	0.574953	0.581529	0.556494	0.465004	0.582524	0.509872	0.602436	0.104147	0.101923	0.0928854	0.137112	0.817865	0.901734	0.822394	0.818376	0.103512	0.0763889	0.708995	0.923077	0.114679	0.0401606	0.584699	0.571429	0.113043	1.29333	0.0895522	0.188525	0.715909	0.76087	0.688889	1.08333	0	0.0444444	0.177778	0.111111	0.666667	1.8
MED8	0.401709	0.499684	0.449682	0.480465	0.383749	0.357605	0.428571	0.624585	0.103226	0.103846	0.0988142	0.0932358	0.597448	0.651252	0.525097	0.581197	0.0794824	0.125	0.486772	0.755968	0.0504587	0.0803213	0.464481	0.555556	0.121739	0.906667	0.134328	0.213115	0.602273	0.608696	0.488889	0.416667	0.0434783	0	0.111111	0	0.375	0.2
SZT2	0.184926	0.199241	0.144586	0.145723	0.12148	0.079288	0.166086	0.191584	0.0497696	0.0480769	0.055336	0.0530164	0.163573	0.157996	0.204633	0.16453	0.0351202	0.0416667	0.201058	0.238727	0.0550459	0.0361446	0.224044	0.269841	0.0869565	0.146667	0.0447761	0.057377	0.193182	0	0.211111	0.25	0	0.0666667	0.0222222	0	0.125	0
HYI	0.032634	0.084124	0.0324841	0.0538543	0.112631	0.160194	0.0429733	0.0830565	0.00368664	0.00769231	0.0227273	0.0383912	0.116009	0.146435	0.0875161	0.104701	0.0147874	0.0416667	0.179894	0.28382	0.00917431	0.00803213	0.0273224	0.031746	0.165217	0.64	0.149254	0.295082	0.0227273	0.108696	0.1	0.0833333	0	0.0666667	0.155556	0.111111	0.0416667	0
HYI.AS1	0	0.00189753	0.000636943	0	0	0	0	0	0	0	0	0	0.00116009	0	0	0.00213675	0	0	0	0.00265252	0	0	0	0	0	0.0133333	0	0	0	0	0	0	0	0	0.0222222	0	0	0
PTPRF	0.000777001	0.000632511	0.00127389	0	0.00241352	0	0.00116144	0	0	0.00192308	0.000988142	0.00182815	0.00116009	0	0	0.00854701	0.00554529	0.00694444	0.010582	0.00265252	0.00458716	0	0.00546448	0	0.582609	1.96	0	0	0	0	0.0111111	0	0	0	0	0	0.0416667	0.2
KDM4A	0.148407	0.163188	0.128025	0.153115	0.119067	0.114887	0.132404	0.173865	0.0497696	0.0365385	0.048419	0.0511883	0.170534	0.127168	0.155727	0.160256	0.051756	0.0416667	0.121693	0.164456	0.0275229	0.00803213	0.180328	0.15873	0.0521739	0.373333	0.0149254	0.0409836	0.125	0.108696	0.166667	0.25	0	0.0666667	0.0444444	0	0	0.2
KDM4A.AS1	0.003885	0.00695762	0.00573248	0.00527983	0.00965406	0.0113269	0.00116144	0.00442968	0.0046083	0.00576923	0.00395257	0.00365631	0.0139211	0.00963391	0.00643501	0	0.00369686	0.0138889	0.021164	0.0238727	0.00458716	0	0.010929	0.015873	0	0	0.0149254	0	0.0113636	0	0	0	0	0	0.0222222	0	0.0833333	0
ST3GAL3	0.02331	0.0265655	0.0159236	0.0221753	0.0185036	0.0161812	0.0232288	0.0310078	0.00737327	0.00384615	0.0108696	0.00914077	0.0232019	0.0231214	0.024453	0.0235043	0.00739372	0	0.026455	0.0822281	0.00917431	0.00401606	0.0273224	0	0.00869565	0.0266667	0	0.0655738	0	0.0217391	0.0222222	0	0	0	0	0	0	0
ARTN	0	0	0.000636943	0	0.000804505	0	0	0	0	0	0	0	0	0	0.001287	0	0	0	0	0.00265252	0	0	0	0	0.00869565	0.133333	0	0	0	0	0	0	0	0	0.0222222	0	0	0
RP11.7O11.3	0.001554	0.00253004	0.00191083	0.00211193	0.00241352	0.00161812	0.00232288	0.00442968	0.00184332	0	0.00197628	0.00182815	0.00348028	0.00385357	0.003861	0.00213675	0.00369686	0	0	0.00530504	0	0	0	0	0.00869565	0	0	0	0	0	0	0	0	0	0	0	0	0
IPO13	0.0955711	0.131562	0.066242	0.0760296	0.0539019	0.0420712	0.111498	0.189369	0.0184332	0.0230769	0.013834	0.0201097	0.0788863	0.088632	0.105534	0.121795	0.0240296	0.0138889	0.0687831	0.177719	0.0321101	0.00401606	0.10929	0.126984	0.0173913	0.0933333	0	0.00819672	0.125	0.0434783	0.0555556	0.166667	0	0	0	0	0	0.2
DPH2	0.0714841	0.0942441	0.088535	0.0696938	0.0386163	0.066343	0.101045	0.136213	0.0119816	0.0211538	0.0237154	0.0201097	0.112529	0.117534	0.136422	0.128205	0.012939	0.0138889	0.111111	0.151194	0	0.0120482	0.0874317	0.047619	0.0173913	0.186667	0.0149254	0.00819672	0.0795455	0.0434783	0.0555556	0.166667	0	0	0.0666667	0	0	0
ATP6V0B	3.83372	5.05882	3.56497	4.05069	2.41915	2.92071	4.14053	5.62015	0.356682	0.330769	0.305336	0.416819	4.77842	5.02312	4.70013	4.93803	0.28281	0.354167	3.96296	6.01326	0.555046	0.325301	3.71038	3.8254	0.486957	7.97333	0.910448	1.29508	2.79545	3.32609	3.3	4.08333	0.130435	0.2	1.6	0.888889	2.20833	2.6
B4GALT2	0.037296	0.0215054	0.0299363	0.0253432	0.0104586	0.012945	0.0650407	0.0631229	0.0046083	0.00576923	0.00395257	0.00914077	0.0324826	0.0597302	0.122265	0.0619658	0.00369686	0	0.0899471	0.190981	0.00458716	0.00401606	0.0546448	0.0634921	0.0434783	0.28	0	0.0163934	0.0227273	0	0.0111111	0	0	0	0	0	0	0
CCDC24	0.016317	0.025933	0.00764331	0.0158395	0.0104586	0.00970874	0.00813008	0.0332226	0	0.00192308	0	0.00548446	0.0185615	0.0231214	0.018018	0.0149573	0.00369686	0.00694444	0.010582	0.0344828	0	0.00803213	0.010929	0.031746	0.0173913	0.106667	0	0.0245902	0.0227273	0.0217391	0.0111111	0	0	0	0.0444444	0	0.0416667	0
SLC6A9	0	0	0	0	0	0	0	0	0	0	0	0	0	0	0	0	0	0	0	0	0	0	0	0	0	0.08	0	0	0	0	0	0	0	0	0	0	0	0
RP5.1198O20.4	0.002331	0.0056926	0.00127389	0.00211193	0.00241352	0	0.00464576	0.00775194	0.000921659	0	0.000988142	0.00182815	0	0	0.001287	0.00641026	0	0	0	0.00530504	0	0	0	0	0	0	0	0	0.0113636	0	0	0	0	0	0	0	0	0
DMAP1	0.198912	0.220746	0.161783	0.186906	0.133548	0.145631	0.220674	0.275748	0.0645161	0.0826923	0.0701581	0.0932358	0.197216	0.22158	0.223938	0.207265	0.0757856	0.0416667	0.269841	0.320955	0.0458716	0.0160643	0.26776	0.142857	0.0956522	0.493333	0	0.0491803	0.181818	0.195652	0.288889	0.25	0.0869565	0.0666667	0.111111	0.111111	0.0833333	0
ERI3	0.229215	0.301708	0.192357	0.206969	0.144006	0.171521	0.219512	0.327796	0.0488479	0.0730769	0.0464427	0.071298	0.280742	0.375723	0.252252	0.344017	0.064695	0.0347222	0.296296	0.644562	0.0321101	0.060241	0.245902	0.285714	0.104348	0.68	0.0447761	0.0819672	0.215909	0.173913	0.222222	0.583333	0	0	0.133333	0.111111	0.0833333	0
RNF220	0.403263	0.40291	0.359236	0.329461	0.232502	0.23301	0.37863	0.426357	0.145622	0.111538	0.120553	0.129799	0.386311	0.321773	0.378378	0.371795	0.121996	0.104167	0.492063	0.602122	0.0917431	0.0843374	0.409836	0.52381	0.0869565	0.413333	0.0746269	0.122951	0.329545	0.23913	0.555556	0.5	0.0434783	0.0222222	0.133333	0	0.208333	0
TMEM53	0.0893551	0.129665	0.0579618	0.0654699	0.0128721	0.0323625	0.109175	0.17165	0.0110599	0.00576923	0.0128459	0.00731261	0.049884	0.061657	0.0579151	0.0811966	0.012939	0.0138889	0.0529101	0.137931	0.00458716	0.0281125	0.0765027	0.0634921	0.00869565	0.413333	0.0298507	0.057377	0.0113636	0	0.0666667	0.0833333	0	0	0.0888889	0	0	0
C1orf228	0.118881	0.141682	0.248408	0.276663	0.0547064	0.0711974	0.138211	0.115172	0.0313364	0.00961539	0.062253	0.0420475	0.198376	0.250482	0.169884	0.155983	0.0110906	0.00694444	0.179894	0.259947	0.0321101	0.0281125	0.147541	0.206349	0	0	0.208955	0.491803	0.0227273	0	0.122222	0	0.0434783	0.0666667	0.2	0	0	0
KIF2C	0.00699301	0.00253004	0.00764331	0	0.00241352	0	0.010453	0.00110742	0.000921659	0.00192308	0.00197628	0.00548446	0.00580046	0.00578035	0.002574	0	0	0	0.603175	0.809019	0.00917431	0	0	0	0	0	0	0.00819672	0	0	0	0	0	0	0	0	0.0416667	0
RP11.269F19.2	0.001554	0.00253004	0.00191083	0	0	0	0.00116144	0	0	0.00192308	0.00197628	0	0.00116009	0	0	0	0.00369686	0	0	0	0	0	0.00546448	0	0	0	0	0	0	0	0	0	0	0	0	0	0	0
RPS8	25.3699	34.8166	34.1739	45.9683	64.6227	74.7508	22.6458	34.0963	11.7253	14.9788	23.0761	23.5887	67.5986	80.4952	39.8803	53.2628	10.2773	14.2708	44.7619	57.7639	6.8945	4.83534	41.4809	51.2063	28.1913	57.6267	14.8209	21.4262	80.1591	87.6087	77.1444	107.583	0.73913	1.88889	46.4222	28.8889	60.1667	67.4
BEST4	0.000777001	0	0	0	0.000804505	0.00323625	0	0.00110742	0.000921659	0.00384615	0.00197628	0.00365631	0	0	0	0	0.00184843	0.00694444	0	0	0	0	0	0.015873	0	0	0	0	0.0113636	0	0	0.0833333	0	0	0	0	0	0
PLK3	0.268842	0.211891	0.272611	0.151003	0.163315	0.0987055	0.240418	0.173865	0.0359447	0.0192308	0.0563241	0.0493601	0.265661	0.144509	0.359073	0.239316	0.0147874	0.00694444	0.269841	0.169761	0.0458716	0.0240964	0.31694	0.15873	0.0695652	0.306667	0.0746269	0.0901639	0.215909	0.130435	0.277778	0	0	0.0444444	0.0444444	0	0.125	0
TCTEX1D4	0.000777001	0.00316256	0.00127389	0	0	0.00161812	0	0	0	0	0.00296443	0	0.00116009	0	0	0	0	0	0	0	0.00458716	0	0	0	0	0	0	0	0	0	0	0	0	0	0	0	0	0
BTBD19	0.037296	0.0480708	0.0299363	0.0232313	0.0241352	0.012945	0.0278746	0.0332226	0	0	0.00395257	0.00182815	0.025522	0.0211946	0.043758	0.0555556	0	0.00694444	0.0687831	0.0291777	0.00458716	0	0.0218579	0.015873	0.0434783	0.0266667	0	0.00819672	0.113636	0.23913	0.0111111	0	0	0	0	0	0	0
PTCH2	0.018648	0.0170778	0.0216561	0.0200634	0.0305712	0.0177994	0.018583	0.0199336	0.0046083	0.00384615	0.00592885	0.00365631	0.0452436	0.0192678	0.032175	0.034188	0.00369686	0	0.021164	0.0265252	0	0.00401606	0.0163934	0.015873	0	0.04	0	0.00819672	0.0113636	0.0217391	0.0333333	0	0	0	0.0444444	0	0	0
EIF2B3	0.239316	0.309298	0.256688	0.248152	0.148029	0.184466	0.285714	0.359911	0.0562212	0.05	0.0671937	0.0511883	0.335267	0.346821	0.292149	0.34188	0.0609982	0.0555556	0.253968	0.496021	0.0229358	0.0281125	0.311475	0.333333	0.0434783	0.306667	0.0597015	0.0655738	0.227273	0.0652174	0.266667	0.416667	0	0	0.0666667	0	0.458333	0.2
HECTD3	0.185703	0.247944	0.111465	0.133052	0.0571199	0.0614887	0.212544	0.363234	0.0368664	0.025	0.0306324	0.0511883	0.12761	0.121387	0.148005	0.166667	0.0443623	0.0347222	0.111111	0.30504	0.0458716	0.0281125	0.147541	0.333333	0.0434783	0.24	0.0298507	0.0737705	0.125	0.0869565	0.0777778	0.166667	0	0	0.111111	0.222222	0.291667	0.2
UROD	0.30303	0.419355	0.233758	0.32735	0.211585	0.250809	0.380952	0.611296	0.0479263	0.0576923	0.0454546	0.0786106	0.321346	0.468208	0.378378	0.401709	0.0665434	0.0555556	0.396825	0.787798	0.0321101	0.0963855	0.42623	0.396825	0.217391	0.573333	0.0895522	0.147541	0.340909	0.391304	0.233333	0.25	0	0.0222222	0.2	0.444444	0.375	0
ZSWIM5	0	0	0	0	0	0	0	0	0.00645161	0	0.00296443	0.00182815	0	0.00192678	0.001287	0	0.00369686	0.00694444	0	0	0	0	0.00546448	0	0	0.0133333	0	0	0	0	0	0	0	0	0.0222222	0	0	0
LINC01144	0.000777001	0.00189753	0.000636943	0	0.00160901	0.00161812	0.00116144	0	0.000921659	0	0	0	0.00232019	0	0.002574	0	0	0	0	0	0	0	0.00546448	0	0	0.0133333	0	0	0	0	0	0	0	0	0	0	0	0
HPDL	0	0	0	0	0	0	0	0	0	0	0.00197628	0	0.00116009	0.00192678	0	0.00213675	0	0	0.005291	0.00795756	0	0	0.00546448	0	0	0	0	0	0	0	0	0.0833333	0	0	0	0	0	0
MUTYH	0.045066	0.0493359	0.0496815	0.0454065	0.0506838	0.0566343	0.0383275	0.0465116	0.0258065	0.0230769	0.0335968	0.0255941	0.0696056	0.0828516	0.047619	0.0534188	0.0166359	0.0277778	0.0899471	0.153846	0.0137615	0.00803213	0.0437158	0.015873	0.0347826	0.0533333	0	0.0245902	0.0454545	0.0434783	0.0444444	0.0833333	0	0	0.0222222	0	0.0416667	0
TOE1	0.0808081	0.0917141	0.0757962	0.0844773	0.0619469	0.0647249	0.0720093	0.0775194	0.035023	0.0192308	0.0355731	0.047532	0.0939675	0.1079	0.0965251	0.0790598	0.025878	0.0208333	0.216931	0.228117	0.0275229	0.00803213	0.153005	0.031746	0.026087	0.2	0.0149254	0.0327869	0.0340909	0	0.0555556	0.0833333	0	0.0222222	0.0666667	0.111111	0.125	0
TESK2	0.034965	0.0487034	0.0280255	0.0432946	0.0683829	0.0744337	0.123113	0.104097	0.0285714	0.0153846	0.0167984	0.0164534	0.0580046	0.0674374	0.0759331	0.106838	0.0277264	0	0.0634921	0.0848806	0.0183486	0.00401606	0.0983607	0.111111	0.0434783	0.04	0.0746269	0.106557	0.0454545	0.0217391	0.133333	0	0	0	0.0222222	0	0.0416667	0
CCDC163P	0.003108	0.00316256	0.00127388	0.0031679	0.00160901	0	0.00232288	0.00664452	0.00184332	0	0	0	0.00232019	0.00385357	0.002574	0	0.00369686	0	0.005291	0.0106101	0	0	0.00546448	0	0	0.0133333	0	0	0	0	0	0	0	0	0	0	0	0
MMACHC	0.020202	0.0234029	0.0203822	0.032735	0.0168946	0.012945	0.0209059	0.0276855	0.00368664	0.00192308	0.00790514	0.00182815	0.025522	0.0385356	0.028314	0.034188	0.00369686	0	0.031746	0.0503979	0.00458716	0	0.0163934	0.031746	0	0.0533333	0	0.0163934	0	0.0217391	0.0444444	0	0	0	0	0.111111	0	0
PRDX1	9.59596	15.6768	5.0828	7.36536	1.37892	1.93366	10.6481	20.412	0.693088	0.792308	0.823122	1.06581	5.94548	7.35838	8.3964	10.9167	0.454713	0.576389	6.9418	18.7666	0.807339	1.9759	7.42077	10.0635	1.57391	10.5733	3.28358	9.59016	2.88636	3.08696	3.28889	3.83333	0.434783	0.444444	1.48889	2.22222	3	1.4
AKR1A1	2.0676	3.15623	1.3	2.01373	0.724055	1.00162	2.29384	3.78516	0.123502	0.15	0.156126	0.20841	1.77726	2.04239	1.88674	2.35897	0.140481	0.111111	1.73545	3.95756	0.252294	0.417671	1.67213	2.01587	0.373913	2.16	0.477612	0.819672	1.34091	1.69565	1.04444	1.41667	0	0.0444444	0.622222	0.666667	0.708333	0.8
NASP	0.727273	0.955092	0.766242	0.971489	0.786806	0.796117	0.75029	1.06866	0.375115	0.309615	0.378458	0.383912	1.5232	2.59923	1.0991	1.48504	0.390018	0.354167	4.93651	5.96021	0.114679	0.156627	1.12568	1.4127	0.652174	1.13333	0.164179	0.377049	1.18182	1	1.34444	1.25	0.0869565	0.0888889	0.488889	0.222222	0.666667	1
CCDC17	0.010878	0.0158128	0.00828025	0.0095037	0.00482703	0.00485437	0.00929152	0.00996678	0.000921659	0.00192308	0.000988142	0	0.0104408	0.0134875	0.00514801	0.00854701	0.00184843	0	0.00529101	0.00530504	0	0.00401606	0.010929	0.031746	0	0	0	0.00819672	0.0113636	0.0217391	0.0111111	0	0	0	0	0	0.0416667	0
GPBP1L1	0.733489	0.878558	0.590446	0.624076	0.460981	0.42233	0.66899	0.797342	0.165899	0.198077	0.172925	0.182815	0.650812	0.583815	0.7426	0.715812	0.182994	0.243056	0.645503	0.931034	0.100917	0.136546	0.781421	0.873016	0.330435	1.06667	0.0895522	0.163934	0.613636	0.695652	0.722222	0.75	0.0434783	0.133333	0.311111	0.222222	0.583333	0
TMEM69	0.167832	0.230234	0.16242	0.222809	0.104586	0.13754	0.212544	0.266888	0.0258065	0.0269231	0.0474308	0.0566728	0.204176	0.238921	0.198198	0.252137	0.0221811	0.0277778	0.179894	0.363395	0.00917431	0.0200803	0.245902	0.333333	0.0608696	0.386667	0.0447761	0.0409836	0.0568182	0.0217391	0.0888889	0.25	0	0.0444444	0.0444444	0.111111	0.0833333	0
IPP	0.030303	0.0366856	0.0178344	0.0232313	0.0193081	0.0145631	0.039489	0.0299003	0.0709677	0.0442308	0.0563241	0.0621572	0.0301624	0.0231214	0.029601	0.0192308	0.0702403	0.00694444	0.0740741	0.0557029	0.00458716	0	0.10929	0.031746	0.0521739	0.213333	0.0149254	0.0327869	0.181818	0.0652174	0.0777778	0	0	0	0.0666667	0	0.0416667	0
MAST2	0.0660451	0.0702087	0.066879	0.0591341	0.0587289	0.0436893	0.0952381	0.10742	0.0101382	0.00769231	0.0128459	0.00365631	0.12877	0.11368	0.142857	0.0918803	0.00924214	0.00694444	0.169312	0.127321	0	0.00401606	0.0710383	0.142857	0.00869565	0.0933333	0.0149254	0.00819672	0.0454545	0.0217391	0.0555556	0	0	0.0222222	0	0	0.0416667	0
PIK3R3	0.020979	0.028463	0.0121019	0.0253432	0.0297667	0.0194175	0.0232288	0.0376523	0.0184332	0.0115385	0.00592885	0.023766	0.0197216	0.0250482	0.018018	0.0235043	0.0203327	0.0208333	0.0529101	0.071618	0	0.00803213	0.0273224	0.047619	0.00869565	0.16	0.0149254	0.0245902	0.0681818	0.130435	0.0444444	0	0	0	0	0	0.208333	0.2
RP4.533D7.5	0.000777001	0.000632511	0	0	0.00160901	0	0.00116144	0	0	0.00192308	0.000988142	0	0	0.00192678	0	0.00213675	0	0.00694444	0	0.00530504	0	0	0	0	0	0.0133333	0	0.00819672	0	0	0	0	0	0	0	0	0	0
TSPAN1	0.000777001	0.0132827	0.00127388	0.00739176	0	0.00647249	0	0.0265781	0.000921659	0.00384615	0.000988142	0.00731261	0.00116009	0.00385357	0	0.0106838	0	0	0	0.0106101	0	0.00401606	0	0	0	63.0533	0	0.00819672	0	0	0	0	0	0	0.0444444	0	0	0
POMGNT1	0.0979021	0.12334	0.0764331	0.0960929	0.0603379	0.0647249	0.11266	0.178295	0.0479263	0.0480769	0.0375494	0.0420475	0.0928074	0.109827	0.124839	0.145299	0.0406654	0.0555556	0.132275	0.169761	0.0183486	0.0321285	0.103825	0.126984	0.104348	0.506667	0	0.0327869	0.181818	0.0217391	0.1	0.166667	0	0	0.111111	0	0.125	0
LURAP1	0	0.00126502	0	0	0	0	0	0.00110742	0	0	0	0	0	0	0	0	0	0	0	0.00530504	0	0.00401606	0	0	0	0.0133333	0	0	0	0	0	0	0	0	0	0	0	0
RAD54L	0	0.000632511	0	0.00105597	0	0	0	0.00110742	0	0	0	0	0.00232019	0.00963391	0	0.0042735	0.00184843	0	0.169312	0.153846	0	0	0	0	0	0	0	0	0	0	0	0	0	0	0	0	0	0
LRRC41	0.246309	0.347881	0.259873	0.241816	0.168142	0.144013	0.271777	0.386489	0.0645161	0.05	0.0503953	0.0511883	0.272622	0.287091	0.326898	0.361111	0.051756	0.0625	0.269841	0.374005	0.0321101	0.0120482	0.273224	0.333333	0.173913	1.53333	0.0447761	0.0655738	0.329545	0.217391	0.277778	0.166667	0	0.0444444	0.133333	0.111111	0.208333	0
UQCRH	2.56566	4.67615	3.66561	5.11932	3.78439	5.04045	2.80372	5.59468	0.935484	1.17692	1.06917	1.40768	5.38863	7.16956	3.66281	5.56838	0.990758	1.25	5.51852	9.54377	0.46789	0.763052	3.91257	5.4127	1.70435	10.1333	0.910448	2.07377	5.59091	6.04348	5.61111	7.66667	0.173913	0.377778	1.37778	1.77778	3.08333	2.8
NSUN4	0.177933	0.223276	0.161146	0.171067	0.119871	0.113269	0.1777	0.251384	0.0175115	0.0153846	0.0256917	0.0310786	0.191415	0.157996	0.200772	0.185897	0.0221811	0.0138889	0.126984	0.31565	0.00917431	0.0321285	0.229508	0.0952381	0.0956522	0.36	0.0298507	0.0737705	0.125	0.130435	0.2	0.0833333	0	0	0.0888889	0	0.0416667	0
FAAH	0.011655	0.0158128	0.0286624	0.0390708	0.0185036	0.0161812	0.0150987	0.0121816	0.00368664	0	0.00197628	0.00365631	0.025522	0.0134875	0.016731	0.017094	0.00184843	0.00694444	0.015873	0.0185676	0	0.00803213	0.0327869	0.031746	0.0173913	0.2	0	0	0.125	0.0434783	0.0333333	0	0	0	0.0444444	0.222222	0	0
MKNK1.AS1	0.00543901	0.00253004	0.0044586	0.00422386	0.000804505	0	0.00348432	0.00221484	0	0	0.00197628	0.00182815	0.00348028	0	0.01287	0.00641026	0	0	0	0	0	0	0	0	0	0	0	0	0	0	0.0111111	0	0	0	0	0	0	0
MKNK1	1.47863	2.05693	0.898726	0.944034	0.168142	0.186084	1.61672	2.38649	0.0654378	0.107692	0.103755	0.252285	0.734339	0.782274	1.34492	1.55983	0.0609982	0.152778	0.756614	2.02653	0.238532	0.277108	1.15847	1.71429	0.0869565	0.386667	0.0746269	0.188525	0.136364	0.152174	0.4	0.416667	0.0434783	0.0444444	0.222222	0.333333	0.125	0
MOB3C	0.327117	0.326376	0.147134	0.128828	0.0410298	0.038835	0.245064	0.321152	0.0276498	0.025	0.0227273	0.0292505	0.0986079	0.0809249	0.234234	0.269231	0.0203327	0.0277778	0.15873	0.206897	0.0642202	0.0321285	0.180328	0.190476	0.026087	0.106667	0.0149254	0.0655738	0.0227273	0.0652174	0.0555556	0	0	0.0222222	0.0666667	0	0	0
ATPAF1	0.205128	0.261227	0.199363	0.190074	0.11424	0.108414	0.234611	0.290144	0.0608295	0.0576923	0.0859684	0.0694698	0.232019	0.231214	0.268983	0.226496	0.0462107	0.104167	0.402116	0.588859	0.0412844	0.0361446	0.240437	0.349206	0.104348	0.266667	0.0597015	0.0819672	0.102273	0.152174	0.166667	0.25	0	0	0.111111	0.111111	0.166667	0
EFCAB14	1.30225	1.57116	0.987261	1.01584	0.716814	0.582524	1.30778	1.67553	0.229493	0.238462	0.306324	0.296161	1.0522	0.926782	1.24067	1.20085	0.277264	0.305556	1.11111	1.98143	0.243119	0.136546	1.46995	1.63492	0.356522	1.30667	0.38806	0.377049	0.840909	0.586957	1.12222	0.916667	0.26087	0.0666667	0.8	0.555556	0.5	0.6
LINC00853	0.002331	0.00189753	0	0	0	0	0.00116144	0	0	0	0.000988142	0	0	0	0.002574	0.00213675	0	0	0.00529101	0	0	0	0	0	0	0.0266667	0	0.00819672	0.0113636	0.0434783	0	0	0	0	0	0	0	0
PDZK1IP1	0.001554	0	0.00127389	0.00211193	0	0	0	0	0	0	0.000988142	0	0.00116009	0	0	0.00213675	0	0	0	0	0	0	0	0	0.46087	5.22667	0	0	0	0	0	0	0	0	0	0	0	0
TAL1	0	0	0	0	0	0	0	0	0	0	0	0	0	0	0.001287	0	0	0	0	0.0106101	0	0	0	0	0	0	0.179104	0.139344	0	0	0	0	0.0434783	0.0666667	0	0	0	0
STIL	0.00854701	0.0278305	0.00955414	0.0179514	0.00241352	0.00161812	0.0243902	0.0299003	0	0	0	0	0.0174014	0.0500963	0.015444	0.0277778	0	0	0.428571	0.511936	0.00458716	0.00401606	0.0273224	0.015873	0	0.0666667	0.0149254	0.0163934	0.0340909	0.0217391	0.0111111	0	0	0	0	0	0	0
CMPK1	1.22999	1.60215	0.843949	1.0264	0.932422	0.911003	1.27294	1.90255	0.297696	0.401923	0.426877	0.446069	1.21346	1.29865	1.24453	1.45726	0.264325	0.354167	1.51852	2.5252	0.288991	0.24498	1.30055	1.63492	0.365217	3.82667	0.402985	0.827869	1.07955	1.06522	1.05556	1.33333	0.0869565	0.177778	1.08889	0.444444	1	1.2
FOXD2.AS1	0.016317	0.0126502	0.00828026	0.0063358	0.00965406	0	0.00696864	0.00775194	0.00829493	0.00769231	0.00296443	0.00548446	0.00928074	0.00770713	0.00772201	0.00641026	0.012939	0	0.010582	0.0318302	0.0137615	0	0.0327869	0	0.00869565	0	0	0	0	0	0.0111111	0	0.0434783	0	0	0	0	0
FOXD2	0.003885	0.00253004	0.00191083	0	0.00241352	0	0.0058072	0.0055371	0.0119816	0.0173077	0	0.0127971	0.00232019	0.00385357	0.005148	0.00213675	0.00369686	0.0138889	0.015873	0	0	0.00401606	0	0	0	0.0133333	0	0	0	0	0	0	0	0	0	0	0	0
SPATA6	0.0637141	0.0733713	0.0522293	0.0549102	0.148833	0.10356	0.0371661	0.0786268	0.000921659	0	0.00988142	0.00182815	0.162413	0.0770713	0.0617761	0.0512821	0.0147874	0	0.116402	0.233422	0.00917431	0.0200803	0.0437158	0.0634921	0.130435	0.173333	0.0149254	0.0491803	0.25	0.23913	0.211111	0.166667	0	0	0.0222222	0	0	0
BEND5	0	0	0.000636943	0	0.0563154	0.0906149	0	0	0	0.00384615	0.00197628	0	0.00696056	0.0192678	0.001287	0.0042735	0.00184843	0	0.00529101	0.0159151	0	0	0	0	0.0173913	0.0933333	0	0	0.363636	0.23913	0.0666667	0	0	0	0.0222222	0	0.0833333	0
ELAVL4	0.01554	0.00885515	0.00382166	0.00105597	0.0273532	0.0582524	0.0267131	0.0199336	0.000921659	0	0	0	0.0440835	0.0905588	0.048906	0.042735	0	0	0.042328	0.0477454	0.0137615	0.00401606	0.010929	0.015873	0	0	0.0149254	0	0	0.0217391	0.0444444	0	0	0	0	0	0.0833333	0
FAF1	0.179487	0.222011	0.176433	0.184794	0.16251	0.150485	0.196283	0.265781	0.0663595	0.0942308	0.0731225	0.0822669	0.24942	0.356455	0.247104	0.292735	0.077634	0.0763889	0.439153	0.602122	0.0504587	0.060241	0.234973	0.253968	0.113043	0.32	0.0447761	0.0983607	0.295455	0.282609	0.266667	0.416667	0.0869565	0.0666667	0.0444444	0.111111	0.291667	0.2
CDKN2C	0.016317	0.030993	0.0133758	0.0443506	0.0675784	0.0873786	0.018583	0.0409745	0.0451613	0.05	0.0602767	0.0639854	0.0406032	0.0770713	0.021879	0.0320513	0.127542	0.0972222	0.714286	1.35279	0.00458716	0.0281125	0.0928962	0.142857	0.0173913	0	0.0746269	0.213115	0.818182	0.956522	0.133333	0	0	0.0444444	0	0	0.333333	0
RNF11	0.48174	0.629349	0.43949	0.369588	0.213194	0.216828	0.538908	0.730897	0.078341	0.0961538	0.0810277	0.111517	0.444316	0.39499	0.65251	0.636752	0.0739371	0.0625	0.402116	0.822281	0.0733945	0.104418	0.644809	0.492063	0.208696	1.09333	0.164179	0.278689	0.215909	0.152174	0.266667	0.166667	0	0.133333	0.466667	0.222222	0.208333	0.2
TTC39A	0.002331	0.00126502	0.000636943	0.00105597	0.000804505	0	0	0	0	0.00384615	0	0.00182815	0	0	0	0	0	0	0	0	0	0	0	0	0.00869565	0.146667	0	0	0	0	0	0	0	0	0.288889	0	0	0
EPS15	1.34343	1.62239	0.973248	1.05808	0.590507	0.501618	1.30314	1.78184	0.389862	0.407692	0.341897	0.347349	0.969838	0.840077	1.27542	1.29274	0.356747	0.326389	1.13757	1.8992	0.252294	0.220884	1.50273	1.44444	0.226087	0.76	0.283582	0.377049	1.06818	0.826087	1.15556	1	0.0434783	0.111111	0.533333	0.222222	1.70833	0
RP11.253A20.1	0.003108	0.000632511	0.000636943	0.00211193	0.00321802	0.00161812	0.00348432	0.00110742	0.00184332	0	0.00197628	0	0.00232019	0	0.001287	0	0	0	0	0.00530504	0	0	0	0	0	0	0	0.00819672	0.0227273	0	0.0111111	0	0	0	0	0	0	0
OSBPL9	0.415695	0.600253	0.35414	0.440338	0.346742	0.339806	0.439024	0.621262	0.104147	0.117308	0.129447	0.182815	0.49884	0.477842	0.405405	0.521368	0.116451	0.131944	0.460317	0.748011	0.0642202	0.060241	0.404372	0.68254	0.234783	1.02667	0.149254	0.344262	0.909091	0.804348	0.411111	0.583333	0.0434783	0.0444444	0.311111	0.111111	0.708333	0
NRDC	0.949495	1.09108	0.91465	0.857445	1.02735	0.846278	0.987224	1.21816	0.340092	0.323077	0.333992	0.33638	1.51044	1.22351	1.24196	1.06838	0.312384	0.256944	1.30159	1.58621	0.224771	0.148594	1.33333	1.15873	0.321739	1.25333	0.0447761	0.188525	1.38636	1.1087	1.6	1.33333	0.173913	0.0666667	1.02222	0.444444	1.125	0.6
RP4.657D16.3	0.001554	0.00379507	0.00254777	0.0063358	0.00402253	0.00485437	0.00232288	0	0.000921659	0.00192308	0	0.00182815	0.00464037	0.00578035	0.001287	0.00641026	0	0	0.010582	0.00795756	0	0	0.00546448	0.015873	0	0	0	0	0.0113636	0	0	0	0	0	0	0	0	0
RP4.657D16.6	0.001554	0.000632511	0.000636943	0.0031679	0.000804505	0.00161812	0.00116144	0.00221484	0	0	0	0	0.00348028	0	0	0	0	0	0	0	0	0	0	0	0	0	0	0	0	0	0	0	0	0	0	0	0	0
RAB3B	0.000777001	0	0.00191083	0.00105597	0.00160901	0.00161812	0.00232288	0	0.00276498	0.00192308	0.00197628	0.00365631	0.00116009	0.00192678	0.002574	0.0042735	0	0	0.00529101	0.00530504	0	0	0.00546448	0	0.026087	0.0266667	0.0149254	0.0163934	0	0	0	0	0	0	0.0222222	0	0	0
TXNDC12	0.776224	1.24668	0.69172	1.06653	0.49638	0.700647	0.703833	1.22924	0.152995	0.175	0.176877	0.235832	0.850348	1.19461	0.812098	1.15171	0.12939	0.166667	0.915344	1.95225	0.105505	0.0923695	0.775956	1.06349	0.217391	1.17333	0.104478	0.286885	0.579545	0.847826	0.766667	1.16667	0.130435	0.0222222	0.311111	0.111111	0.375	0
KTI12	0.0784771	0.087919	0.0745223	0.0760296	0.0514883	0.0485437	0.0813008	0.133998	0.043318	0.025	0.0395257	0.0182815	0.104408	0.109827	0.0926641	0.0982906	0.0369686	0	0.0846561	0.172414	0.0137615	0.0120482	0.0819672	0.111111	0.0173913	0.146667	0.0149254	0.057377	0.0681818	0.108696	0.155556	0.25	0	0.0222222	0.111111	0	0.0833333	0
BTF3L4	1.49573	2.0778	1.30127	1.59873	0.736927	0.964401	1.41928	2.10742	0.147465	0.171154	0.185771	0.259598	1.4536	1.83815	1.56242	1.99145	0.144177	0.118056	1.37566	2.91247	0.224771	0.333333	1.32787	1.55556	0.4	2.49333	0.268657	0.598361	0.988636	0.978261	1.14444	0.916667	0.0434783	0.111111	0.333333	0.111111	0.458333	0.4
ZFYVE9	0	0	0.000636943	0	0.000804505	0	0	0	0.000921659	0	0.00988142	0.0109689	0.00116009	0	0.001287	0	0.00554529	0	0.00529101	0.00795756	0	0	0.0163934	0.015873	0.130435	0.133333	0.0149254	0.0163934	0.0113636	0	0	0	0	0	0	0	0	0
CC2D1B	0.144522	0.16382	0.0853503	0.0781415	0.0426388	0.0469256	0.150987	0.236988	0.043318	0.0288462	0.0355731	0.0329068	0.0951276	0.0674374	0.176319	0.119658	0.0499076	0.0486111	0.174603	0.222812	0.0229358	0.0401606	0.125683	0.174603	0.00869565	0.2	0.0298507	0.0163934	0.102273	0.0652174	0.0888889	0.333333	0	0.0444444	0	0.111111	0.125	0
ORC1	0.001554	0.00379507	0.000636943	0.0031679	0.00160901	0.00161812	0.00348432	0.00221484	0.00184332	0.00192308	0.000988142	0	0.0139211	0.0500963	0.003861	0.00854701	0.00184843	0	0.185185	0.212202	0	0	0.00546448	0.015873	0	0	0	0.00819672	0	0	0	0	0	0	0	0	0	0
PRPF38A	0.441336	0.536369	0.470701	0.5132	0.393403	0.385113	0.448316	0.590255	0.214747	0.230769	0.203557	0.206581	0.62065	0.633911	0.567568	0.583333	0.22366	0.291667	0.78836	0.859416	0.087156	0.108434	0.743169	1.01587	0.191304	0.746667	0.134328	0.237705	0.5	0.413043	0.722222	0.833333	0.0434783	0.0888889	0.266667	0.222222	0.166667	0
ZCCHC11	0.406371	0.499684	0.42293	0.388596	0.262269	0.255663	0.563299	0.585825	0.567742	0.436538	0.576087	0.404022	0.460557	0.402697	0.662806	0.608974	0.473198	0.409722	0.910053	0.607427	0.114679	0.0562249	1.03279	1.04762	0.565217	0.733333	0.238806	0.352459	0.181818	0.195652	0.955556	1.08333	0.130435	0.2	1.31111	0.444444	0.25	0
GPX7	0.001554	0	0.0152866	0.00844773	0.0144811	0.012945	0.00116144	0.00221484	0.0516129	0.0538462	0.0701581	0.0694698	0.025522	0.026975	0.036036	0.0192308	0.0443623	0.0277778	0.0899471	0.0450928	0.00458716	0	0.0491803	0.031746	0.026087	0.0666667	0.0895522	0.0819672	0.0113636	0.0217391	0.0222222	0.166667	0	0	0.311111	0.111111	0	0
FAM159A	0.002331	0	0.00254777	0.0031679	0.00643604	0.00161812	0.00232288	0.00110742	0.0654378	0.0576923	0.0790514	0.0731261	0.00232019	0.00963391	0.033462	0.00854701	0.103512	0.118056	0.0740741	0.0212202	0.00458716	0	0.0983607	0.047619	0	0	0	0	0	0	0.111111	0	0	0	0.0888889	0	0	0
COA7	0.198135	0.209361	0.144586	0.152059	0.0876911	0.0873786	0.238095	0.245847	0.00829493	0.0134615	0.0177866	0.0182815	0.174014	0.250482	0.24453	0.235043	0.0166359	0.0208333	0.238095	0.435013	0.0458716	0.0160643	0.218579	0.253968	0.0608696	0.146667	0.0447761	0.0655738	0.113636	0.0434783	0.122222	0.0833333	0	0	0.0222222	0.111111	0	0
ZYG11B	0.585859	0.774826	0.470701	0.473073	0.29284	0.234628	0.674797	0.774086	0.0516129	0.0538462	0.0859684	0.071298	0.476798	0.433526	0.583012	0.547009	0.0628466	0.0833333	0.534392	0.923077	0.137615	0.160643	0.584699	0.650794	0.217391	0.706667	0.119403	0.0901639	0.261364	0.152174	0.477778	0	0.0434783	0.0888889	0.0888889	0.222222	0.0833333	0
ECHDC2	0.036519	0.117015	0.0184713	0.062302	0.0756235	0.158576	0.0429733	0.138427	0.0451613	0.0769231	0.0652174	0.0676417	0.075406	0.148362	0.0553411	0.102564	0.0462107	0.152778	0.0740741	0.177719	0.00917431	0.00803213	0.0874317	0.190476	0.226087	1.10667	0.0149254	0.0983607	0.181818	0.217391	0.155556	0.25	0	0.0222222	0	0	0.0833333	0
SCP2	2.15152	3.56483	1.22102	2.13411	1.27997	1.71359	2.32404	4.07641	0.458986	0.613461	0.394269	0.528336	2.0348	2.65896	1.86873	2.55983	0.460259	0.701389	2.32804	4.98143	0.307339	0.289157	2.13115	3.14286	1.0087	4.12	0.492537	1.06557	1.31818	1.30435	2.15556	3.83333	0.26087	0.244444	0.733333	0.555556	0.583333	0.2
SLC1A7	0	0	0	0	0	0	0.00116144	0	0.000921659	0	0.000988142	0	0	0	0	0.00213675	0.00739372	0.0208333	0	0	0	0	0	0	0	0	0	0	0	0	0	0	0	0	0	0	0	0
CPT2	0.29526	0.384567	0.233758	0.30095	0.160901	0.152104	0.293844	0.409745	0.0258065	0.0423077	0.0335968	0.0182815	0.279582	0.254335	0.262548	0.32265	0.0295749	0.0208333	0.275132	0.474801	0.0550459	0.060241	0.278689	0.285714	0.0608696	0.32	0.0597015	0.0655738	0.340909	0.23913	0.233333	0.5	0	0.0444444	0.0444444	0	0.291667	0.2
RP5.1024G6.2	0.003885	0.000632511	0.00191083	0.00105597	0.00160901	0.00161812	0.00232288	0.00332226	0.00184332	0.00192308	0.00296443	0	0.00116009	0.00192678	0.003861	0.00213675	0.00184843	0	0	0.00265252	0	0	0	0.031746	0	0	0	0	0	0	0	0	0	0	0	0	0	0
C1orf123	0.392385	0.531309	0.384713	0.564942	0.341915	0.417476	0.370499	0.586932	0.131797	0.138462	0.13834	0.146252	0.545244	0.73025	0.485199	0.583333	0.138632	0.131944	0.666667	1.06897	0.0825688	0.100402	0.42623	0.714286	0.165217	0.893333	0.0746269	0.188525	0.579545	0.608696	0.433333	0.833333	0.0869565	0.0888889	0.155556	0	0.708333	0
MAGOH	0.761461	1.04681	0.809554	1.12249	0.767498	0.909385	0.69338	1.06977	0.364977	0.473077	0.387352	0.482633	1.2123	1.52601	1.02059	1.37607	0.373383	0.465278	1.37037	2.08488	0.105505	0.164659	1.18579	1.33333	0.347826	1.10667	0.298507	0.565574	0.863636	0.782609	1.43333	1.41667	0.0434783	0.0666667	0.444444	0.444444	0.833333	1.2
RP5.1024G6.5	0.003108	0.00253004	0.000636943	0.00105597	0.00804505	0.00323625	0.00232288	0	0.000921659	0.00192308	0.000988142	0	0.00348028	0.00770713	0	0	0	0	0	0.0132626	0	0	0	0	0	0.04	0	0	0	0.0434783	0.0222222	0	0	0	0	0	0	0
LRP8	0.037296	0.027198	0.0394905	0.0295671	0.0353982	0.0291262	0.0418118	0.0509413	0.0184332	0.0230769	0.041502	0.0292505	0.099768	0.0732177	0.0694981	0.0598291	0.0147874	0	0.238095	0.140584	0.0137615	0.0120482	0.0765027	0.031746	0	0.04	0	0.0163934	0.0227273	0.0652174	0.133333	0.0833333	0	0	0.0888889	0	0.0416667	0
RP4.784A16.5	0	0	0.00191083	0	0.000804505	0.00161812	0	0.00110742	0.00645161	0.0115385	0.00494071	0.00731261	0	0.00192678	0.002574	0	0.00554529	0.00694444	0.010582	0.00265252	0	0	0.010929	0	0	0	0	0	0.0113636	0	0.0111111	0	0	0.0222222	0	0	0	0
RP11.117D22.2	0.0947941	0.104997	0.0248408	0.0802534	0.205149	0.199029	0.0301974	0.0620155	0.0046083	0.00192308	0.00494071	0.00182815	0.155452	0.156069	0.042471	0.0683761	0	0	0.042328	0.0954907	0.0183486	0.0120482	0.0546448	0.0634921	0	0	0	0	0.227273	0.304348	0.266667	0.0833333	0	0	0.777778	0	0	0
NDC1	0.108003	0.123972	0.1	0.108765	0.0418343	0.0323625	0.119628	0.13289	0.0193548	0.0192308	0.0108696	0.0201097	0.0893271	0.111753	0.124839	0.162393	0.0147874	0.0277778	0.312169	0.575597	0.0366972	0.00401606	0.142077	0.0793651	0.0434783	0.08	0.0298507	0.0327869	0.0909091	0.0434783	0.0555556	0.0833333	0	0	0.0222222	0	0	0
YIPF1	0.288267	0.425047	0.254777	0.305174	0.161706	0.208738	0.292683	0.417497	0.0451613	0.0576923	0.0434783	0.0438757	0.261021	0.327553	0.297297	0.305556	0.038817	0.0694444	0.253968	0.506631	0.0458716	0.0321285	0.256831	0.428571	0.0434783	0.68	0.0298507	0.0491803	0.238636	0.347826	0.177778	0	0	0	0.133333	0.111111	0	0
DIO1	0.000777001	0.00189753	0.00127389	0.0031679	0.000804505	0	0.00116144	0.00110742	0	0	0	0	0	0.00192678	0.001287	0.00641026	0	0	0.00529101	0.00265252	0	0.00803213	0	0	0	0	0	0	0	0	0	0	0	0	0	0.111111	0	0
HSPB11	0.430458	0.73814	0.43121	0.705385	0.524537	0.660194	0.406504	0.756368	0.423041	0.430769	0.271739	0.341865	0.829466	1.08285	0.514801	0.856838	0.323475	0.368056	1.50794	2.20159	0.0550459	0.128514	0.715847	1.03175	0.295652	1.32	0.358209	0.721311	1.26136	1.45652	1.02222	1.16667	0.0434783	0.0666667	0.466667	0.666667	0.666667	0.6
LRRC42	0.0582751	0.102467	0.0700637	0.0791975	0.0466613	0.0744337	0.058072	0.119601	0.0119816	0.0307692	0.0227273	0.023766	0.0893271	0.0847784	0.0746461	0.0854701	0.0147874	0.0208333	0.111111	0.183024	0	0.00803213	0.0601093	0.142857	0.156522	0.933333	0.0298507	0.0409836	0.147727	0.130435	0.0555556	0.0833333	0	0	0.111111	0	0.0833333	0
TMEM59	2.01088	3.29412	1.8586	3.18374	1.60418	2.42718	1.5842	2.91473	0.700461	0.953846	0.6917	0.937843	2.27146	3.35453	1.861	2.49359	0.728281	1.07639	1.99471	3.51459	0.233945	0.204819	2.16393	3.1746	1.66957	15.96	0.552239	1.47541	2.28409	3	2.43333	3.25	0.217391	0.355556	1.84444	1	0.958333	0.2
TCEANC2	0.111888	0.179001	0.111465	0.177402	0.12148	0.101942	0.12079	0.161683	0.0488479	0.0711539	0.0592885	0.0347349	0.13109	0.163776	0.108108	0.113248	0.051756	0.0555556	0.195767	0.286472	0.0504587	0.0160643	0.202186	0.206349	0.0434783	0.253333	0.0149254	0.0409836	0.227273	0.217391	0.155556	0	0.0434783	0	0.0666667	0.111111	0.0833333	0
RP11.446E24.4	0	0.00126502	0	0	0	0	0	0.00110742	0	0	0	0	0	0	0	0	0	0	0	0	0	0	0	0	0	0	0	0	0	0	0	0	0	0	0	0	0	0
CYB5RL	0.021756	0.0366856	0.0159236	0.031679	0.0104586	0.00809062	0.0301974	0.0409745	0.00184332	0.00384615	0.006917	0.00365631	0.0232019	0.0289017	0.021879	0.0320513	0.00184843	0.00694444	0.0899471	0.0981432	0.00458716	0.00803213	0.0437158	0.015873	0.0173913	0	0	0.0327869	0	0	0.0111111	0	0	0	0	0	0	0
MRPL37	0.300699	0.428843	0.267516	0.295671	0.189059	0.202265	0.377468	0.517165	0.0691244	0.0634615	0.0662055	0.0859232	0.37819	0.460501	0.368082	0.380342	0.051756	0.0486111	0.656085	1.16446	0.059633	0.0803213	0.322404	0.428571	0.104348	1.10667	0.104478	0.213115	0.261364	0.130435	0.144444	0.5	0	0.0222222	0.0666667	0.111111	0.208333	0.2
SSBP3	0.31857	0.356736	0.36051	0.30095	0.25181	0.279935	0.270616	0.322259	0.102304	0.182692	0.0958498	0.164534	0.404872	0.321773	0.3861	0.41453	0.0942699	0.25	0.470899	0.604775	0.059633	0.0281125	0.311475	0.68254	0.226087	0.933333	0.0298507	0.172131	0.159091	0.173913	0.433333	0.583333	0.0434783	0.0222222	0.0888889	0	0.25	0
SSBP3.AS1	0	0.00189753	0	0	0	0	0	0	0.000921659	0	0	0	0.00232019	0	0.001287	0	0	0	0	0.00265252	0	0	0	0	0.00869565	0.0133333	0	0	0	0	0	0	0	0	0	0	0	0
ACOT11	0.0761461	0.0771663	0.0694268	0.0454065	0.0402253	0.0275081	0.12892	0.121816	0	0.00384615	0.00197628	0.00182815	0.087007	0.0751445	0.162162	0.0790598	0	0	0.148148	0.161804	0.00917431	0.00401606	0.0874317	0.0793651	0.0173913	0.173333	0.0298507	0.0409836	0.0340909	0	0.111111	0	0	0.0222222	0	0	0.0416667	0
MROH7	0.004662	0.00316256	0.000636943	0	0.00402253	0.00323625	0.00464576	0.00664452	0	0	0	0	0.00464037	0.00578035	0.003861	0.00641026	0	0	0	0.0106101	0.00458716	0	0.00546448	0	0	0	0.0149254	0	0	0	0	0	0	0	0	0	0	0
TTC4	0.0621601	0.0752688	0.056051	0.063358	0.0627514	0.0631068	0.0917538	0.0642303	0.035023	0.025	0.0454545	0.0383912	0.135731	0.100193	0.10296	0.0918803	0.0351201	0.0208333	0.121693	0.108753	0.0137615	0.0200803	0.10929	0.0952381	0.0434783	0.12	0	0.00819672	0.0454545	0.0652174	0.111111	0.0833333	0	0	0.111111	0	0	0
PARS2	0.017871	0.0215054	0.00764331	0.0158395	0.0160901	0.00809062	0.018583	0.0221484	0.0046083	0	0.00296443	0	0.0220418	0.0211946	0.015444	0.017094	0.00739372	0.00694444	0.026455	0.0291777	0	0.00803213	0.0163934	0.031746	0.00869565	0.0133333	0	0.0163934	0.0113636	0	0.0222222	0	0	0	0	0	0	0
TTC22	0	0.000632511	0	0.0031679	0	0.00323625	0	0.00110742	0.0184332	0.0461538	0.0227273	0.0365631	0.00116009	0	0	0.00213675	0.0277264	0.0416667	0.010582	0.00265252	0.00458716	0	0.0218579	0.015873	0.026087	0.16	0	0	0.0340909	0.0652174	0.0222222	0	0	0	0	0	0	0
LEXM	0	0	0.000636943	0	0	0	0	0	0.000921659	0.00769231	0	0	0	0	0	0	0.00184843	0.0208333	0	0	0	0	0.00546448	0	0	0	0	0	0	0	0	0	0	0	0	0	0	0
DHCR24	0.198135	0.110057	0.26242	0.108765	0.123894	0.0404531	0.103368	0.111849	0.0211982	0.00192308	0.013834	0.00731261	0.307425	0.179191	0.337194	0.17735	0.0351201	0.0138889	0.391534	0.254642	0.0458716	0.00401606	0.289617	0.0952381	0.165217	0.533333	0.0447761	0.0737705	0.238636	0.0652174	0.166667	0.0833333	0	0	0.133333	0.111111	0.291667	0.2
RP11.67L3.4	0	0.000632511	0.00191083	0	0.000804505	0	0	0	0	0	0	0	0.00232019	0	0.001287	0	0	0	0	0.00795756	0	0	0	0	0	0	0	0	0.0113636	0	0	0	0	0	0	0	0	0
TMEM61	0	0	0	0	0	0	0	0.00110742	0	0	0	0	0	0	0	0	0	0	0	0	0	0	0	0	0	0.146667	0	0	0	0	0	0	0	0	0	0	0	0
USP24	0.355866	0.452245	0.315287	0.30095	0.156074	0.121359	0.407666	0.439646	0.119816	0.128846	0.104743	0.104205	0.24478	0.265896	0.344916	0.361111	0.118299	0.138889	0.322751	0.488064	0.0733945	0.0481928	0.431694	0.428571	0.0956522	0.32	0.0149254	0.0409836	0.147727	0.130435	0.322222	0.166667	0.0434783	0.0222222	0.577778	0.444444	0.25	0
RP11.504A18.1	0.001554	0.00506009	0	0	0	0	0.00116144	0.00885936	0	0	0	0	0	0	0	0	0	0	0	0.00265252	0	0	0.00546448	0.015873	0	0	0	0	0	0	0	0	0	0	0	0	0	0
PLPP3	0.562549	0.781784	0.115924	0.165787	0.00402253	0	0.629501	1.03765	0.00276498	0	0.00197628	0	0.0417633	0.0655106	0.104247	0.132479	0.00369686	0	0.10582	0.62069	0.0412844	0.0361446	0.322404	0.412698	0.0521739	0.226667	0	0.0327869	0.25	0.26087	0	0	0	0.0222222	0.0666667	0.222222	0	0
PRKAA2	0.001554	0	0	0	0	0	0	0	0	0	0.000988142	0	0	0	0	0	0	0	0	0	0	0	0	0	0.0782609	0.706667	0	0	0	0	0	0	0	0.0222222	0	0	0	0
C1orf168	0	0	0	0	0	0.00161812	0	0	0	0	0	0	0	0	0	0	0	0	0	0	0	0	0	0	0.0869565	0.36	0	0	0	0	0	0	0	0	0	0	0	0
DAB1	0	0	0	0.00105597	0	0	0	0.00110742	0.000921659	0	0.00296443	0.00548446	0	0	0	0	0.00554529	0	0.005291	0	0	0	0.00546448	0	0.0782609	0.0133333	0	0	0	0	0	0	0	0	0	0	0	0
OMA1	0.216783	0.325743	0.168153	0.308342	0.184232	0.228155	0.140534	0.333333	0.112442	0.115385	0.0988142	0.100548	0.25406	0.300578	0.178893	0.247863	0.127542	0.0833333	0.195767	0.355438	0.0321101	0.0281125	0.251366	0.301587	0.121739	0.346667	0.0597015	0.114754	0.113636	0.152174	0.311111	0.416667	0	0.0444444	0.133333	0.111111	0.166667	0
TACSTD2	0	0.00948767	0.000636943	0.00527983	0.0241352	0.0436893	0	0.0121816	0	0.00576923	0	0.00182815	0.00580046	0.0231214	0.003861	0.00641026	0	0	0.005291	0.00530504	0	0	0	0.0476191	0.104348	30.0533	0	0.00819672	1.17046	3.04348	0	0	0	0	0	0	0	0
MYSM1	0.473193	0.608476	0.368153	0.397043	0.264682	0.26699	0.492451	0.623477	0.181567	0.182692	0.15415	0.153565	0.432715	0.366089	0.454311	0.495727	0.205176	0.145833	0.428571	0.70557	0.0917431	0.0803213	0.737705	0.619048	0.165217	0.56	0.0149254	0.0983607	0.329545	0.217391	0.466667	0.5	0.130435	0.0444444	0.222222	0.222222	0.5	0
JUN	1.72339	1.53827	1.1535	0.913411	1.74417	1.10194	1.63415	1.43743	1.72627	0.430769	0.940711	0.389397	1.97448	1.56262	2.06435	2.05983	0.848429	0.263889	2.46032	1.60477	0.330275	0.140562	2.68306	1.12698	4.26957	6.86667	0.41791	0.516393	1.73864	0.434783	3.73333	1.33333	0.0434783	0.0888889	0.955556	0.222222	4.41667	1.6
RP4.794H19.1	0.003885	0.0056926	0.000636943	0.00211193	0.00241352	0	0.00464576	0.00332226	0.00184332	0	0	0	0	0.00770713	0	0.0042735	0.00554529	0	0.010582	0.0132626	0	0	0.010929	0	0	0	0	0.00819672	0	0	0	0	0	0	0	0	0	0
LINC01358	0.002331	0.00506009	0.00127388	0.00211193	0.00643604	0.00323625	0.00232288	0.00664452	0.00276498	0	0.00296443	0	0.00232019	0.00963391	0.00772201	0.0149573	0	0.00694444	0	0.0106101	0	0	0	0	0.0173913	0.0133333	0	0.0163934	0	0	0.0111111	0	0	0	0	0	0.0833333	0.2
FGGY	0.034965	0.0645161	0.0280255	0.063358	0.0643604	0.079288	0.0452962	0.0819491	0.00829493	0.00961539	0.00790514	0.0109689	0.062645	0.115607	0.039897	0.0876068	0.00924214	0.0138889	0.0899471	0.108753	0.00917431	0.00401606	0.0546448	0.047619	0.104348	0.2	0.0149254	0.0491803	0.25	0.152174	0.0333333	0	0	0	0.0444444	0	0.166667	0.8
HOOK1	0	0	0	0	0.00160901	0.00323625	0.00696864	0.00110742	0.00368664	0.00384615	0.0187747	0.023766	0.00232019	0.00192678	0	0	0.0240296	0.00694444	0.005291	0.00265252	0.00458716	0	0.0163934	0.031746	0.156522	0.906667	0	0	0	0	0	0	0	0	0	0	0	0
CYP2J2	0.000777001	0	0.000636943	0	0	0	0	0.00221484	0	0	0	0.00182815	0	0	0	0	0.00184843	0	0	0	0	0	0	0	0.0521739	0.106667	0	0	0	0	0	0	0	0	0	0	0	0
NFIA	0.210567	0.422517	0.066242	0.214361	0.0193081	0.0355987	0.188153	0.44629	0.0221198	0.0153846	0.0217391	0.0201097	0.0359629	0.0924855	0.0952381	0.232906	0.00924214	0	0.132275	0.67374	0.0504587	0.0522088	0.114754	0.365079	1.22609	0.253333	0.0895522	0.245902	0	0.0217391	0.0444444	0.333333	0	0.0666667	0.0666667	0	0	0
TM2D1	0.620824	0.929791	0.530573	0.665259	0.355591	0.428803	0.563298	0.801772	0.195392	0.192308	0.189723	0.230347	0.574246	0.674374	0.577864	0.747863	0.179298	0.180556	0.656085	0.941645	0.114679	0.100402	0.672131	0.777778	0.304348	1.49333	0.119403	0.295082	0.477273	0.630435	0.622222	1	0.0434783	0.155556	0.377778	0.333333	0.375	0
RP11.430G17.3	0	0	0.00127388	0	0	0	0	0	0.0129032	0.0134615	0.00790514	0.00731261	0.00116009	0.00385357	0.001287	0	0.0221811	0.00694444	0.026455	0	0	0	0.0382514	0	0.0347826	0.0133333	0	0	0.0227273	0.0652174	0	0	0	0	0	0	0	0
INADL	0.000777001	0.000632511	0.00191083	0.00422386	0.00160901	0	0.00348432	0.00332226	0.100461	0.0846154	0.155138	0.166362	0.00464037	0	0.002574	0.00213675	0.090573	0.111111	0.042328	0.0132626	0.00917431	0	0.153005	0.174603	0.286957	1.97333	0	0	0.170455	0.282609	0.122222	0	0	0.0222222	0.0444444	0	0.0416667	0
L1TD1	0.003108	0.254902	0.00191083	0.127772	0	0.00161812	0	0.17165	0	0	0	0.00182815	0	0.0539499	0.002574	0.0940171	0	0	0	0.0928382	0	0.0200803	0	0.111111	0	0	0	0.00819672	0	0	0	0	0	0	0	0	0	0.2
USP1	0.474747	0.491461	0.487898	0.45301	0.522124	0.433657	0.436702	0.48505	0.288479	0.234615	0.288538	0.285192	0.796984	0.801541	0.509653	0.604701	0.251386	0.159722	2.39153	2.77188	0.110092	0.0803213	0.655738	0.571429	0.269565	0.826667	0.253731	0.352459	0.954545	0.76087	0.944444	0.5	0.217391	0.155556	0.533333	0.111111	0.375	0.4
DOCK7	0.386946	0.417457	0.195541	0.190074	0.205953	0.15534	0.376307	0.524917	0.0359447	0.025	0.0187747	0.0511883	0.320186	0.287091	0.418275	0.384615	0.0314233	0.0416667	0.37037	0.461538	0.0733945	0.0321285	0.338798	0.380952	0.217391	0.573333	0.0149254	0.0655738	0.318182	0.369565	0.177778	0.333333	0	0.0222222	0.111111	0	0	0
ATG4C	0.285159	0.447818	0.215287	0.340021	0.347546	0.383495	0.40302	0.543743	0.0304148	0.0519231	0.0247036	0.0383912	0.36891	0.456647	0.27027	0.393162	0.0351202	0.0555556	0.291005	0.729443	0.0366973	0.0562249	0.245902	0.285714	0.0521739	0.133333	0.0746269	0.0901639	0.159091	0.217391	0.455556	0.75	0.0434783	0.111111	0.155556	0	0.125	0.2
ALG6	0.0924631	0.118912	0.0694268	0.106653	0.0547064	0.0728155	0.0998839	0.139535	0.0470046	0.0576923	0.0464427	0.0365631	0.102088	0.117534	0.0888031	0.0918803	0.0536044	0.0902778	0.174603	0.251989	0.00458716	0.00401606	0.153005	0.0793651	0.026087	0.293333	0.0149254	0.057377	0.0909091	0.108696	0.0888889	0.333333	0	0.0444444	0.111111	0	0	0
ITGB3BP	0.103341	0.144213	0.0783439	0.1151	0.140788	0.199029	0.0940767	0.173865	0.0488479	0.0942308	0.0652174	0.0676417	0.216937	0.431599	0.118404	0.239316	0.0665434	0.0833333	1	1.53581	0.0229358	0.0321285	0.20765	0.238095	0.0869565	0.213333	0.0447761	0.172131	0.136364	0.0869565	0.2	0.333333	0.0434783	0	0.177778	0.111111	0.0416667	0
EFCAB7	0.013209	0.0221379	0.0101911	0.0168955	0.0128721	0.0210356	0.0197445	0.0232558	0.0230415	0.0211538	0.020751	0.023766	0.0232019	0.0404624	0.018018	0.0320513	0.0277264	0.0277778	0.100529	0.100796	0.00917431	0.00401606	0.0546448	0.0634921	0.0782609	0.0266667	0.0149254	0.00819672	0.0227273	0.0217391	0.0555556	0.0833333	0	0	0.0222222	0.111111	0	0
PGM1	0.115773	0.144845	0.102548	0.104541	0.143202	0.142395	0.108014	0.160576	0.0700461	0.0615385	0.0563241	0.0511883	0.160093	0.200385	0.144144	0.149573	0.0739371	0.0694444	0.285714	0.297082	0.0183486	0.0200803	0.196721	0.190476	0.156522	0.293333	0.0298507	0.106557	0.238636	0.282609	0.222222	0.583333	0.0434783	0	0.0666667	0	0.0833333	0
ROR1	0	0	0	0	0.00321802	0	0.00116144	0.00110742	0.000921659	0	0	0	0	0	0.001287	0	0.00184843	0	0	0	0	0	0	0	0.0956522	0.106667	0	0	0.261364	0.130435	0	0	0	0	0.0444444	0	0	0
CACHD1	0	0.00126502	0	0.00105597	0.000804505	0.00323625	0	0	0	0	0	0	0.00348028	0	0	0	0	0	0	0.00265252	0.00458716	0	0	0	0.121739	0.0266667	0	0	0.0113636	0.0217391	0	0	0	0	0	0	0	0
RAVER2	0.00621601	0.0215054	0.00382166	0.00422387	0.0402253	0.0582524	0.010453	0.0254707	0.00552995	0.00384615	0.00592885	0.00914077	0.0208817	0.0385356	0.00772201	0.0213675	0.00184843	0	0.037037	0.106101	0	0	0.0163934	0.0952381	0.0869565	0.133333	0	0	0.147727	0.152174	0.0222222	0	0.0434783	0.0222222	0	0	0	0
JAK1	2.02953	2.3618	1.70701	1.78775	2.56074	2.28803	1.78629	2.299	1.33456	1.45385	1.39328	1.60512	2.85383	2.47206	2.16602	2.07479	1.68392	1.49306	2.28571	2.69496	0.40367	0.248996	3.43716	3.19048	0.904348	2.89333	0.373134	0.631147	3.10227	2.67391	4.28889	3.66667	0.782609	0.711111	1.42222	1	6.08333	5
AK4	0.016317	0.0145478	0.0280255	0.0232313	0.00724055	0.00485437	0.0232288	0.0243632	0.0046083	0.00192308	0.00296443	0	0.0290023	0.0308285	0.041184	0.0277778	0.00184843	0	0.042328	0.066313	0.0183486	0.00803213	0.0327869	0.0634921	0.2	0.226667	0	0.00819672	0.0113636	0.0217391	0	0	0	0	0	0	0	0
DNAJC6	0	0.000632511	0.00191083	0.00211193	0	0.00161812	0.00232288	0.00110742	0.000921659	0.00384615	0.00296443	0.00365631	0.00232019	0	0	0	0.00184843	0	0	0	0	0	0.010929	0.015873	0.0173913	0.0133333	0	0	0	0	0	0	0	0	0	0	0	0
LEPROT	1.72805	2.22897	1.5242	1.9472	1.05632	1.28641	1.51452	2.17497	0.157604	0.217308	0.186759	0.202925	1.77842	1.9711	1.67439	1.86325	0.166359	0.263889	1.22222	1.95225	0.266055	0.216867	1.70492	2.14286	1.02609	6.21333	0.373134	0.598361	1.01136	0.869565	1.47778	2.08333	0	0.0888889	0.755556	0.444444	0.333333	0.2
LEPR	0.0621601	0.0942441	0.0471338	0.0549102	0.0442478	0.0501618	0.0662021	0.0631229	0.00368664	0.00769231	0.00494071	0.0109689	0.0510441	0.0404624	0.0540541	0.0876068	0.00739372	0	0.037037	0.0769231	0	0.00401606	0.0273224	0.0793651	0.0521739	0.08	0.0447761	0.0163934	0.0227273	0	0.0555556	0	0.0434783	0.0666667	0.0222222	0.111111	0	0
PDE4B	0.111111	0.175838	0.145223	0.214361	0.185036	0.158576	0.0824623	0.129568	0.234101	0.307692	0.480237	0.378428	0.170534	0.229287	0.178893	0.273504	0.116451	0.125	0.190476	0.159151	0.0321101	0.0240964	0.404372	0.380952	0.0434783	0.16	0.0447761	0	0.931818	0.695652	0.588889	0.5	0	0	0.377778	0	0.0416667	0.6
SGIP1	0.001554	0.00695762	0.0044586	0.00527983	0	0.00161812	0.0058072	0.0055371	0	0	0.000988142	0	0.00348028	0.00578035	0.00514801	0.0042735	0.00184843	0	0.00529101	0.00530504	0	0	0.010929	0	0	0.0133333	0.0149254	0.0245902	0	0	0	0	0	0.0222222	0	0	0	0
TCTEX1D1	0.017871	0.0550285	0.128025	0.0770855	0.00563154	0.0113269	0.0615563	0.047619	0	0	0.000988142	0	0.0406032	0.0924855	0.10296	0.0897436	0	0	0.0582011	0.169761	0.0137615	0.0361446	0.0601093	0.031746	0	0.0133333	0.0895522	0.229508	0.0113636	0	0.0222222	0	0	0	0	0	0	0
WDR78	0.00543901	0.0056926	0.00191083	0.00211193	0.00402253	0.00323625	0.00116144	0.0055371	0.00184332	0	0.00197628	0.00365631	0.00232019	0.00578035	0.002574	0.0042735	0.00184843	0.00694444	0	0.00265252	0	0	0	0	0.0173913	0.12	0	0	0	0	0	0	0	0	0	0	0	0
MIER1	0.858586	1.05693	0.830573	0.978881	0.770716	0.723301	0.787456	0.980066	0.559447	0.496154	0.524704	0.55393	1.09165	1.03083	0.915058	0.935897	0.519409	0.548611	1.27513	1.41379	0.155963	0.144578	1.27869	1.47619	0.417391	1.70667	0.358209	0.52459	0.977273	0.543478	1.64444	1.75	0.26087	0.244444	0.422222	0.444444	0.75	0.4
SLC35D1	0.0691531	0.0714738	0.0592357	0.061246	0.0522928	0.0566343	0.0859466	0.0908084	0.043318	0.0269231	0.041502	0.0457038	0.0696056	0.0712909	0.0746461	0.0491453	0.0425139	0.0694444	0.116402	0.161804	0.0183486	0	0.0655738	0.126984	0.0347826	0.186667	0.0597015	0.0327869	0.0454546	0.152174	0.133333	0.166667	0.0869565	0.0222222	0.111111	0	0.0833333	0.4
IL23R	0	0	0	0	0.000804505	0.00323625	0	0	0.000921659	0.00769231	0.0296443	0.0457038	0	0	0	0	0.00184843	0	0	0	0	0	0.00546448	0.047619	0	0	0	0.00819672	0	0	0.0222222	0	0	0	0	0	0	0
IL12RB2	0.002331	0.000632511	0.00127389	0.00211193	0	0	0.00929152	0.0055371	0.00184332	0.00384615	0.006917	0.0109689	0.00348028	0	0.00900901	0.00854701	0.0240296	0.0138889	0.015873	0.00795756	0	0	0.0163934	0.031746	0	0	0	0	0	0	0.0111111	0	0	0	0	0	0	0
SERBP1	3.53069	4.04617	4.06815	3.55861	3.40628	3.32201	3.89547	4.72093	0.970507	0.946154	1.22628	1.21755	5.64849	5.94027	5.39382	5.61325	1.1183	0.979167	7.2963	8.90451	0.610092	0.554217	5.20765	4.63492	1.51304	9.45333	0.910448	1.27869	3.90909	3.1087	4.75556	3.75	0.173913	0.244444	2.64444	0.888889	2.875	1.8
GADD45A	0.0753691	0.242884	0.0732484	0.216473	0.113435	0.174757	0.0673635	0.173865	0.075576	0.0711538	0.0839921	0.0840951	0.0672854	0.200385	0.0823681	0.132479	0.0480592	0.0763889	0.0952381	0.206897	0.00917431	0.0240964	0.180328	0.333333	0.669565	3.64	0.0746269	0.0901639	0.147727	0.26087	0.144444	0.166667	0	0.0222222	0.0888889	0.111111	1.04167	0
GNG12	0.027195	0.0936116	0.00127389	0.0063358	0.000804505	0.00161812	0.0801394	0.249169	0.00184332	0	0.000988142	0.00182815	0.00928074	0.0154143	0.028314	0.0320513	0	0	0.026455	0.214854	0.00458716	0.0120482	0.0163934	0.0634921	0.556522	1.89333	0	0	0	0	0	0	0	0	0	0	0	0
GNG12.AS1	0	0.00126502	0	0.00105597	0	0	0	0.00110742	0	0	0	0	0	0	0	0	0	0	0	0.00265252	0	0	0	0	0	0.0266667	0	0	0	0	0	0	0	0	0	0	0	0
DIRAS3	0	0.00253004	0	0.00105597	0	0	0.00116144	0	0	0	0	0	0	0	0	0	0	0	0	0	0	0	0	0	0.0695652	0.0266667	0	0	0	0	0	0	0	0	0	0	0	0
WLS	0.123543	0.27704	0.0700637	0.177402	0.000804505	0.00161812	0.132404	0.284607	0.000921659	0	0.000988142	0	0.0185615	0.0539499	0.0746461	0.160256	0	0	0.0529101	0.432361	0.0366972	0	0.0819672	0.15873	0.234783	1.29333	0.0149254	0.0245902	0.0227273	0.0217391	0	0	0	0	0	0	0.125	0.2
DEPDC1	0.001554	0.00126502	0	0.00105597	0.000804505	0	0	0.00110742	0	0	0	0	0	0.0231214	0.001287	0	0	0	0.328042	0.671088	0.00458716	0.00401606	0	0	0.00869565	0	0	0.0163934	0	0	0	0	0	0	0	0	0.0833333	0
DEPDC1.AS1	0	0	0	0.00105597	0	0	0	0	0	0	0	0	0	0	0	0	0	0	0	0.00795756	0	0	0	0	0	0	0	0	0	0	0	0	0	0	0	0	0	0
LRRC7	0	0.00189753	0	0	0	0.00485437	0	0	0	0	0	0	0	0	0	0.00213675	0	0	0	0	0	0	0	0	0	0	0	0	0	0	0	0	0	0	0	0	0	0
RP11.181B18.1	0	0.00189753	0	0.00105597	0	0	0	0	0	0	0	0	0	0.00192678	0	0	0	0	0	0	0	0	0	0	0	0	0	0	0	0	0	0	0	0	0	0	0	0
LRRC40	0.235431	0.27451	0.186624	0.219641	0.144811	0.118123	0.24971	0.306755	0.0506912	0.0519231	0.0454546	0.0585009	0.2529	0.263969	0.238095	0.258547	0.0425139	0.0625	0.359788	0.464191	0.0458716	0.0321285	0.153005	0.238095	0.0608696	0.36	0.0447761	0.0655738	0.25	0.152174	0.244444	0.25	0	0.0222222	0.0666667	0.111111	0.125	0.4
SRSF11	1.59907	2.13409	1.57834	1.7603	1.36605	1.49353	1.47038	2.23145	0.685714	0.725	0.685771	0.771481	2.04872	2.09441	1.78507	2.31197	0.678373	0.819444	2.52381	3.56764	0.298165	0.200803	2.38251	2.74603	0.852174	3.46667	0.38806	0.663934	1.76136	1.82609	2.01111	2.16667	0.478261	0.422222	1.2	0.444444	1.58333	0.6
ANKRD13C	0.195804	0.221379	0.140127	0.129884	0.108608	0.0906149	0.224158	0.242525	0.0460829	0.0519231	0.055336	0.0603291	0.157773	0.138728	0.176319	0.181624	0.038817	0.0416667	0.227513	0.278515	0.0366973	0.0401606	0.256831	0.238095	0.13913	0.4	0.0149254	0.0491803	0.159091	0.152174	0.188889	0.0833333	0.130435	0.0444444	0.133333	0.111111	0.0833333	0
HHLA3	0.034965	0.0607211	0.0184713	0.0464625	0.0490748	0.0582524	0.0348432	0.0642303	0.00737327	0.00384615	0.013834	0.0146252	0.0614849	0.0828516	0.023166	0.0598291	0.0110906	0.0347222	0.0582011	0.106101	0.00458716	0.0120482	0.0327869	0.047619	0.0521739	0.32	0	0.0163934	0.0568182	0	0.0333333	0.166667	0	0	0.0666667	0	0.0416667	0
CTH	0.00543901	0.00506009	0.00191083	0.00422387	0.00321802	0.00161812	0.00464576	0.0055371	0.00184332	0	0.00197628	0.00182815	0.00232019	0.00770713	0.003861	0.0106838	0.00554529	0	0	0.0106101	0	0	0.010929	0.015873	0	0.0666667	0	0.00819672	0.0227273	0.0217391	0.0111111	0	0	0	0	0	0	0
RP11.42O15.3	0	0	0	0.00105597	0	0.00323625	0	0	0	0	0	0	0	0.00192678	0	0	0	0	0	0	0	0	0	0	0	0.0266667	0	0	0	0	0	0	0	0	0	0	0	0
PTGER3	0.000777001	0	0.00127389	0.00105597	0.076428	0.0614887	0.00116144	0	0	0	0.00889328	0.00731261	0.0522042	0.0520231	0.002574	0.00854701	0	0	0.042328	0.0159151	0	0	0.00546448	0	0.730435	0.0133333	0.0447761	0.122951	0.0909091	0.456522	0.0555556	0	0.0434783	0.0222222	0	0	0	0
RP3.333A15.1	0	0	0	0	0.00160901	0	0	0	0	0	0	0	0	0	0	0	0	0	0	0	0	0	0	0	0	0	0	0.00819672	0	0	0	0	0.0869565	0.155556	0	0	0	0
ZRANB2.AS1	0	0	0.000636943	0.0031679	0.00241352	0	0.00116144	0	0.000921659	0	0	0	0.00116009	0	0.001287	0.00213675	0	0	0	0.00265252	0	0	0	0	0	0	0	0	0.0113636	0	0.0222222	0	0	0.0222222	0	0	0	0
ZRANB2	1.48407	1.8735	1.31465	1.62724	1.47305	1.36084	1.37747	2.11185	0.875576	0.896154	0.84585	0.906764	1.98956	2.07129	1.58559	1.9765	0.911275	1	1.95238	2.92573	0.266055	0.337349	2.28415	2.46032	0.93913	2.05333	0.432836	0.581967	1.67045	1.34783	2.56667	2	0.26087	0.133333	1.46667	0.888889	1.70833	1
NEGR1	0.002331	0.00253004	0.00191083	0.00422386	0.0611424	0.0533981	0	0.00110742	0	0	0.000988142	0.00182815	0.0533643	0.0154143	0.00643501	0.00641026	0	0	0.010582	0.0212202	0.00458716	0	0.00546448	0	0	0	0	0	0.613636	0.434783	0.0888889	0.0833333	0	0	0.0222222	0	0	0
LRRIQ3	0.013209	0.0113852	0.00254777	0.00422387	0.00643604	0.00161812	0.00929152	0.00885936	0.0138249	0.0115385	0.0148221	0.0146252	0.00928074	0.00578035	0.00643501	0.00641026	0.012939	0.00694444	0.021164	0.0265252	0	0.00401606	0.010929	0	0.026087	0.0266667	0.0149254	0.00819672	0	0.0217391	0.0444444	0	0	0	0.0222222	0	0	0
FPGT	0.320124	0.320683	0.235032	0.231257	0.101368	0.114887	0.25784	0.332226	0.0230415	0.0153846	0.0177866	0.023766	0.190255	0.2158	0.196911	0.217949	0.0277264	0.0277778	0.148148	0.384615	0.0321101	0.0160643	0.229508	0.222222	0.0782609	0.186667	0.0298507	0.0491803	0.0795455	0.0652174	0.166667	0.0833333	0	0.0222222	0.0444444	0.111111	0.0833333	0
FPGT.TNNI3K	0.00932401	0.00948767	0.00318471	0.00105597	0.00965406	0.0113269	0.0058072	0.00442968	0.000921659	0	0	0	0.00928074	0.00385357	0.003861	0.0042735	0	0	0.010582	0.00265252	0.00458716	0	0.010929	0	0.00869565	0.0133333	0	0.00819672	0	0	0.0111111	0.0833333	0	0	0	0	0	0
ERICH3	0	0	0	0	0.00482703	0.00647249	0	0	0.00184332	0	0	0	0	0	0	0	0.00554529	0	0	0	0	0	0	0	0	0.0133333	0	0	0	0	0	0	0	0	0	0	0	0
RP11.17E13.2	0.001554	0.00316256	0.00191083	0.0031679	0.000804505	0.00323625	0.00116144	0.0055371	0.000921659	0	0.00296443	0.00365631	0.00348028	0	0.003861	0.00213675	0	0	0.00529101	0.00795756	0	0	0.00546448	0	0	0.04	0	0	0.0227273	0	0	0	0	0	0	0	0	0
CRYZ	0.242424	0.157495	0.119108	0.0791975	0.116653	0.066343	0.29849	0.231451	0.0626728	0.0480769	0.0750988	0.0566728	0.228538	0.129094	0.275418	0.173077	0.0739371	0.0625	0.238095	0.185676	0.059633	0.0240964	0.251366	0.126984	0.147826	1.22667	0.0895522	0.106557	0.0795455	0.0217391	0.2	0.0833333	0	0.0222222	0.0444444	0.111111	0.125	0
TYW3	0.393939	0.427577	0.445223	0.443506	0.397426	0.407767	0.426249	0.501661	0.120737	0.123077	0.146245	0.157221	0.661253	0.618497	0.568855	0.553419	0.118299	0.118056	0.624339	0.840849	0.100917	0.060241	0.540984	0.412698	0.182609	0.453333	0.208955	0.262295	0.590909	0.434783	0.644444	0.25	0	0.111111	0.133333	0	0.291667	0.8
ACADM	0.596737	0.736243	0.435032	0.519535	0.420756	0.467638	0.753775	0.856035	0.164055	0.142308	0.171937	0.182815	0.679814	0.755299	0.682111	0.75641	0.175601	0.180556	1.14286	1.35809	0.0825688	0.100402	0.693989	0.460317	0.243478	0.986667	0.134328	0.229508	0.613636	0.521739	0.566667	0.416667	0	0.0444444	0.466667	0.111111	0.0416667	0
RABGGTB	0.407925	0.499051	0.375796	0.397043	0.358809	0.385113	0.447154	0.580288	0.0940092	0.115385	0.113636	0.133455	0.4942	0.547206	0.522523	0.619658	0.110906	0.138889	0.396825	0.718833	0.0917431	0.064257	0.371585	0.507937	0.2	0.76	0.119403	0.180328	0.443182	0.478261	0.444444	0.833333	0.0434783	0.0666667	0.288889	0.111111	0.333333	0.4
MSH4	0	0	0	0	0	0	0	0	0	0	0	0	0	0	0	0	0	0	0	0.00795756	0	0	0	0.015873	0	0	0	0	0	0	0	0	0	0	0	0	0	0
ST6GALNAC3	0.003885	0.0132827	0.0178344	0.0200634	0.000804505	0	0.00232288	0.00332226	0.00737327	0.00576923	0.00197628	0	0.00580046	0.00385356	0.001287	0.0106838	0	0	0.010582	0.00795756	0	0.00401606	0.00546448	0.015873	0.0521739	0	0	0	0	0	0	0	0	0	0	0	0	0
PIGK	0.143745	0.244149	0.0808917	0.189018	0.143202	0.179612	0.167247	0.238095	0.0691244	0.0903846	0.0849802	0.071298	0.171694	0.206166	0.150579	0.192308	0.0794824	0.104167	0.26455	0.416446	0.00458716	0.00803213	0.20765	0.285714	0.113043	0.786667	0.0746269	0.188525	0.318182	0.282609	0.188889	0.583333	0.0434783	0.0444444	0.155556	0	0.0416667	0
ZZZ3	0.272727	0.2821	0.236306	0.215417	0.195495	0.152104	0.351916	0.346622	0.0921659	0.075	0.124506	0.104205	0.281903	0.265896	0.329472	0.305556	0.0757856	0.0763889	0.301587	0.38992	0.0688073	0.0522088	0.344262	0.492063	0.191304	0.28	0.0447761	0.114754	0.159091	0.217391	0.3	0.333333	0	0.0222222	0.2	0.111111	0.416667	0
USP33	0.701632	0.867805	0.589809	0.658923	0.4465	0.37055	0.578397	0.76412	0.24977	0.234615	0.220356	0.215722	0.679814	0.614644	0.643501	0.702991	0.238447	0.256944	0.613757	1.00796	0.0917431	0.0883534	0.874317	1.22222	0.278261	1.37333	0.149254	0.229508	0.534091	0.673913	0.722222	0.916667	0.0869565	0.111111	0.4	0.111111	0.625	0.2
FAM73A	0.286713	0.342188	0.274522	0.295671	0.159292	0.160194	0.324042	0.336656	0.110599	0.130769	0.113636	0.0914077	0.277262	0.26975	0.319176	0.275641	0.110906	0.0972222	0.380952	0.403183	0.0642202	0.0401606	0.448087	0.47619	0.165217	0.653333	0.0597015	0.106557	0.170455	0.152174	0.2	0.5	0.0434783	0.0666667	0.133333	0.111111	0.25	0
NEXN.AS1	0	0	0	0	0	0.00161812	0	0	0	0.00576923	0	0	0	0	0	0	0	0	0	0	0	0	0	0	0	0.0266667	0	0	0	0	0	0	0	0	0	0	0	0
NEXN	0.166278	0.366224	0.117197	0.336853	0.0217216	0.0776699	0.0499419	0.245847	0.00552995	0.00192308	0.00296443	0.0127971	0.0788863	0.263969	0.045045	0.104701	0	0.00694444	0.169312	0.70557	0.0229358	0.0441767	0.0819672	0.31746	0.121739	0.186667	0	0.0163934	0.0113636	0.0217391	0.0333333	0	0	0	0	0	0.0833333	0
FUBP1	0.775447	0.805819	0.894268	0.771911	0.529364	0.621359	0.774681	0.923588	0.326267	0.309615	0.290514	0.248629	1.10441	1.04817	0.983269	0.982906	0.290203	0.333333	1.15873	1.56233	0.114679	0.116466	1.09836	0.952381	0.243478	1.08	0.223881	0.229508	0.602273	0.630435	0.966667	1.5	0.0434783	0.0888889	0.377778	0.222222	0.625	0.2
DNAJB4	0.115773	0.14864	0.115924	0.0791975	0.119067	0.0695793	0.15331	0.187154	0.0211982	0.0230769	0.0326087	0.0146252	0.143852	0.115607	0.158301	0.111111	0.0369686	0.00694444	0.169312	0.140584	0.0366972	0.0120482	0.147541	0.111111	0.556522	0.346667	0	0.057377	0.0568182	0.0217391	0.122222	0	0.0869565	0	0.0444444	0	0.416667	0
GIPC2	0	0.00126502	0	0	0	0	0	0.00110742	0	0	0	0.00182815	0	0.00192678	0.001287	0	0	0	0	0.00530504	0	0	0.00546448	0	0.0608696	0.04	0	0	0	0	0	0	0	0	0	0	0	0
RP11.386I14.4	0.19425	0.385832	0.31465	0.464625	0.407884	0.506472	0.225319	0.367663	0.075576	0.0557692	0.0780632	0.0731261	0.549884	0.805395	0.454311	0.739316	0.0573013	0.0416667	0.333333	0.37931	0.0642202	0.0883534	0.338798	0.444444	0.0434783	0.0266667	0.119403	0.213115	0.136364	0.108696	0.544444	0.25	0	0.0444444	0.311111	0	0.0833333	0
IFI44L	1.34577	2.35357	0.814013	1.62936	0.361223	0.666667	0.811847	1.47508	0.0331797	0.05	0.076087	0.127971	0.723898	1.12139	0.65251	1.0812	0.0332717	0.0555556	0.365079	1.53581	0.261468	0.144578	0.852459	1.47619	0.0608696	0.613333	0.0149254	0.122951	0.0340909	0.130435	0.366667	0.583333	0.0434783	0.0666667	0.488889	0.444444	0.416667	0
IFI44	1.23232	2.13789	0.942038	1.38754	0.320193	0.495146	0.950058	1.58693	0.0801843	0.134615	0.132411	0.204753	0.87123	1.06744	0.815959	1.27564	0.0628466	0.0763889	0.698413	2.02653	0.174312	0.200803	1.10383	1.42857	0.13913	0.693333	0.104478	0.155738	0.125	0.130435	0.566667	0.416667	0	0	0.111111	0.222222	0.125	0.4
RP5.887A10.1	0	0	0	0	0.000804505	0.00323625	0	0	0	0	0	0	0	0.00192678	0	0	0	0	0	0	0	0	0	0	0.00869565	0.04	0	0	0	0	0	0	0	0	0.244444	0.333333	0	0
ADGRL2	0	0	0	0.00105597	0	0	0	0	0	0	0.000988142	0	0	0.00192678	0.001287	0	0	0	0	0	0	0	0	0	0.0782609	0.36	0	0	0	0	0	0	0	0	0	0	0	0
RP11.475O6.1	0	0.00126502	0	0	0.00160901	0.00161812	0.00116144	0.00110742	0	0	0	0	0	0	0	0	0	0	0	0	0	0	0	0	0.00869565	0.0266667	0	0	0.0795455	0.0652174	0	0	0	0	0.0888889	0	0.0416667	0
TTLL7	0.00543901	0.00442758	0.00636943	0.00105597	0.00482703	0.00161812	0.00929152	0.0055371	0.00368664	0.00961539	0.00395257	0	0.00580046	0.00192678	0.016731	0.0042735	0.00369686	0	0.047619	0.0344828	0	0	0.0218579	0	0.0521739	0.0533333	0.0447761	0.0737705	0.204545	0.152174	0	0	0.391304	0.355556	0	0	0.0833333	0
RP11.486G15.2	0.000777001	0	0.00127389	0.00105597	0.00160901	0	0.00232288	0	0.0129032	0.0115385	0.00889328	0.0109689	0.00348028	0	0	0	0.00739372	0.0347222	0.00529101	0.00265252	0	0	0.0163934	0	0	0	0.0149254	0.0327869	0.0227273	0	0.0222222	0	0	0	0	0.111111	0	0
PRKACB	0.610723	0.908286	0.317197	0.496304	0.720032	0.619741	0.910569	1.40421	0.708756	0.559615	0.475296	0.413163	0.87703	0.895954	0.655084	0.826923	0.711645	0.6875	1.14815	1.73475	0.146789	0.140562	1.35519	1.5873	0.121739	0.16	0.298507	0.270492	0.727273	0.543478	1.52222	1.33333	0.0434783	0.0666667	0.711111	0.333333	0.291667	0.2
SAMD13	0.003885	0.0101202	0.00127389	0.00422386	0.0152856	0.0145631	0.00348432	0.00775194	0	0	0.000988142	0.00182815	0.00580046	0.0154143	0.00643501	0.00641026	0	0	0.031746	0.0212202	0	0.0120482	0.00546448	0	0.0173913	0.0266667	0	0.00819672	0.0113636	0.0434783	0.0333333	0	0	0	0	0	0	0
DNASE2B	0	0	0	0	0	0	0	0.0055371	0	0	0	0	0	0	0	0.00213675	0	0	0	0.00530504	0	0	0	0	0	0	0	0	0	0	0	0	0	0	0	0	0	0
RPF1	0.45066	0.603416	0.46051	0.478353	0.319389	0.346278	0.444832	0.578073	0.157604	0.169231	0.167984	0.204753	0.576566	0.651252	0.438867	0.57265	0.175601	0.138889	0.502645	0.819629	0.0504587	0.0803213	0.595628	0.555556	0.0782609	0.92	0.0895522	0.204918	0.272727	0.173913	0.555556	1.08333	0.0434783	0.0222222	0.222222	0.222222	0.333333	0
GNG5	5.93629	7.79317	6.72484	7.37592	4.81416	4.99353	5.99419	8.64009	0.75023	0.853846	0.735178	0.857404	8.51508	9.1079	7.58945	8.25427	0.879852	0.944444	7.40741	12.1459	0.995413	1.00402	6.47541	6.57143	1.30435	13.08	1.98507	2.41803	5.96591	6.73913	6.45556	6	0.173913	0.377778	2.17778	2.44444	6.25	9.8
CTBS	0.954157	1.16192	0.723567	0.911299	0.542237	0.517799	0.788618	1.04873	0.0875576	0.123077	0.105731	0.11883	0.740139	0.716763	0.752896	0.762821	0.090573	0.0902778	0.566138	0.994695	0.174312	0.104418	0.830601	0.968254	0.0956522	0.573333	0.119403	0.336066	0.670455	0.586957	0.555556	1.08333	0.130435	0.177778	0.422222	0.111111	0.416667	0.8
SSX2IP	0.033411	0.0543959	0.022293	0.031679	0.0394208	0.0404531	0.0301974	0.0498339	0.035023	0.0230769	0.0296443	0.047532	0.0475638	0.0655106	0.028314	0.0448718	0.0462107	0.0347222	0.126984	0.30504	0	0.0120482	0.0710382	0.031746	0.0695652	0.306667	0.0298507	0.0245902	0.0568182	0.0869565	0.1	0.0833333	0.173913	0.0666667	0.222222	0.222222	0	0
LPAR3	0.000777001	0	0	0	0.00321802	0.00323625	0	0	0	0	0.00197628	0.00182815	0.00232019	0	0.001287	0.0106838	0	0	0.00529101	0	0	0	0	0	0.0173913	0.08	0	0	0	0.0217391	0	0	0	0	0.0222222	0	0	0
MCOLN2	0.02331	0.0196078	0.00573248	0.00527983	0.206758	0.194175	0.018583	0.0155039	0.0691244	0.0730769	0.0335968	0.0329068	0.12297	0.148362	0.0501931	0.0512821	0.0221811	0.0277778	0.0899471	0.0583554	0.00458716	0	0.0546448	0.0952381	0.026087	0	0	0	0.625	0.565217	0.255556	0.25	0	0	0.2	0.222222	0.0416667	0.2
WDR63	0.000777001	0.00316256	0	0.00211193	0	0	0.00232288	0.00885936	0.00645161	0.00769231	0	0	0.00232019	0.00578035	0	0.0042735	0	0	0.00529101	0.0132626	0	0	0	0	0	0.0133333	0	0	0	0	0	0	0	0	0	0	0	0
MCOLN3	0.00699301	0.0056926	0.00318471	0	0	0.00161812	0.00813008	0.0121816	0.00368664	0.00961539	0.0118577	0.00914077	0.00580046	0.00192678	0.00772201	0.0192308	0	0	0.015873	0.00795756	0	0	0.010929	0.015873	0.113043	0	0	0	0	0	0.0333333	0	0	0	0	0	0.0416667	0
SYDE2	0	0	0.00127388	0	0	0	0	0	0.00368664	0.00769231	0.0118577	0.00365631	0.00116009	0	0.002574	0	0.00369686	0	0	0	0.00458716	0	0	0	0.130435	0.04	0.0149254	0.0245902	0	0	0	0	0	0	0	0	0	0
C1orf52	0.257187	0.370651	0.301274	0.348469	0.245374	0.317152	0.263647	0.363234	0.123502	0.146154	0.11166	0.13894	0.419954	0.495183	0.342342	0.348291	0.131238	0.118056	0.328042	0.482759	0.0412844	0.0522088	0.311475	0.507937	0.156522	0.693333	0.104478	0.172131	0.238636	0.195652	0.444444	0.583333	0	0	0.133333	0.111111	0.208333	0.2
BCL10	0.717949	0.779254	0.595541	0.578669	0.507643	0.449838	0.607433	0.785161	0.148387	0.103846	0.120553	0.100548	0.822506	0.647399	0.711712	0.754274	0.101664	0.104167	0.62963	0.97878	0.119266	0.104418	0.628415	0.666667	0.243478	1.66667	0.0746269	0.147541	0.659091	0.608696	0.611111	0.666667	0	0.111111	0.311111	0.333333	0.333333	0
RP11.131L23.1	0.002331	0.00253004	0.00509554	0.0031679	0.00321802	0.00485437	0.00116144	0.0055371	0	0	0	0.00182815	0.00464037	0.00192678	0.005148	0.0042735	0	0	0	0.00265252	0	0	0.010929	0	0	0	0	0	0	0.0217391	0	0	0	0	0	0	0	0
DDAH1	0	0	0	0	0.000804505	0	0.00116144	0	0.000921659	0	0	0	0	0.00192678	0	0	0.00184843	0	0	0	0.00458716	0	0	0	0.0347826	0.64	0	0	0	0	0	0	0	0	0	0	0	0
CYR61	0	0.000632511	0	0.0031679	0	0	0	0.00221484	0	0	0.000988142	0	0	0.00385356	0	0.00213675	0.00184843	0	0.00529101	0.00265252	0	0	0	0	0.486957	2.30667	0	0	0	0	0	0	0	0	0	0	0	0
ZNHIT6	0.301476	0.330803	0.249682	0.249208	0.292035	0.283172	0.317073	0.3433	0.141935	0.15	0.15415	0.131627	0.426914	0.427746	0.379665	0.467949	0.140481	0.138889	0.312169	0.450928	0.0550459	0.0401606	0.497268	0.412698	0.217391	0.386667	0.0447761	0.114754	0.363636	0.282609	0.588889	0.583333	0	0.0888889	0.177778	0	0.166667	0
COL24A1	0.00543901	0	0.00318471	0.00105597	0	0	0.00348432	0	0	0	0.00197628	0	0	0	0	0.00213675	0	0.00694444	0.005291	0.00265252	0	0	0.00546448	0	0.00869565	0	0	0	0	0	0	0	0	0	0.244444	0	0	0
ODF2L	0.302253	0.392157	0.147134	0.215417	0.158488	0.122977	0.272938	0.378738	0.384332	0.419231	0.512846	0.86106	0.185615	0.179191	0.232947	0.297009	0.351201	0.4375	0.42328	0.509284	0.0504587	0.060241	0.715847	0.920635	0.46087	2.02667	0.0149254	0.0491803	0.329545	0.173913	0.677778	0.666667	0.0434783	0	0.422222	0.222222	0.0833333	0
RP4.612B15.3	0.016317	0.0208729	0.00955414	0.0137276	0.00724055	0.00647249	0.0162602	0.0221484	0.00921659	0.00769231	0.013834	0.00914077	0.0174014	0.0115607	0.016731	0.0149573	0.0240296	0.00694444	0.010582	0.00265252	0	0	0.0163934	0.015873	0.0173913	0	0.0149254	0	0.0340909	0	0	0	0.0434783	0	0	0	0	0
SH3GLB1	2.06527	2.39975	1.78089	1.67265	1.24216	1.12298	1.88734	2.63012	0.489401	0.488461	0.436759	0.493602	2.25406	2.0578	2.3462	2.48718	0.523105	0.555556	1.80952	2.96552	0.33945	0.321285	2.34426	2.57143	0.826087	3.65333	0.597015	0.909836	1.40909	1.04348	2.33333	2.16667	0.521739	0.333333	1.04444	0.444444	1.125	0.4
2016-09-14	1.76301	2.26186	1.70318	1.89018	1.16412	1.30421	1.83624	2.53045	0.458064	0.478846	0.523715	0.552102	2.11253	2.1869	1.97812	2.26496	0.408503	0.5	1.61905	2.74536	0.399083	0.156627	2.11475	2.30159	0.53913	3.24	0.373134	0.639344	1.47727	1.54348	1.64444	2.66667	0.130435	0.177778	1.82222	1	0.958333	0.6
HS2ST1	0.163947	0.231499	0.128662	0.112988	0.0611424	0.0566343	0.209059	0.315615	0.0313364	0.025	0.0247036	0.0274223	0.12529	0.1079	0.135135	0.155983	0.0166359	0.0486111	0.179894	0.289125	0.0321101	0.0160643	0.153005	0.206349	0.226087	0.173333	0.134328	0.155738	0.0681818	0.152174	0.122222	0.0833333	0	0	0.0666667	0.111111	0.125	0
RP5.1052I5.2	0	0.000632511	0	0	0	0	0	0	0	0	0	0	0	0	0	0	0	0	0	0	0	0	0	0	0	0	0	0.0163934	0	0	0	0	0	0	0	0	0	0
LINC01140	0.001554	0	0.00254777	0	0	0.00161812	0	0.00110742	0	0	0	0	0.00116009	0	0.003861	0.00213675	0	0	0	0.00795756	0	0	0	0	0.00869565	0	0.0746269	0.131148	0	0	0	0	0	0	0	0	0	0
LMO4	1.18026	1.55977	0.908917	1.12249	1.41512	1.16343	0.987224	1.50831	0.231336	0.207692	0.329051	0.413163	1.59165	1.59538	1.12999	1.24145	0.358595	0.340278	1.73545	2.87798	0.188073	0.216867	1.13661	1.68254	1.8087	3.70667	3.32836	6.04098	1.97727	1.8913	1.56667	2	0.434783	0.444444	0.977778	0.888889	0.541667	1.4
PKN2.AS1	0	0.00126502	0.000636943	0.00211193	0.00321802	0.00323625	0	0	0	0	0	0	0.00116009	0	0	0	0	0	0	0	0	0	0	0	0.00869565	0.0266667	0	0	0	0	0	0	0	0	0	0	0	0
PKN2	0.66589	0.701455	0.578981	0.61246	0.857603	0.652104	0.499419	0.555925	0.247926	0.173077	0.22332	0.204753	0.781903	0.676301	0.658945	0.673077	0.236599	0.152778	0.767196	0.872679	0.155963	0.104418	0.863388	1.01587	0.486957	2.16	0.134328	0.221311	1.40909	1.1087	1.37778	1.08333	0.0869565	0.155556	0.511111	0.111111	1.08333	0.6
GTF2B	0.482517	0.615433	0.478981	0.594509	0.558327	0.60356	0.397213	0.575858	0.181567	0.205769	0.177866	0.248629	0.771462	0.911368	0.607465	0.775641	0.16451	0.173611	0.534392	0.785146	0.0504587	0.064257	0.546448	0.873016	0.234783	2.14667	0.19403	0.311475	0.920455	0.956522	0.733333	1	0.0434783	0.111111	0.4	0.444444	0.291667	0.2
CCBL2	0.121212	0.189753	0.128662	0.194298	0.199517	0.239482	0.114983	0.196013	0.0589862	0.0826923	0.0839921	0.0767825	0.222738	0.225434	0.132561	0.190171	0.0425139	0.104167	0.190476	0.233422	0.0321101	0.0160643	0.136612	0.15873	0.0869565	0.626667	0.0597015	0.114754	0.238636	0.326087	0.288889	0.25	0	0.0222222	0.133333	0	0.416667	0
RBMXL1	0.212121	0.199874	0.17707	0.164731	0.188254	0.119741	0.190476	0.204873	0.0580645	0.0538462	0.0563241	0.0493601	0.2529	0.262042	0.195624	0.205128	0.038817	0.0416667	0.253968	0.291777	0.0412844	0.0200803	0.31694	0.15873	0.0608696	0.253333	0.0149254	0.0491803	0.170455	0.0869565	0.222222	0.0833333	0.0869565	0	0.0888889	0.111111	0.291667	0.4
GBP3	0.432789	0.916509	0.299363	0.635692	0.384553	0.593851	0.30662	0.779623	0.164055	0.225	0.148221	0.221207	0.510441	0.720617	0.400257	0.645299	0.109057	0.1875	0.42328	0.888594	0.059633	0.0883534	0.497268	1.19048	0.0956522	1.18667	0.0298507	0.0983607	0.102273	0.0869565	0.577778	0.75	0.0869565	0.111111	0.0222222	0	0.833333	0.6
GBP1	3.79798	3.11701	2.57643	2.27561	0.979887	0.957929	2.34495	2.68771	0.180645	0.213462	0.251976	0.210238	2.59049	2.20231	2.90347	2.3141	0.123845	0.1875	1.84656	3.06101	0.43578	0.200803	2.53552	2.26984	0.208696	0.666667	0.0447761	0.0737705	0.329545	0.108696	1.38889	1.33333	0	0.0222222	0.333333	0.111111	4.91667	1.4
GBP2	0.854701	1.12966	0.864968	1.15945	0.336283	0.512945	0.646922	1.00775	0.345622	0.376923	0.416008	0.404022	0.795824	1.08092	0.921493	1.19444	0.358595	0.326389	0.777778	1.11141	0.0917431	0.148594	1.02732	1.19048	0.373913	1.01333	0.0597015	0.114754	0.215909	0	0.9	1.08333	0.0434783	0	0.222222	0.222222	0.625	1
GBP7	0	0.00253004	0	0.00211193	0	0.00323625	0	0.00221484	0	0.00192308	0	0.00182815	0	0	0	0	0	0	0	0	0	0	0	0	0	0	0	0	0	0	0	0	0	0	0	0	0	0
GBP4	0.951049	1.23719	0.680892	1.09081	0.507643	0.605178	0.37863	0.673311	0.221198	0.248077	0.227273	0.21755	0.74594	0.890173	0.734878	0.75641	0.192237	0.263889	0.68254	0.976127	0.100917	0.0803213	0.928962	1.22222	0.00869565	0.186667	0.0298507	0.0409836	0.0227273	0.0434783	0.911111	1.83333	0	0.0222222	0.111111	0	1.04167	2.2
GBP5	0.457653	0.428843	0.355414	0.474129	0.0876911	0.106796	0.217189	0.267996	0.608295	0.740385	0.534585	0.764168	0.206497	0.192678	0.348777	0.215812	0.456562	0.548611	0.566138	0.405836	0.059633	0.0763052	0.939891	1.57143	0.0173913	0.0666667	0	0.0737705	0.102273	0	0.977778	1.16667	0	0	0.0222222	0.111111	0.0416667	0
GBP6	0	0.00126502	0	0.00105597	0	0.00161812	0	0	0.000921659	0.00192308	0	0	0	0	0.001287	0	0.00184843	0	0	0	0	0	0	0	0	0	0	0	0	0	0	0	0	0	0	0	0	0
LRRC8B	0.129759	0.193548	0.1	0.0971489	0.0659694	0.0501618	0.12892	0.187154	0.0138249	0.0326923	0.0266798	0.0219378	0.12761	0.100193	0.151866	0.173077	0.00924214	0.0138889	0.153439	0.281167	0.0458716	0.00803213	0.10929	0.190476	0.0173913	0.24	0.0298507	0.00819672	0.0454545	0.108696	0.111111	0	0.0434783	0	0	0	0.166667	0
FLJ27354	0.024087	0.0303605	0.0458599	0.031679	0.0603379	0.0550162	0.029036	0.0409745	0.00368664	0.00769231	0.00592885	0	0.0812065	0.0655106	0.0694981	0.0470085	0.0110906	0.00694444	0.031746	0.071618	0.00458716	0	0.0327869	0.015873	0.00869565	0	0	0	0.0113636	0.0217391	0.0333333	0.0833333	0	0	0.0222222	0	0	0
LRRC8C	0.679099	0.71031	0.784076	0.537487	0.431215	0.299353	0.626016	0.646733	0.0737327	0.0903846	0.120553	0.0548446	0.74594	0.529865	0.963964	0.865385	0.0554529	0.0555556	0.804233	0.912467	0.146789	0.0361446	0.765027	0.539683	0.113043	0.0133333	0.0298507	0.057377	0.261364	0.152174	0.655556	0.583333	0.0434783	0.0222222	0.133333	0	0.125	0
RP5.943J3.2	0.002331	0.00506009	0.00828026	0.00527983	0.0104586	0.00970874	0.0139373	0.0055371	0.00645161	0.00192308	0.00197628	0	0.012761	0.0134875	0.00643501	0.00641026	0.00369686	0.00694444	0.021164	0.00795756	0	0	0.0163934	0	0	0	0	0	0.0227273	0.0217391	0	0	0	0	0.0444444	0	0	0
LRRC8D	0.235431	0.330171	0.273885	0.357973	0.174578	0.184466	0.281069	0.355482	0.0368664	0.0403846	0.0573123	0.0420475	0.285383	0.27553	0.319176	0.299145	0.0369686	0.0347222	0.391534	0.477454	0.0642202	0.0682731	0.278689	0.396825	0.026087	0.266667	0	0.0409836	0.170455	0.195652	0.311111	0.416667	0.0434783	0	0.244444	0	0.541667	0
RP11.302M6.5	0	0.00126502	0	0.00105597	0	0	0	0.00110742	0	0	0	0	0	0.00192678	0	0	0	0	0	0	0	0	0	0	0	0	0	0	0	0	0	0	0	0	0	0	0	0
ZNF326	0.433566	0.550917	0.399363	0.44245	0.429606	0.386731	0.458769	0.55371	0.115207	0.151923	0.104743	0.151737	0.513921	0.55106	0.599743	0.604701	0.121996	0.152778	0.560847	0.976127	0.0412844	0.060241	0.590164	0.587302	0.304348	1.49333	0.0298507	0.188525	0.5	0.391304	0.5	0.166667	0.0869565	0.111111	0.355556	0	0.791667	0.4
RP4.665J23.1	0	0.000632511	0	0	0	0	0	0.00110742	0	0	0	0.00182815	0	0	0	0	0	0	0	0	0	0	0	0	0	0	0	0	0	0	0	0	0	0	0	0	0	0
ZNF644	0.82129	0.900063	0.66051	0.652587	0.605792	0.569579	0.787456	0.815061	0.291244	0.207692	0.258893	0.235832	0.790023	0.743738	0.84556	0.831197	0.245841	0.256944	0.968254	1.18568	0.146789	0.100402	0.978142	0.857143	0.321739	1.6	0.0597015	0.139344	0.545455	0.608696	1	0.916667	0.173913	0.177778	0.666667	0.111111	0.416667	0.4
CDC7	0.045066	0.0702087	0.0350318	0.0432946	0.0209171	0.0161812	0.0336818	0.0454042	0.0147465	0.0346154	0.00889328	0.0127971	0.049884	0.0693642	0.030888	0.0534188	0.00924214	0.0138889	0.132275	0.323607	0.00458716	0.0120482	0.0546448	0.0793651	0	0.0133333	0.0149254	0.0245902	0	0	0.0333333	0.0833333	0	0	0.0222222	0	0	0
TGFBR3	0.00621601	0.00316256	0.00127388	0.0031679	0.00482703	0	0.0058072	0.0155039	0.116129	0.175	0.0800395	0.107861	0.00464037	0.00963391	0.00643501	0.00641026	0.16451	0.256944	0.10582	0.0450928	0	0	0.136612	0.333333	0.0521739	0.173333	0	0	0.0113636	0	0.133333	0.333333	0	0.0222222	0	0	0	0
EPHX4	0	0.000632511	0	0	0	0	0	0	0.00460829	0.00384615	0.00395257	0.00548446	0	0.00192678	0	0	0.00184843	0.0277778	0	0.00265252	0	0	0	0	0.00869565	0.52	0	0	0	0	0	0	0	0	0	0	0	0
BTBD8	0.013986	0.0196078	0.0089172	0.0147835	0.0136766	0.0113269	0.00813008	0.021041	0.00921659	0.00961539	0.0128459	0.00548446	0.0162413	0.00192678	0.018018	0.0128205	0.00369686	0.0138889	0.042328	0.0265252	0	0	0.0491803	0.015873	0.0173913	0.0533333	0	0.00819672	0	0.0434783	0.0222222	0	0	0	0.0222222	0	0	0
KIAA1107	0.035742	0.054396	0.0191083	0.030623	0.0152856	0.02589	0.0150987	0.0299003	0.00829493	0.00769231	0.0118577	0.0146252	0.0232019	0.0289017	0.036036	0.0299145	0.0110906	0.00694444	0.0582011	0.0557029	0	0.00401606	0.0327869	0.015873	0.0521739	0.2	0	0.00819672	0.0113636	0.0434783	0.0444444	0.0833333	0	0	0.0666667	0	0.0416667	0
RP4.621B10.8	0	0.000632511	0.000636943	0.00211193	0	0.00161812	0	0.00332226	0	0	0	0	0.00348028	0	0.001287	0	0	0	0.00529101	0.00530504	0	0	0	0	0	0	0	0	0	0	0	0	0	0	0	0	0	0
GLMN	0.0916861	0.113852	0.112102	0.0760296	0.0691874	0.0760518	0.0929152	0.10299	0.0718894	0.0653846	0.0513834	0.0786106	0.141531	0.16185	0.120978	0.119658	0.103512	0.111111	0.216931	0.254642	0.00917431	0.0321285	0.142077	0.142857	0.00869565	0.04	0	0.0819672	0.113636	0	0.0888889	0.0833333	0	0	0.111111	0	0.0416667	0
RPAP2	0.255633	0.321316	0.243312	0.299894	0.341915	0.281553	0.26597	0.30897	0.243318	0.198077	0.269763	0.25777	0.402552	0.427746	0.316602	0.403846	0.240296	0.256944	0.412698	0.488064	0.0458716	0.0522088	0.497268	0.666667	0.173913	0.706667	0.0597015	0.196721	0.454545	0.413043	0.522222	0.5	0.0434783	0.0222222	0.377778	0.333333	0.375	0
GFI1	0.001554	0.000632511	0.00127389	0	0.00321802	0.00161812	0.00232288	0	0.0663594	0.0557692	0.027668	0.0438757	0	0	0.003861	0	0.0351201	0.0416667	0.047619	0.0132626	0.00458716	0.00401606	0.0437158	0.0793651	0.00869565	0	0.0447761	0.00819672	0	0	0.0666667	0.0833333	0	0	0.0222222	0	0	0
EVI5	1.06061	1.30993	0.838217	0.930306	0.463395	0.436893	0.919861	1.13289	0.00829493	0.00769231	0.0118577	0.00731261	0.711137	0.614644	0.855856	0.923077	0.0110906	0.00694444	0.534392	1.07427	0.155963	0.188755	0.978142	0.634921	0.182609	0.586667	0.104478	0.237705	0.318182	0.195652	0.488889	0.583333	0.0434783	0.0666667	0.155556	0.111111	0.166667	0.4
RPL5	8.27195	11.9323	10.6293	15.2724	25.7224	28.4887	7.36702	11.8771	5.45714	7.07308	10.4012	10.7806	26.3666	30.0443	14.3552	19.1453	5.17375	6.58333	16.8148	19.817	2.21101	1.73896	15.6612	19.0317	14.1652	27.6	6.40299	12.0902	30.3409	31.1087	33.0556	41.75	0.478261	0.666667	16.2889	8.77778	22.875	23.2
FAM69A	0.04662	0.0480708	0.0191083	0.0263992	0.132743	0.105178	0.0267131	0.055371	0.0230415	0.0307692	0.034585	0.0182815	0.113689	0.100193	0.043758	0.0555556	0.0221811	0.0277778	0.132275	0.124668	0.00917431	0.00401606	0.0327869	0.126984	0.0521739	0	0.0149254	0	0.193182	0.217391	0.188889	0	0	0	0.133333	0.111111	0.166667	0
MTF2	0.48174	0.582543	0.442675	0.495248	0.465809	0.443366	0.456446	0.578073	0.165899	0.182692	0.199605	0.166362	0.635731	0.643545	0.51094	0.495727	0.16451	0.166667	0.878307	1.01592	0.100917	0.0682731	0.754098	0.619048	0.2	0.626667	0.0447761	0.147541	0.409091	0.413043	0.811111	0.833333	0.0869565	0.111111	0.266667	0.333333	0.541667	0.4
TMED5	1.90054	2.09488	1.6707	1.45829	0.657281	0.674757	2.01394	2.36545	0.217511	0.223077	0.226285	0.223035	1.40371	1.19653	1.93565	1.8312	0.18854	0.25	1.24339	2.01857	0.270642	0.116466	1.78142	1.95238	0.321739	1.37333	0.134328	0.311475	0.897727	0.673913	0.955556	0.916667	0.173913	0.222222	0.711111	0.222222	0.375	0.2
CCDC18	0.146076	0.187856	0.121656	0.189018	0.132743	0.152104	0.110337	0.181617	0.0294931	0.0307692	0.0296443	0.0347349	0.190255	0.248555	0.136422	0.17094	0.0369686	0.0416667	0.412698	0.843501	0.0137615	0.0281125	0.218579	0.0952381	0.0434783	0.04	0	0.057377	0.136364	0.130435	0.155556	0.166667	0	0.0222222	0.177778	0.222222	0	0
DR1	1.02642	1.14358	0.878981	0.951426	0.779566	0.728155	0.901278	1.06977	0.254378	0.261539	0.242095	0.274223	1.15893	1.0289	1.0296	0.92094	0.280961	0.284722	1.04762	1.40584	0.174312	0.156627	1.2459	1.14286	0.26087	0.546667	0.313433	0.418033	0.840909	0.847826	0.822222	1.08333	0.173913	0.288889	0.511111	0.555556	0.5	0
FNBP1L	0.013986	0.0196078	0.00955414	0.0168955	0.139179	0.0970874	0.018583	0.021041	0.000921659	0.00384615	0	0.00182815	0.087007	0.0635838	0.0579151	0.0384615	0	0	0.0634921	0.0848806	0	0.00401606	0.0163934	0.031746	0.234783	2.70667	0.0149254	0.0491803	0.375	0.326087	0.166667	0.0833333	0.26087	0.0888889	0.111111	0	0.125	0
BCAR3	0.114996	0.161923	0.0464968	0.0644139	0.199517	0.186084	0.101045	0.163898	0.00184332	0.00384615	0.00296443	0	0.198376	0.186898	0.15444	0.181624	0.00184843	0.00694444	0.0793651	0.153846	0.0504587	0.0120482	0.0983607	0.126984	0.0782609	0.64	0.0298507	0.0163934	0.272727	0.195652	0.144444	0.166667	0	0.0666667	0.0222222	0	0.125	0.4
RP4.561L24.3	0.00543901	0.00632511	0.00254777	0.00211193	0.00241352	0.00323625	0.00116144	0.00110742	0.00276498	0.00192308	0	0.00182815	0	0.00192678	0.002574	0.00213675	0	0.00694444	0	0.0132626	0	0	0.0218579	0.031746	0.00869565	0	0	0	0	0	0	0	0	0	0	0	0	0
DNTTIP2	0.764569	0.920304	0.736306	0.723337	0.493966	0.616505	0.783972	1.01329	0.243318	0.259615	0.215415	0.241316	0.828306	0.857418	0.88417	0.92735	0.247689	0.25	0.904762	1.51989	0.110092	0.0562249	0.852459	0.984127	0.182609	1.16	0.0447761	0.254098	0.693182	0.652174	0.966667	0.833333	0.173913	0.111111	0.688889	0	0.5	0.8
GCLM	0.250971	0.337761	0.0834395	0.162619	0.0530974	0.0550162	0.433217	0.51938	0.173272	0.165385	0.16996	0.215722	0.12761	0.181118	0.163449	0.175214	0.175601	0.145833	0.312169	0.655172	0.0275229	0.0803213	0.377049	0.47619	0.130435	0.533333	0.0298507	0.0901639	0.215909	0.0869565	0.244444	0.25	0.0869565	0.0444444	0.111111	0	0.125	0
ARHGAP29	0.002331	0.0056926	0.00573248	0.0337909	0	0	0	0.00221484	0	0	0	0	0	0.00385357	0.002574	0	0.00184843	0	0	0.00530504	0	0	0	0.015873	0.591304	1.82667	0.0298507	0.0409836	0	0	0	0	0	0	0	0	0	0
ABCD3	0.28749	0.326376	0.256688	0.31151	0.125503	0.152104	0.347271	0.339978	0.0525346	0.0673077	0.06917	0.0749543	0.209977	0.248555	0.301158	0.337607	0.0702403	0.0972222	0.396825	0.575597	0.0504587	0.0200803	0.284153	0.365079	0.0956522	0.706667	0.0597015	0.0409836	0.227273	0.195652	0.188889	0.166667	0	0.0666667	0.155556	0	0.0833333	0.4
F3	0.00854701	0.00822264	0.00382166	0.0095037	0	0.00161812	0.00116144	0.00996678	0	0.00192308	0.000988142	0.00182815	0.00116009	0.00192678	0.00514801	0.00213675	0	0	0.00529101	0.0159151	0.00458716	0	0.00546448	0	0.0434783	4.18667	0	0	0	0	0	0	0	0	0	0	0	0
SLC44A3	0.000777001	0	0	0	0	0	0	0	0	0.00192308	0.000988142	0.0164534	0	0	0	0	0	0	0	0	0	0	0.00546448	0	0.0173913	2.04	0	0	0	0	0	0	0	0	0	0	0	0
CNN3	0	0.00189753	0.000636943	0.00105597	0.00482703	0.00161812	0	0.00664452	0	0.00192308	0.00197628	0.00548446	0.00116009	0.00192678	0	0.00213675	0.00184843	0	0	0	0	0	0	0	0.452174	2.69333	0	0.00819672	0	0	0.0111111	0	0	0.0222222	0	0	0.583333	0.2
ALG14	0.0971251	0.161923	0.0808917	0.104541	0.0522928	0.0647249	0.0998839	0.20598	0.00829493	0.0134615	0.0118577	0.0164534	0.113689	0.134875	0.0900901	0.173077	0.0184843	0.0416667	0.206349	0.225464	0.00917431	0.0160643	0.0546448	0.111111	0.104348	0.6	0.0149254	0.0327869	0.102273	0.108696	0.0444444	0	0	0	0.0888889	0.111111	0.0416667	0
TMEM56	0	0	0	0	0	0	0	0	0	0	0.000988142	0.00182815	0	0	0	0	0	0	0	0	0	0	0	0	0.0608696	0.173333	0	0	0	0	0	0	0	0	0	0	0	0
TMEM56.RWDD3	0.00543901	0.00253004	0.00509554	0.0031679	0.00482703	0.00485437	0.00348432	0.00775194	0.00184332	0	0.00494071	0.00182815	0.00348028	0.00770713	0.00900901	0.00641026	0.00554529	0	0.005291	0.0106101	0.00458716	0	0.00546448	0	0	0	0.0149254	0	0	0	0	0	0	0	0	0	0	0
RWDD3	0.020202	0.0253004	0.010828	0.0200634	0.0265487	0.0177994	0.00464576	0.0110742	0.0156682	0.0153846	0.0167984	0.0127971	0.0313225	0.0250482	0.016731	0.0106838	0.012939	0.0208333	0.021164	0.0185676	0	0.00401606	0.0327869	0	0.00869565	0.0666667	0	0.0491803	0.0454545	0.0434783	0.0666667	0	0	0	0	0	0	0
PTBP2	0.118881	0.141682	0.121019	0.119324	0.0852776	0.066343	0.12079	0.145072	0.0552995	0.0576923	0.0513834	0.0676417	0.0974478	0.140655	0.132561	0.147436	0.0573013	0.0555556	0.164021	0.233422	0.00917431	0.0200803	0.196721	0.0952381	0.0869565	0.16	0.0298507	0.0491803	0.0795455	0.0869565	0.0888889	0.0833333	0	0	0.111111	0.222222	0.125	0
DPYD	1.02253	1.37508	1.30828	1.54065	0.664521	0.653722	0.874564	1.22259	0.164977	0.194231	0.185771	0.166362	1.23086	1.26782	1.19176	1.3312	0.109057	0.194444	0.89418	1.45889	0.256881	0.136546	1.20765	1.47619	0.182609	0.106667	0.0447761	0.139344	0.136364	0.152174	0.844444	0.5	0.0434783	0.0666667	0.111111	0	0.166667	0.4
DPYD.AS1	0	0.00126502	0.000636943	0.00105597	0.000804505	0.00161812	0	0.00110742	0.00184332	0	0.00197628	0	0.00116009	0	0	0.00213675	0	0	0	0	0	0	0	0	0	0	0	0.00819672	0	0	0	0	0	0	0	0	0	0
DPYD.AS2	0	0.000632511	0	0	0.000804505	0	0.00232288	0	0.000921659	0	0	0.00182815	0.00348028	0.00192678	0.00514801	0.00213675	0	0	0	0	0	0	0.010929	0	0	0	0	0	0	0	0	0	0	0	0	0	0	0
SNX7	0.034965	0.0518659	0.0140127	0.00739176	0.0756235	0.0857605	0.0603949	0.0797342	0.00184332	0.00576923	0.000988142	0.00182815	0.106729	0.175337	0.148005	0.138889	0	0	0.164021	0.312997	0.00917431	0.0120482	0.0218579	0.047619	0.104348	0.866667	0	0.0163934	0.0113636	0.0217391	0.0777778	0.25	0	0	0	0	0	0.2
PALMD	0.000777001	0	0	0	0.000804505	0	0	0	0	0	0	0	0	0	0	0	0	0	0	0	0	0	0	0	0.304348	0.08	0	0	0	0	0	0	0	0	0	0	0	0
FRRS1	0.0707071	0.111954	0.0235669	0.0971489	0.0289622	0.038835	0.0511034	0.0985604	0.000921659	0	0.000988142	0	0.0394432	0.061657	0.034749	0.0940171	0.00184843	0.0138889	0.026455	0.116711	0.00917431	0.00803213	0.0273224	0.0634921	0.00869565	0	0.0149254	0.00819672	0.0340909	0.0869565	0.0666667	0.0833333	0	0	0	0	0	0
AGL	0.257187	0.379507	0.13949	0.209081	0.136766	0.134304	0.246225	0.394241	0.107834	0.121154	0.105731	0.113346	0.154292	0.175337	0.213642	0.260684	0.103512	0.0763889	0.306878	0.376658	0.0137615	0.0361446	0.311475	0.396825	0.130435	0.333333	0.0746269	0.106557	0.193182	0.282609	0.311111	0.166667	0.0434783	0.0444444	0.177778	0.222222	0.125	0
RP5.884G6.2	0.003108	0.00126502	0	0.00105597	0.000804505	0.00161812	0.00116144	0.00221484	0	0.00384615	0.000988142	0	0	0.00192678	0	0.00213675	0	0	0.010582	0.00265252	0	0	0	0	0.00869565	0	0	0	0	0	0	0	0	0	0	0	0	0
SLC35A3	0.31857	0.371284	0.298089	0.328405	0.160097	0.173139	0.310105	0.3433	0.0857143	0.121154	0.0790514	0.0987203	0.271462	0.238921	0.338481	0.34188	0.0831793	0.0902778	0.306878	0.477454	0.0458716	0.0281125	0.355191	0.460317	0.0869565	1.12	0.0447761	0.139344	0.238636	0.217391	0.222222	0.333333	0.0869565	0.0222222	0.222222	0.111111	0.25	0.4
MFSD14A	0.431235	0.502846	0.398726	0.365364	0.176991	0.152104	0.315912	0.427464	0.0792627	0.0923077	0.0750988	0.0804388	0.346868	0.32948	0.462033	0.365385	0.0591497	0.0763889	0.301587	0.506631	0.0779816	0.060241	0.464481	0.444444	0.147826	0.52	0.104478	0.229508	0.159091	0.173913	0.277778	0.0833333	0.0869565	0	0.222222	0	0.166667	0
SASS6	0.0606061	0.0999367	0.0687898	0.0960929	0.0756235	0.121359	0.0731707	0.122924	0.0497696	0.05	0.0583004	0.0511883	0.113689	0.196532	0.0707851	0.0897436	0.0554529	0.0625	0.502646	0.594164	0.00917431	0.0321285	0.120219	0.190476	0	0.16	0.0149254	0.0655738	0.136364	0.108696	0.111111	0.0833333	0.0434783	0.0444444	0.0666667	0	0.125	0
TRMT13	0.293706	0.30234	0.331847	0.284055	0.268705	0.211974	0.332172	0.375415	0.154839	0.157692	0.170949	0.151737	0.393271	0.333333	0.348777	0.395299	0.133087	0.194444	0.455026	0.435013	0.0642202	0.060241	0.546448	0.365079	0.13913	0.306667	0.0597015	0.0983607	0.375	0.434783	0.566667	0.666667	0	0.0444444	0.266667	0.222222	0.0416667	0
LRRC39	0.001554	0.00316256	0	0	0	0	0.010453	0.00996678	0	0.00192308	0.000988142	0	0.00232019	0.00578035	0.002574	0	0	0	0	0.00795756	0	0	0.00546448	0	0	0	0	0	0	0	0	0	0	0	0	0	0	0
DBT	0.212898	0.270082	0.170064	0.182682	0.139179	0.121359	0.221835	0.287929	0.0663595	0.075	0.0563241	0.0621572	0.164733	0.177264	0.198198	0.228632	0.0683919	0.0277778	0.227513	0.435013	0.0458716	0.064257	0.26776	0.301587	0.2	0.293333	0.0149254	0.0983607	0.204545	0.217391	0.244444	0.0833333	0.0434783	0.0888889	0.177778	0.111111	0.166667	0
RTCA.AS1	0.003108	0.0132827	0.00573248	0.00844773	0.00160901	0.00161812	0.00696864	0.00885936	0	0	0	0	0.00580046	0.00385357	0.002574	0.00213675	0	0	0	0.00530504	0	0	0.00546448	0	0	0.0133333	0	0	0	0	0	0	0	0.0222222	0.0222222	0	0.0416667	0
RTCA	0.748252	0.873498	0.570701	0.567054	0.341915	0.273463	0.782811	1.03654	0.180645	0.157692	0.159091	0.180987	0.648492	0.591522	0.684685	0.713675	0.166359	0.166667	0.767196	1.18302	0.155963	0.116466	0.710383	0.793651	0.121739	1.06667	0.238806	0.237705	0.329545	0.456522	0.566667	0.416667	0.0434783	0.0666667	0.222222	0.222222	0.458333	0.4
CDC14A	0.139083	0.195446	0.11465	0.151003	0.119067	0.110032	0.113821	0.136213	0.0958525	0.0865385	0.199605	0.162706	0.156613	0.111753	0.162162	0.153846	0.051756	0.0833333	0.164021	0.225464	0.0275229	0.0321285	0.202186	0.380952	0.0695652	0.0933333	0.0895522	0.0655738	0.159091	0.108696	0.244444	0.0833333	0	0.0666667	0.177778	0	0.291667	0
GPR88	0	0	0	0	0	0.00161812	0	0	0	0	0	0	0	0.00192678	0	0.00213675	0	0	0	0	0	0	0	0	0	0	0	0	0	0	0	0	0	0	0	0	0	0
VCAM1	0.010878	0.0164453	0.00191083	0.00105597	0.0136766	0	0.0545877	0.0930233	0.0156682	0.0153846	0	0	0.00580046	0.00385357	0.0617761	0.0106838	0.00554529	0	0.0529101	0.0557029	0.00458716	0	0.010929	0	0.704348	0.04	0	0	0.0909091	0.0434783	0	0	0	0	0	0	0.208333	0
EXTL2	0.041958	0.082859	0.0165605	0.0443506	0.0112631	0.0210356	0.0615563	0.112957	0.0156682	0.0134615	0.0158103	0.0146252	0.0429234	0.0809249	0.03861	0.0534188	0.0203327	0.0138889	0.10582	0.254642	0.00917431	0	0.0601093	0.0793651	0.156522	0.12	0.0298507	0.0901639	0.0113636	0.0217391	0.0444444	0.0833333	0	0.0222222	0.0888889	0	0	0
RP4.549L20.3	0.00777001	0.00632511	0.0044586	0.00739176	0.00321802	0.00323625	0.00813008	0.00885936	0	0	0	0.00182815	0.00580046	0.0115607	0.00643501	0.0106838	0	0	0.005291	0.0132626	0.00458716	0	0.00546448	0	0	0	0.0149254	0	0	0	0.0111111	0	0	0	0	0	0	0
SLC30A7	0.800311	0.949399	0.603185	0.601901	0.246983	0.218447	0.777003	1.01993	0.0986175	0.123077	0.108696	0.157221	0.520882	0.462428	0.712999	0.690171	0.0924214	0.104167	0.57672	0.992042	0.137615	0.0682731	0.562842	0.761905	0.165217	0.52	0.0895522	0.180328	0.295455	0.23913	0.455556	0.416667	0.130435	0.111111	0.244444	0.444444	0.541667	0
DPH5	0.0878011	0.1537	0.102548	0.13094	0.215607	0.26699	0.108014	0.149502	0.0516129	0.1	0.100791	0.106033	0.240139	0.308285	0.144144	0.202991	0.0683919	0.0694444	0.206349	0.267905	0.0321101	0.0120482	0.147541	0.31746	0.0521739	0.44	0	0.139344	0.113636	0.347826	0.255556	0.25	0	0.0444444	0.177778	0.111111	0.125	0.2
RP11.421L21.2	0.00854701	0.0120177	0.00318471	0.00422386	0.00160901	0.00647249	0.0058072	0.0055371	0.00184332	0.00576923	0.000988142	0.00182815	0.00464037	0	0.015444	0.0042735	0.00184843	0	0.010582	0.0106101	0	0	0.010929	0	0	0	0	0	0	0	0.0222222	0	0	0	0	0	0	0
RP11.421L21.3	0.034188	0.027198	0.0248408	0.0242872	0.0305712	0.0291262	0.0511034	0.0498339	0.0156682	0.00961539	0.0286561	0.0292505	0.0545244	0.0404624	0.034749	0.0384615	0.0277264	0	0.0634921	0.0530504	0.0183486	0.00803213	0.0601093	0.031746	0.026087	0.08	0.0298507	0.0245902	0.0113636	0.0217391	0.0222222	0.0833333	0	0.0222222	0.0444444	0.111111	0	0
RP4.575N6.4	0.003885	0.00126502	0	0	0	0	0.00232288	0.00221484	0.00184332	0.00769231	0.0148221	0.00914077	0.00116009	0	0	0	0	0.00694444	0.010582	0	0	0	0.00546448	0.015873	0.00869565	0	0	0	0	0	0.0111111	0	0	0	0	0	0.0416667	0
S1PR1	0.310023	0.239089	0.0312102	0.0095037	0.0128721	0.00323625	0.406504	0.384275	0.0479263	0.123077	0.215415	0.126143	0.0475638	0.026975	0.151866	0.0876068	0.0480592	0.0902778	0.142857	0.169761	0.0412844	0.0120482	0.245902	0.349206	0.026087	0	0	0.00819672	0.0227273	0	0.0333333	0.25	0.26087	0.111111	0.133333	0	0.958333	0.2
RNPC3	0.351981	0.450348	0.306369	0.393875	0.329043	0.322006	0.337979	0.367663	0.146544	0.105769	0.15415	0.173675	0.367749	0.402697	0.328185	0.384615	0.155268	0.1875	0.359788	0.546419	0.059633	0.060241	0.464481	0.47619	0.147826	0.373333	0.0298507	0.122951	0.545455	0.543478	0.344444	0.333333	0.130435	0.111111	0.355556	0.333333	0.0833333	0.4
AMY2B	0.022533	0.0493359	0.011465	0.030623	0.0128721	0.00970874	0.0209059	0.0409745	0.00552995	0.00384615	0.00988142	0.00731261	0.00696056	0.0192678	0.021879	0.0363248	0.00184843	0.00694444	0.026455	0.0477454	0.0137615	0.00401606	0.0218579	0.015873	0.0521739	0.0666667	0	0	0.0227273	0.0217391	0	0	0	0	0.0222222	0	0	0
PRMT6	0.125874	0.127767	0.089172	0.0802534	0.0539019	0.0453074	0.0882695	0.155039	0.0211982	0.00961539	0.020751	0.023766	0.109049	0.104046	0.106821	0.115385	0.0110906	0.0138889	0.137566	0.225464	0	0.0200803	0.0983607	0.111111	0.00869565	0.226667	0.0447761	0.0245902	0.0909091	0.152174	0.1	0	0.0434783	0.0222222	0.155556	0	0.125	0
VAV3	0.565657	0.564832	0.461147	0.31679	0.676589	0.519417	0.714286	0.747508	0.0737327	0.0807692	0.0681818	0.0420475	0.515081	0.431599	0.666667	0.502137	0.173752	0.138889	0.714286	0.838196	0.105505	0.0843374	0.628415	0.444444	0.0521739	0.08	0.0298507	0.163934	1.96591	1.78261	0.744444	0.25	0.347826	0.133333	0.333333	0.222222	0.0833333	0
VAV3.AS1	0.014763	0.0056926	0.011465	0.00105597	0.0120676	0.00323625	0.0197445	0.00996678	0	0.00192308	0.000988142	0	0.0150812	0.00385356	0.019305	0.00213675	0	0	0.010582	0.00795756	0	0	0.00546448	0	0	0	0	0	0	0	0.0111111	0	0	0	0.0222222	0	0	0
RP11.356N1.2	0.0831391	0.102467	0.055414	0.062302	0.0321802	0.0291262	0.126597	0.150609	0	0	0	0	0.0580046	0.0385356	0.0694981	0.0683761	0	0	0.0793651	0.111406	0	0.0200803	0.0601093	0.0952381	0	0.0133333	0	0.00819672	0.0113636	0.0434783	0.0111111	0	0	0	0	0	0	0
SLC25A24	1.31546	1.39532	1.07771	0.793031	0.656476	0.519417	1.50058	1.60022	0.204608	0.155769	0.162055	0.14808	1.22506	0.944123	1.57915	1.40812	0.158965	0.104167	1.2381	1.80106	0.206422	0.144578	1.42077	1.12698	0.182609	1.65333	0.238806	0.377049	0.590909	0.543478	0.877778	0.5	0.130435	0.0222222	0.311111	0.222222	0.75	0.2
RP11.483I13.5	0.00543901	0.0145478	0.00828025	0.00844773	0.0104586	0.0161812	0.00696864	0.0155039	0.00737327	0.00192308	0.000988142	0	0.00812065	0.0115607	0.00900901	0.00641026	0.00369686	0	0.021164	0.0132626	0.00458716	0	0.010929	0	0	0.0533333	0	0	0	0.0217391	0.0111111	0.0833333	0	0	0	0	0.0416667	0
FAM102B	0.41958	0.505376	0.343949	0.321014	0.525342	0.47411	0.430894	0.623477	0.0479263	0.0596154	0.0434783	0.0493601	0.816705	0.766859	0.555985	0.596154	0.077634	0.0208333	0.592593	0.798408	0.12844	0.11245	0.393443	0.396825	0.165217	0.146667	0.0597015	0.057377	0.477273	0.282609	0.755556	0.833333	0.130435	0.0666667	0.0444444	0	0.0416667	0
HENMT1	0.0916861	0.12081	0.0840764	0.13622	0.07321	0.100324	0.110337	0.153931	0.081106	0.103846	0.0632411	0.0767825	0.118329	0.184971	0.106821	0.166667	0.090573	0.111111	0.206349	0.363395	0.0183486	0.0120482	0.136612	0.190476	0.00869565	0.0666667	0	0.0245902	0.0681818	0.0869565	0.155556	0.333333	0	0	0.0444444	0	0.0416667	0.2
PRPF38B	1.1958	1.50348	1.13376	1.26927	1.29204	1.33981	1.17422	1.53488	0.62765	0.638462	0.612648	0.707495	1.57193	1.57996	1.44659	1.57906	0.597043	0.666667	1.75132	2.33156	0.321101	0.192771	1.78142	2.15873	0.626087	1.58667	0.298507	0.377049	1.48864	1.65217	2.13333	1.58333	0.217391	0.244444	1.31111	0.333333	1.125	0.2
STXBP3	0.771562	0.922201	0.73949	0.724393	0.624296	0.598706	0.655052	0.818383	0.24424	0.198077	0.23913	0.243144	0.981439	0.884393	0.814672	0.826923	0.197782	0.194444	0.793651	0.931034	0.123853	0.0963855	0.852459	0.777778	0.33913	1.16	0.208955	0.336066	1.31818	1.17391	0.844444	1	0.0869565	0.0888889	0.4	0.222222	1.04167	0.2
GPSM2	0.0629371	0.0790639	0.0681529	0.112988	0.118262	0.124595	0.0511034	0.0631229	0.0414747	0.0365385	0.0543478	0.0438757	0.146172	0.142582	0.0810811	0.117521	0.038817	0.0833333	0.417989	0.567639	0.00917431	0.0160643	0.103825	0.111111	0.0434783	0.266667	0.0597015	0.0983607	0.0681818	0.195652	0.155556	0.25	0	0.0444444	0.111111	0	0.25	0.4
CLCC1	0.222222	0.288425	0.16879	0.160507	0.115849	0.144013	0.240418	0.275748	0.0304148	0.0442308	0.0375494	0.0402194	0.212297	0.233141	0.227799	0.262821	0.0462107	0.0416667	0.296296	0.530504	0.0412844	0.0160643	0.229508	0.269841	0.0695652	0.213333	0.0447761	0.0737705	0.159091	0.0652174	0.2	0.25	0	0.0444444	0.133333	0.111111	0.291667	0.8
WDR47	0.106449	0.12334	0.0955414	0.092925	0.103781	0.0679612	0.110337	0.139535	0.0313364	0.0288462	0.041502	0.0255941	0.150812	0.115607	0.151866	0.143162	0.0240296	0.0555556	0.10582	0.177719	0.00458716	0.00803213	0.147541	0.142857	0.0608696	0.146667	0.0447761	0.0245902	0.386364	0.173913	0.144444	0.0833333	0.0434783	0.0222222	0.155556	0	0	0
TAF13	0.550117	0.583808	0.419745	0.307286	0.1786	0.21521	0.698026	0.733112	0.043318	0.0442308	0.0375494	0.0402194	0.37935	0.310212	0.599743	0.564103	0.0462107	0.0625	0.328042	0.633952	0.0963303	0.0963855	0.519126	0.444444	0.147826	0.813333	0.0746269	0.0327869	0.159091	0.108696	0.255556	0.0833333	0	0.0666667	0.0222222	0.111111	0.208333	0
RP5.1065J22.8	0.017094	0.0196078	0.0178344	0.0095037	0.0490748	0.0113269	0.0116144	0.013289	0.00184332	0.00192308	0.00494071	0.00182815	0.0417633	0.0154143	0.021879	0.0106838	0.00739372	0.00694444	0.005291	0.0185676	0.00917431	0.00401606	0.0218579	0.015873	0.0347826	0.0266667	0.0149254	0.00819672	0.0113636	0	0.0444444	0	0	0	0	0	0.0833333	0
TMEM167B	0.582751	0.638204	0.479618	0.454065	0.344328	0.320388	0.558653	0.638981	0.0894009	0.107692	0.0859684	0.0621572	0.513921	0.421965	0.532819	0.566239	0.0720887	0.0763889	0.396825	0.596817	0.0642202	0.0682731	0.579235	0.809524	0.121739	0.453333	0.0597015	0.122951	0.568182	0.673913	0.433333	0.5	0.130435	0.0222222	0.133333	0.111111	0.291667	0.4
SCARNA2	0.002331	0.00316256	0.00127388	0.00844773	0.00724055	0.0113269	0.00348432	0.00110742	0.0046083	0.0134615	0.00395257	0.0109689	0.00696056	0.00385357	0.001287	0	0	0.00694444	0	0.00265252	0	0.00401606	0	0	0	0.0133333	0	0	0.0113636	0.0434783	0	0	0	0	0.0222222	0	0	0
KIAA1324	0.000777001	0	0.00318471	0.00422386	0.00321802	0.00323625	0.00116144	0.00110742	0.00552995	0.0115385	0.0227273	0.00914077	0.00116009	0.00192678	0.002574	0	0.012939	0.00694444	0.00529101	0.0159151	0.0183486	0.00803213	0.00546448	0.015873	0.0173913	0	0	0	0	0	0	0	0	0	0	0	0	0
SARS	0.672106	0.807084	0.687898	0.739176	0.58568	0.694175	0.66899	0.836102	0.232258	0.209615	0.251976	0.25777	0.923434	0.921002	0.822394	0.867521	0.25878	0.215278	0.740741	1.01326	0.0321101	0.104418	0.754098	0.984127	0.347826	1.98667	0.164179	0.393443	0.738636	0.76087	0.944444	1.08333	0.0869565	0.0666667	0.333333	0.444444	0.75	0
CELSR2	0.003885	0.00442758	0.00318471	0.00739176	0.00402253	0.00161812	0.00116144	0.00664452	0.0046083	0.00576923	0.00197628	0.00731261	0.00464037	0.00770713	0.003861	0.0042735	0.00184843	0	0.015873	0.0265252	0	0	0	0.015873	0.130435	0.48	0	0.0163934	0.0227273	0	0.0111111	0	0	0	0.0222222	0	0	0
PSRC1	0.011655	0.0139152	0.0121019	0.0337909	0.00321802	0.00323625	0.00696864	0.0110742	0.000921659	0.00384615	0	0.00182815	0.012761	0.0192678	0.003861	0.0042735	0.00369686	0	0.0952381	0.132626	0	0	0.00546448	0.015873	0.00869565	0	0	0	0	0	0	0.0833333	0	0	0	0	0	0
SORT1	0.275058	0.174573	0.476433	0.348469	0.231698	0.199029	0.229965	0.146179	0.00184332	0	0.00395257	0.00182815	0.458237	0.302505	0.329472	0.258547	0.00554529	0.0138889	0.354497	0.257294	0.0458716	0.0200803	0.295082	0.206349	0.121739	1.29333	0.0149254	0.0819672	0.0795455	0.0217391	0.322222	0	0	0	0.2	0.111111	0.0416667	0
PSMA5	1.0303	1.66603	1.33439	1.68427	1.05792	1.32848	1.14983	1.87818	0.447926	0.619231	0.482213	0.638026	1.82483	2.50289	1.68211	2.0812	0.500924	0.555556	1.73545	2.95225	0.165138	0.232932	1.56831	1.63492	0.391304	3.70667	0.343284	0.590164	1.31818	1.65217	1.71111	2.58333	0.130435	0.0666667	0.488889	0.777778	1.08333	0.8
SYPL2	0	0.000632511	0	0	0	0	0.00116144	0	0	0	0	0	0	0	0	0.00213675	0	0	0	0	0	0	0.00546448	0	0.00869565	0.0133333	0	0.00819672	0	0	0	0	0	0	0	0	0	0
ATXN7L2	0.00777001	0.00885515	0.00636943	0.0063358	0.00563154	0.00647249	0.00696864	0.0055371	0.000921659	0.00384615	0.006917	0	0.00348028	0.00385357	0.014157	0.0042735	0.00554529	0.00694444	0.015873	0.0132626	0.00458716	0.00401606	0	0.031746	0.00869565	0.04	0	0	0.0113636	0.0217391	0.0111111	0	0	0.0222222	0	0	0	0
CYB561D1	0.035742	0.0278305	0.0414013	0.0401267	0.0297667	0.0339806	0.0441347	0.0365448	0.0387097	0.0346154	0.034585	0.0347349	0.0440835	0.0366089	0.0501931	0.0277778	0.0351201	0.0486111	0.0582011	0.0583554	0.00458716	0.0200803	0.0874317	0.0634921	0.026087	0.08	0.0149254	0.0409836	0.102273	0.0434783	0.0222222	0.166667	0	0	0.0222222	0.111111	0	0
AMIGO1	0	0	0	0	0	0	0	0	0.00552995	0.00769231	0.00592885	0.00365631	0	0	0	0	0.00184843	0	0	0.00530504	0	0	0	0.015873	0.0173913	0.0266667	0	0	0	0	0.0222222	0	0	0	0	0	0	0
GNAI3	1.87879	2.38267	1.83949	1.82788	1.14642	1.18608	1.86063	2.50609	0.399078	0.419231	0.354743	0.449726	2.03828	2.24663	2.11969	2.26068	0.35305	0.402778	1.85185	2.68966	0.261468	0.26506	2.1694	2.15873	0.321739	2.24	0.253731	0.483607	1.17045	1.28261	1.78889	1.75	0.304348	0.288889	0.6	0.111111	0.958333	0.8
AMPD2	0.142968	0.220114	0.184713	0.163675	0.116653	0.127832	0.0963995	0.168328	0.0239631	0.0153846	0.0227273	0.0329068	0.160093	0.184971	0.176319	0.220085	0.0166359	0.0347222	0.164021	0.220159	0.0412844	0.0361446	0.169399	0.238095	0.00869565	0.0666667	0.0149254	0.0163934	0.102273	0.0434783	0.166667	0.25	0	0	0.0222222	0	0	0.2
GSTM4	0.00854701	0.0253004	0.00636943	0.0095037	0.0217216	0.0194175	0.0313589	0.0409745	0.00737327	0.00769231	0.000988142	0.00182815	0.0290023	0.0115607	0.01287	0.0299145	0.00184843	0.0208333	0.015873	0.0238727	0.00458716	0	0.010929	0.031746	0.0434783	0.0133333	0	0.0245902	0.0681818	0.0652174	0.0666667	0	0	0	0	0	0	0
GSTM2	0.002331	0.000632511	0.00127389	0.00105597	0.0136766	0.0145631	0.00116144	0.00442968	0.000921659	0	0.006917	0.00914077	0.0116009	0.00385356	0.001287	0.00213675	0.0203327	0.0138889	0.010582	0.00795756	0	0	0.00546448	0.015873	0.0608696	0	0.0149254	0	0.0795455	0.0652174	0.0222222	0	0	0	0.0666667	0	0	0
GSTM3	0.022533	0.0145478	0.022293	0.00844773	0.00965406	0	0.0232288	0.00775194	0.0046083	0.00961539	0.0256917	0.0164534	0.0220418	0.0115607	0.027027	0.0192308	0.00924214	0.00694444	0.021164	0.0344828	0	0	0.0163934	0.031746	0.66087	0.466667	0.0298507	0.0327869	0	0	0.0222222	0	0	0	0.0222222	0	0.0833333	0
EPS8L3	0	0	0	0	0	0	0	0.00110742	0	0	0	0	0	0	0	0	0	0	0	0	0	0	0	0	0	0.4	0	0	0	0	0	0	0	0	0	0	0	0
CSF1	0.013209	0.0101202	0.00318471	0.0031679	0.00241352	0	0.0162602	0.00442968	0.075576	0.0403846	0.0523715	0.0402194	0.00812065	0.00192678	0.014157	0.00854701	0.0609982	0.00694444	0.0687831	0.0265252	0.00458716	0.00401606	0.0437158	0.031746	0.0695652	0.146667	0.19403	0.114754	0.0227273	0	0.0222222	0	0.0869565	0.0666667	0	0	0.0416667	0
AHCYL1	1.03652	1.23023	0.852866	0.81415	0.477072	0.414239	0.911731	1.18494	0.125346	0.136538	0.12253	0.149909	0.87007	0.707129	0.908623	0.946581	0.116451	0.0833333	1.04762	1.59682	0.206422	0.13253	0.896175	1.11111	0.53913	2.04	0.179104	0.278689	0.613636	0.695652	0.833333	0.75	0.0869565	0.0666667	0.333333	0.555556	0.541667	0.2
STRIP1	0.136752	0.208096	0.124204	0.131996	0.0595334	0.0825243	0.150987	0.21041	0.0479263	0.0461539	0.0434783	0.0402194	0.11949	0.104046	0.136422	0.151709	0.051756	0.0486111	0.153439	0.222812	0.0366973	0.0321285	0.180328	0.174603	0.0434783	0.186667	0.0447761	0.0245902	0.170455	0.108696	0.133333	0	0	0.133333	0.0666667	0	0.0416667	0.2
RP4.773N10.4	0.00621601	0.0132827	0.00509554	0.0063358	0.00482703	0.00485437	0.0150987	0.0121816	0.00276498	0.00192308	0	0.00548446	0.0116009	0.00770713	0.00900901	0.0128205	0.00369686	0	0	0.0132626	0	0	0.0218579	0.0634921	0.00869565	0.0266667	0	0	0	0.0217391	0.0111111	0	0	0	0	0	0	0
ALX3	0.000777001	0	0.00191083	0.00105597	0.00160901	0.00161812	0.00116144	0	0	0.00192308	0	0	0.00232019	0.00192678	0.001287	0	0	0	0	0.00265252	0	0	0.00546448	0	0.00869565	0.0266667	0	0	0	0	0	0	0	0	0	0	0	0
KCNC4	0.001554	0.00316256	0.00318471	0.0063358	0.00402253	0.00323625	0.00348432	0.0110742	0.0138249	0.0134615	0.0177866	0.023766	0.0139211	0.0115607	0.01287	0.00854701	0.00924214	0.0138889	0.037037	0.0265252	0	0	0.010929	0.015873	0.0782609	0.253333	0	0.00819672	0.0454545	0.0217391	0.0222222	0	0	0	0	0	0.0416667	0
RP5.1074L1.1	0.003108	0.00189753	0.000636943	0.0031679	0.00402253	0.00161812	0	0	0	0.00192308	0.000988142	0.00182815	0.00348028	0.00385356	0	0.00213675	0	0	0	0.00530504	0	0	0	0	0	0.0133333	0	0	0.0113636	0	0	0	0	0	0	0	0	0
RBM15	0.153846	0.149905	0.115287	0.0971489	0.079646	0.0695793	0.140534	0.159468	0.0322581	0.0326923	0.0326087	0.0402194	0.12297	0.119461	0.15444	0.134615	0.0462107	0.0277778	0.248677	0.310345	0.0275229	0.00401606	0.185792	0.142857	0.0521739	0.0933333	0.0447761	0.057377	0.0568182	0.0217391	0.177778	0.0833333	0	0.0222222	0.0666667	0.111111	0.0833333	0.2
SLC16A4	0.029526	0.0328906	0.0267516	0.0422386	0.0418343	0.0275081	0.018583	0.0265781	0.0506912	0.0576923	0.0503953	0.0310786	0.0556845	0.061657	0.032175	0.0448718	0.0443623	0.0416667	0.132275	0.0822281	0.00917431	0.00803213	0.0874317	0.047619	0.113043	0.08	0.119403	0.057377	0.0340909	0.0652174	0.1	0.25	0	0.0222222	0.133333	0	0	0
RP5.1074L1.4	0.0652681	0.0638836	0.0484076	0.0570222	0.0273532	0.0291262	0.0360046	0.0609081	0.0258065	0.00961539	0.0148221	0.0146252	0.0406032	0.0462428	0.047619	0.0576923	0.0147874	0.00694444	0.142857	0.159151	0.0137615	0.00803213	0.0491803	0.031746	0.026087	0.0533333	0.0149254	0.0163934	0.0340909	0.0217391	0.0333333	0	0.0434783	0.0222222	0.0666667	0	0	0
LAMTOR5	2.14064	3.11006	2.08726	2.50898	1.41352	1.71683	2.2381	3.74529	0.512442	0.561539	0.535573	0.519196	2.85035	3.24855	2.68211	2.97436	0.504621	0.465278	2.12169	3.80902	0.33945	0.502008	2.36612	2.96825	0.626087	6.85333	0.656716	1.66393	1.40909	1.5	2.35556	2.25	0.130435	0.333333	1.51111	0.666667	1.58333	1.4
KCNA2	0	0	0	0	0	0	0	0	0.00368664	0.00769231	0.00197628	0	0	0	0	0	0	0	0.005291	0	0	0	0	0.015873	0	0	0	0	0	0	0.0111111	0	0	0	0	0	0	0
RP11.284N8.3	0.00854701	0.00316256	0.0261146	0.0105597	0.0185036	0.00323625	0.0150987	0.00332226	0.137327	0.146154	0.158103	0.182815	0.0266821	0.0134875	0.037323	0.0149573	0.0924214	0.111111	0.0899471	0.0318302	0.0183486	0	0.26776	0.206349	0.0173913	0	0	0.00819672	0.0568182	0.0217391	0.244444	0.0833333	0	0	0.0444444	0.222222	0	0
KCNA3	0.000777001	0	0.0044586	0.00105597	0.00482703	0	0.00116144	0.00110742	0.0322581	0.0230769	0.0316206	0.0493601	0.00464037	0.00385356	0.003861	0.0042735	0.0203327	0.0138889	0.010582	0.00795756	0.00458716	0	0.0710383	0.047619	0.00869565	0	0.0149254	0	0.0227273	0	0.0555556	0	0	0	0.0222222	0	0	0
CD53	4.37141	5.35294	3.76879	4.28828	2.49799	3.01295	3.88269	5.17165	0.78341	1.01154	0.764822	1.29982	4.69142	5.54143	4.72329	5.14316	0.837338	1.36111	3.62963	5.35544	0.674312	0.269076	4.57377	5.52381	0.243478	0.28	0.41791	0.967213	1.47727	1.8913	3.82222	4.41667	0.26087	0.266667	1.97778	0.777778	0.791667	0.8
RP11.96K19.2	0.000777001	0.000632511	0.00127389	0	0.00160901	0	0.00116144	0	0	0	0.00296443	0.00731261	0.00116009	0	0.002574	0	0.00184843	0	0	0	0	0.00401606	0	0.031746	0	0.0133333	0	0	0.0113636	0.0217391	0.0111111	0	0	0	0	0	0	0
LRIF1	0.153069	0.189753	0.159236	0.159451	0.21078	0.202265	0.205575	0.224806	0.105991	0.0826923	0.0879447	0.0694698	0.24826	0.235067	0.198198	0.245726	0.134935	0.152778	0.253968	0.34748	0.059633	0.0361446	0.218579	0.301587	0.113043	0.413333	0.0447761	0.057377	0.431818	0.521739	0.366667	0.25	0.0869565	0	0.155556	0.333333	0.333333	0
RP11.96K19.5	0.003885	0.00253004	0.00318471	0.0031679	0	0.00161812	0.00464576	0.00110742	0.0046083	0.00192308	0.00494071	0	0.00348028	0.00192678	0.001287	0	0	0	0	0	0	0	0	0	0	0	0	0	0	0.0217391	0	0	0	0	0	0	0.0416667	0
DRAM2	1.03263	1.42631	1.00446	1.23548	0.934031	1.089	0.940767	1.53488	0.083871	0.0807692	0.0938735	0.102377	1.30278	1.4894	1.08108	1.54701	0.101664	0.0763889	0.730159	1.37931	0.155963	0.13253	0.836066	1.60317	0.173913	0.973333	0.0895522	0.245902	0.386364	0.434783	1.16667	1.25	0.0434783	0.0222222	0.488889	0.444444	0.625	0.4
CEPT1	1.11267	1.20936	1.09108	0.829989	0.362832	0.441748	1.14866	1.44518	0.083871	0.0634615	0.11166	0.0914077	0.657773	0.639692	1.04891	0.980769	0.0757856	0.159722	0.68254	1.13263	0.233945	0.140562	0.983607	1.04762	0.0782609	0.253333	0.0895522	0.106557	0.215909	0.347826	0.522222	0	0.0434783	0.0444444	0.511111	0.333333	0.0833333	0
RP5.1180E21.5	0.044289	0.054396	0.0261146	0.0337909	0.0160901	0.0275081	0.0418118	0.0609081	0.0331797	0.0346154	0.0494071	0.0274223	0.0440835	0.0346821	0.033462	0.0384615	0.0406654	0.0208333	0.047619	0.0318302	0.0183486	0.00401606	0.0601093	0.015873	0	0.04	0.0149254	0.0491803	0.0227273	0.0434783	0.0555556	0.0833333	0	0.0222222	0.0222222	0	0.0416667	0
DENND2D	0.366744	0.609108	0.191083	0.219641	0.0547064	0.0453074	0.586527	0.802879	0.257143	0.248077	0.256917	0.276051	0.154292	0.129094	0.214929	0.292735	0.277264	0.284722	0.306878	0.681698	0.0963303	0.0562249	0.63388	0.555556	0.0869565	0.386667	0.0298507	0.180328	0.136364	0.152174	0.3	0.0833333	0.0434783	0.0222222	0.0666667	0.111111	0.0416667	0
CHI3L2	0.00932401	0.00695762	0.0146497	0.00739176	0.00643604	0.00323625	0.0058072	0.00885936	0.0442396	0.0288462	0.00988142	0.00548446	0.00812065	0.00192678	0.00643501	0.0042735	0.0203327	0	0.042328	0.00265252	0.00458716	0	0.010929	0	0.00869565	0	0	0.0163934	0.0227273	0	0.0222222	0	0	0	0.0222222	0	0	0
PIFO	0	0.000632511	0	0	0	0	0	0	0.000921659	0	0	0	0	0	0	0	0	0	0	0.00265252	0	0	0	0	0.0695652	0.0266667	0	0	0	0	0	0	0	0	0	0	0	0
OVGP1	0.000777001	0.000632511	0.00127389	0.00105597	0.000804505	0.00161812	0	0.00110742	0	0	0.000988142	0.00182815	0.00116009	0.00385356	0.00514801	0	0	0	0	0	0	0	0	0	0.147826	0.0133333	0	0	0	0	0	0	0	0	0	0	0	0
WDR77	0.435897	0.5642	0.419745	0.383316	0.395817	0.432039	0.601626	0.75969	0.0525346	0.0423077	0.0711462	0.0585009	0.693735	0.699422	0.671815	0.679487	0.0499076	0.125	0.502645	0.997347	0.0917431	0.0843374	0.513661	0.412698	0.0956522	0.573333	0.0746269	0.106557	0.318182	0.391304	0.544444	0.583333	0.0869565	0.0222222	0.0444444	0.111111	0.0416667	0.4
ATP5F1	2.27739	3.00633	2.74076	2.79303	2.1255	2.44498	2.64576	3.66113	0.448848	0.530769	0.566206	0.714808	3.2935	3.76879	2.96525	3.31624	0.443623	0.479167	3.15873	4.98143	0.362385	0.51004	2.72678	2.65079	0.608696	3.74667	0.597015	1.07377	2.76136	2.91304	2.23333	3.58333	0.173913	0.177778	1.42222	0.333333	0.666667	0.8
C1orf162	6.94017	11.3175	6.27325	9.03274	8.50845	10.5453	6.41231	11.7763	0.162212	0.180769	0.23913	0.137111	12.4223	15.5742	7.139	10.3782	0.214418	0.361111	5.71958	12.4536	1.19266	1.61044	6.22404	8.07937	0.634783	0.346667	0.925373	1.19672	10.0455	11.4348	9.12222	9.58333	0.347826	0.466667	1.02222	1.77778	0.708333	0.2
TMIGD3	0.040404	0.376977	0.0235669	0.0527983	0.00884956	0.02589	0.269454	1.12403	0.00276498	0.00769231	0.000988142	0.00548446	0.0197216	0.0693642	0.0707851	0.192308	0	0.0138889	0.10582	0.782493	0.00458716	0.0401606	0.0273224	0.396825	0	0.0133333	0.0149254	0.0163934	0.0113636	0.0652174	0.0111111	0.166667	0	0	0	0.111111	0	0
ADORA3	0.153846	0.564832	0.0522293	0.177402	0.233307	0.399676	0.488966	1.10853	0.000921659	0.00384615	0	0.00182815	0.238979	0.464355	0.229086	0.534188	0.00184843	0.00694444	0.190476	1.02653	0.059633	0.0522088	0.10929	0.396825	0.026087	0.0266667	0.0298507	0.0901639	0.613636	0.326087	0.311111	0.5	0	0	0.0222222	0.111111	0.0416667	0
RAP1A	2.98135	3.83428	2.30191	2.48046	2.09895	2.26537	3.12311	4.6567	0.502304	0.548077	0.537549	0.612431	3.15081	3.60501	3.20206	3.7735	0.4122	0.381944	2.95238	5.13528	0.587156	0.554217	2.84153	3.55556	0.382609	1.65333	0.61194	0.934426	2.72727	2.82609	2.72222	3.33333	0.173913	0.222222	0.8	0.666667	1	0.6
LINC01160	0.002331	0.000632511	0.000636943	0	0.00241352	0.00161812	0.00116144	0.00332226	0	0.00192308	0	0	0.00696056	0	0.00643501	0.00213675	0	0	0.00529101	0.00265252	0	0.00803213	0	0	0	0	0	0	0	0.0217391	0	0	0	0	0	0	0	0
FAM212B	0.0730381	0.0759013	0.0547771	0.0644139	0.0281577	0.0291262	0.0766551	0.0852713	0.00645161	0	0.00592885	0.00548446	0.0545244	0.0385356	0.0514801	0.0576923	0.00184843	0.00694444	0.0687831	0.0795756	0.0229358	0.0160643	0.0601093	0.0793651	0	0	0	0.0163934	0.0454545	0.0869565	0	0	0	0	0.0222222	0	0.0416667	0
DDX20	0.150738	0.184061	0.124204	0.140444	0.0884956	0.0728155	0.16144	0.187154	0.0470046	0.0269231	0.0533597	0.0310786	0.132251	0.152216	0.162162	0.121795	0.064695	0.0208333	0.216931	0.299735	0.0412844	0.0120482	0.114754	0.190476	0.0608696	0.0666667	0.0597015	0.106557	0.113636	0.130435	0.0888889	0.0833333	0	0.0222222	0.0888889	0	0.125	0
KCND3	0	0	0.000636943	0.00211193	0	0.00970874	0	0.00110742	0.00184332	0.00192308	0.000988142	0.00182815	0	0	0.002574	0	0	0	0	0	0	0	0	0	0.0347826	0.0133333	0	0	0.284091	0.391304	0.0111111	0	0	0	0	0	0	0
RP11.88H9.2	0	0	0	0	0	0	0	0	0	0	0	0	0	0	0	0	0	0	0	0	0	0	0	0	0.00869565	0	0	0	0.125	0.108696	0	0	0	0	0	0	0	0
CTTNBP2NL	0.633256	0.648324	0.473885	0.391763	0.670153	0.532362	0.565621	0.631229	0.00921659	0.00384615	0.00790514	0.00548446	1.02552	0.77842	1.04247	0.850427	0.00924214	0.0138889	0.52381	0.562334	0.133028	0.0803213	0.639344	0.587302	0.130435	2.30667	0.0447761	0.147541	1.20455	0.956522	0.8	0.833333	0	0.0222222	0.244444	0	1.41667	0.8
WNT2B	0.028749	0.0417457	0.0178344	0.0295671	0.0402253	0.0598706	0.018583	0.0321152	0.00921659	0.00961539	0.0128459	0.0109689	0.0556845	0.0423892	0.024453	0.042735	0.00739372	0.0138889	0.026455	0.0265252	0	0.0160643	0.00546448	0.047619	0.173913	0.08	0	0.0245902	0.0454545	0.0217391	0.0444444	0	0	0	0.0222222	0	0.0416667	0
RP4.671G15.2	0	0.000632511	0.000636943	0.0031679	0.00160901	0.00161812	0.00116144	0	0	0	0	0	0.00116009	0.00192678	0.001287	0.00213675	0	0	0	0.00795756	0	0	0.00546448	0	0	0	0	0.00819672	0	0	0	0.0833333	0	0	0	0	0	0
ST7L	0.111888	0.1537	0.0821656	0.12566	0.0965406	0.0857605	0.140534	0.106312	0.0285714	0.0269231	0.0503953	0.0219378	0.150812	0.142582	0.101673	0.16453	0.0462107	0.0347222	0.0952381	0.206897	0.0183486	0.0200803	0.120219	0.174603	0.0782609	0.24	0.0447761	0.0819672	0.147727	0.130435	0.133333	0.333333	0	0.0222222	0.311111	0.111111	0.0833333	0
CAPZA1	4.48873	5.23466	3.76561	3.67582	1.93966	1.95307	4.8374	6.18051	0.629493	0.705769	0.586956	0.69287	3.88863	3.80539	4.7027	4.98291	0.547135	0.652778	4.34392	7.2069	0.931193	0.738956	4.60656	4.36508	0.521739	3.14667	0.373134	0.729508	2.43182	2.15217	3.16667	2.66667	0.478261	0.266667	1.77778	1	2.08333	1.4
MOV10	0.270396	0.310563	0.188535	0.221753	0.120676	0.118123	0.212544	0.242525	0.0202765	0.0346154	0.0266798	0.0329068	0.221578	0.219653	0.222651	0.275641	0.0277264	0.0138889	0.238095	0.435013	0.0412844	0.0240964	0.273224	0.238095	0.0695652	0.573333	0	0.0163934	0.0340909	0	0.144444	0.166667	0	0.0222222	0	0.111111	0.125	0.2
RP11.426L16.3	0	0.00126502	0.00191083	0.00105597	0.000804505	0.00323625	0	0.00110742	0	0	0.00197628	0.00182815	0.00116009	0.00385356	0	0	0	0.00694444	0	0	0	0.00401606	0	0	0	0	0	0	0	0	0	0	0	0	0	0	0	0
RHOC	1.45765	1.26376	1.32675	1.02112	1.53419	1.65372	1.30081	1.23699	0.251613	0.3	0.163043	0.296161	2.67865	2.60886	2.42214	2.2094	0.417745	0.548611	1.5873	1.71088	0.211009	0.156627	1.80328	1.06349	0.313043	10.76	0.313433	0.459016	1.04545	1.06522	2.27778	1.83333	0	0.0222222	0.355556	0.111111	2.16667	2.6
PPM1J	0.003108	0.00126502	0.00382166	0.00527983	0.0579244	0.0582524	0	0.00110742	0	0.00384615	0	0	0.0197216	0.026975	0.00772201	0.00854701	0	0	0.005291	0.0159151	0	0.00401606	0	0	0.0173913	0.0266667	0	0.00819672	0.375	0.608696	0.0222222	0.0833333	0	0	0.244444	0.111111	0	0
LINC01356	0	0.000632511	0	0	0.0120676	0.0210356	0.00116144	0.00332226	0	0	0	0	0.012761	0.0250482	0.003861	0.0106838	0	0	0	0.00530504	0	0	0	0	0	0	0	0	0.159091	0.173913	0	0.0833333	0	0	0	0	0	0
RP3.522D1.1	0.000777001	0.00379507	0	0.00211193	0.0273532	0.0355987	0.00696864	0.0310078	0	0	0	0	0.025522	0.0462428	0.024453	0.0235043	0	0	0.015873	0.0344828	0	0.00401606	0	0	0.00869565	0	0	0	0.465909	0.391304	0.0666667	0.166667	0	0	0	0	0	0
SLC16A1	0.150738	0.358001	0.138853	0.141499	0.104586	0.202265	0.26597	0.470653	0.0276498	0.0307692	0.0326087	0.047532	0.242459	0.360308	0.341055	0.485043	0.012939	0.0208333	0.333333	0.785146	0.0550459	0.0160643	0.163934	0.190476	0.652174	0.106667	0.0298507	0.0163934	0.125	0.152174	0.122222	0.333333	0	0	0	0	0.0416667	0
SLC16A1.AS1	0.144522	0.263757	0.0923567	0.168955	0.167337	0.161812	0.175377	0.349945	0.0589862	0.0538462	0.06917	0.115174	0.207657	0.273603	0.200772	0.307692	0.038817	0.0763889	0.328042	0.6313	0.0412844	0.0441767	0.180328	0.349206	0.182609	0.0666667	0.0447761	0.0409836	0.272727	0.391304	0.233333	0.416667	0	0	0.0666667	0	0.0833333	0
RP11.31F15.2	0.00543901	0.00948767	0.00382166	0.0168955	0.00884956	0.0210356	0.00348432	0.0055371	0.00921659	0.0153846	0.013834	0.0127971	0.0232019	0.026975	0.00900901	0.00854701	0.00369686	0.00694444	0.010582	0.00795756	0	0	0.010929	0	0.00869565	0	0	0	0.0227273	0.0434783	0.0222222	0.166667	0	0	0	0	0	0
LRIG2	0.126651	0.182163	0.117197	0.129884	0.0949316	0.0631068	0.135888	0.17608	0.0534562	0.0538462	0.0543478	0.071298	0.12993	0.100193	0.110682	0.143162	0.0573013	0.0347222	0.153439	0.167109	0.0137615	0.0361446	0.213115	0.222222	0.121739	0.213333	0.0447761	0.0655738	0.113636	0.0652174	0.144444	0.166667	0.0869565	0	0.0888889	0.111111	0.0416667	0
MAGI3	0.0621601	0.0417457	0.043949	0.0116156	0.0506838	0.0177994	0.058072	0.0276855	0.0221198	0.00192308	0.034585	0.00914077	0.0522042	0.026975	0.0617761	0.034188	0.012939	0.00694444	0.111111	0.066313	0.0183486	0.00803213	0.0655738	0.047619	0.13913	0.12	0.0149254	0.0245902	0.125	0.130435	0.0222222	0.166667	0	0	0.0666667	0	0.0833333	0
PHTF1	0.0567211	0.0885516	0.0643312	0.0538543	0.0571199	0.0501618	0.0569106	0.100775	0.0368664	0.0288462	0.0355731	0.0365631	0.0649652	0.0828516	0.111969	0.119658	0.0425139	0.0625	0.185185	0.212202	0.0275229	0.00803213	0.0765027	0.0793651	0.0173913	0.16	0.0298507	0.057377	0.0568182	0.0652174	0.166667	0	0.0869565	0.0444444	0.111111	0.111111	0.0416667	0
RSBN1	0.374514	0.354206	0.333121	0.336853	0.337892	0.322006	0.355401	0.396456	0.260829	0.248077	0.351779	0.329068	0.381671	0.366089	0.371943	0.350427	0.225508	0.208333	0.42328	0.405836	0.059633	0.0562249	0.644809	0.793651	0.356522	0.533333	0.104478	0.221311	0.25	0.0652174	0.7	0.5	0.26087	0.111111	0.422222	0.111111	0.166667	0
PTPN22	0.496503	0.656546	0.266242	0.555438	0.640386	0.705502	0.262485	0.440753	0.596313	0.626923	0.385375	0.57404	0.777262	0.805395	0.338481	0.476496	0.547135	0.604167	0.783069	0.917772	0.110092	0.0803213	0.852459	1.26984	0.0434783	0.0266667	0.0895522	0.245902	1.36364	1.13043	1.11111	1.08333	0.173913	0.133333	0.466667	0.666667	0.25	0
AP4B1.AS1	0.003885	0.00316256	0.00254777	0.00105597	0.00402253	0.00161812	0.00116144	0.00110742	0.00184332	0.00192308	0.00296443	0.00182815	0.00232019	0.00192678	0	0.00213675	0.00554529	0	0.005291	0.00795756	0	0	0.0163934	0	0.00869565	0	0	0.0163934	0.0113636	0	0	0	0	0	0	0	0	0
BCL2L15	0.003108	0.00253004	0.0044586	0.00422386	0.000804505	0.00161812	0.00232288	0.00221484	0.00276498	0.00192308	0.00494071	0.0109689	0.00580046	0.00385356	0.003861	0.00641026	0.00184843	0	0.00529101	0.00265252	0	0.00401606	0.00546448	0.015873	0.0173913	0.653333	0	0	0	0	0.0111111	0	0	0	0	0	0	0
AP4B1	0.104895	0.127767	0.055414	0.0834213	0.0402253	0.0453074	0.0940767	0.13289	0.0304148	0.0230769	0.027668	0.023766	0.0742459	0.0809249	0.0810811	0.0662393	0.0314233	0.0277778	0.0740741	0.230769	0.0229358	0.0120482	0.114754	0.190476	0.0347826	0.226667	0.0298507	0.0245902	0.0681818	0.0217391	0.0777778	0.166667	0.0434783	0	0	0	0	0
DCLRE1B	0.129759	0.170778	0.0751592	0.110876	0.0434433	0.0614887	0.102207	0.160576	0.00552995	0.00192308	0.00988142	0.00365631	0.0939675	0.119461	0.0862291	0.17094	0.00739372	0.0138889	0.190476	0.334218	0	0.0160643	0.114754	0.0634921	0.0434783	0.08	0	0	0.0568182	0.0652174	0.0777778	0.0833333	0.0869565	0.0222222	0.0222222	0	0.0416667	0
HIPK1.AS1	0.003885	0.00442758	0.00636943	0.00739176	0.00884956	0.00647249	0.00348432	0.00221484	0.00368664	0.00192308	0.00395257	0.00182815	0.00696056	0.00770713	0.005148	0.00854701	0.00369686	0	0	0.00530504	0	0.00401606	0.00546448	0	0.00869565	0	0.0149254	0	0.0227273	0	0.0111111	0	0	0	0	0.111111	0	0
HIPK1	0.823621	0.970904	0.696178	0.656811	0.384553	0.312298	0.768873	0.910299	0.189862	0.198077	0.185771	0.184644	0.676334	0.572254	0.841699	0.895299	0.201479	0.159722	0.820106	1.11936	0.192661	0.11245	1.03279	1.11111	0.234783	0.546667	0.119403	0.245902	0.454545	0.586957	0.866667	0.583333	0.0434783	0.155556	0.333333	0.444444	0.583333	0.6
OLFML3	0.000777001	0	0.00318471	0.00105597	0.00321802	0.00161812	0.0127758	0.00775194	0.000921659	0	0	0	0.025522	0.0154143	0.113256	0.0363248	0.00369686	0	0.047619	0.0238727	0	0.00401606	0	0.015873	0.0608696	0.0533333	0	0	0	0	0.0111111	0	0	0	0	0	0	0
TRIM33	0.738151	0.876028	0.57707	0.644139	0.374899	0.349515	0.695703	0.870432	0.16682	0.186538	0.202569	0.219378	0.551044	0.564547	0.610039	0.636752	0.195934	0.215278	0.68254	1.03714	0.146789	0.120482	0.95082	0.920635	0.226087	1.05333	0.208955	0.172131	0.715909	0.608696	0.8	0.833333	0.347826	0.288889	0.422222	0.444444	0.541667	0.4
BCAS2	0.519814	0.713472	0.457962	0.581837	0.38214	0.490291	0.54007	0.808416	0.225806	0.259615	0.258893	0.285192	0.728538	0.957611	0.682111	0.801282	0.256932	0.25	0.751323	1.14589	0.0688073	0.120482	0.715847	0.714286	0.26087	1.61333	0.0746269	0.401639	0.488636	0.478261	0.544444	0.916667	0	0.0666667	0.466667	0.111111	0.5	0.8
DENND2C	0.002331	0.00126502	0.00191083	0	0.00241352	0.00161812	0.00464576	0.00885936	0.00552995	0.00576923	0.000988142	0	0.00116009	0.00192678	0.00772201	0.0042735	0.00184843	0	0	0.00795756	0	0	0.00546448	0	0.0347826	0.4	0	0.00819672	0	0.0217391	0.0111111	0	0	0.0222222	0	0	0	0
NRAS	0.867133	0.889943	0.59172	0.454065	0.18745	0.169903	1.06736	1.09856	0.0995392	0.0961538	0.0662055	0.0840951	0.527842	0.402697	0.861004	0.74359	0.0942699	0.0972222	0.68254	1.12202	0.165138	0.11245	0.830601	0.746032	0.130435	0.8	0.0447761	0.131148	0.204545	0.26087	0.366667	0.25	0.0434783	0.0444444	0.177778	0.111111	0.708333	0.6
CSDE1	3.72339	4.49526	3.11592	2.97466	2.33307	2.3479	3.91638	4.52602	0.570507	0.603846	0.652174	0.738574	3.39907	3.12524	3.90862	3.63034	0.51756	0.583333	3.59788	5.15119	0.683486	0.417671	3.79235	3.92063	1.26957	4.84	0.447761	1.22951	2.86364	2.86957	2.94444	3	0.652174	0.6	1.71111	0.888889	2.875	3.4
SIKE1	0.416472	0.531942	0.35414	0.402323	0.263073	0.326861	0.423926	0.526024	0.143779	0.134615	0.145257	0.151737	0.387471	0.414258	0.413127	0.467949	0.127542	0.0972222	0.460317	0.665782	0.059633	0.0562249	0.530055	0.507937	0.217391	0.626667	0.0746269	0.114754	0.397727	0.347826	0.444444	0.666667	0.0434783	0	0.177778	0.111111	0.25	1
TSPAN2	0.000777001	0.00126502	0	0	0.00563154	0	0.0058072	0	0.0635945	0.0807692	0.0405138	0.0274223	0.00812065	0	0.003861	0.00213675	0.0702403	0.0763889	0.037037	0.00795756	0.0229358	0	0.0327869	0	0.0695652	0.0666667	0	0	0.431818	0.804348	0.0222222	0.0833333	0.0434783	0.0222222	0	0	0.0416667	0
VANGL1	0.020979	0.0360531	0.0146497	0.0137276	0.0217216	0.0275081	0.0371661	0.0664452	0.0258065	0.0288462	0.00395257	0.00548446	0.0348028	0.0289017	0.034749	0.0405983	0.0480592	0.0138889	0.0952381	0.132626	0.0183486	0	0.0491803	0.047619	0.0521739	0.493333	0.0149254	0.00819672	0.0340909	0.0434783	0.1	0	0	0	0	0.222222	0	0
SLC22A15	0.0955711	0.116382	0.0503185	0.0749736	0.0112631	0.00970874	0.0731707	0.111849	0.000921659	0.00384615	0.00197628	0.00182815	0.0232019	0.0250482	0.041184	0.0491453	0.0147874	0.00694444	0.0740741	0.0901857	0.00458716	0.0281125	0.0273224	0.031746	0.00869565	0.0133333	0.0149254	0.00819672	0.0227273	0.0217391	0	0	0.0434783	0.0666667	0	0	0	0
MAB21L3	0.000777001	0.00126502	0.00254777	0	0.000804505	0.00161812	0.00116144	0	0	0	0	0	0	0	0	0	0	0	0	0.00530504	0	0	0	0	0	0.08	0	0	0	0	0	0	0	0	0	0	0	0
ATP1A1	1.62782	1.42125	1.43822	1.04541	0.696702	0.606796	1.4367	1.40089	0.243318	0.298077	0.30336	0.305302	1.42575	1.12331	1.8906	1.75214	0.170055	0.201389	1.75132	2.0557	0.220183	0.0682731	1.91257	1.2381	0.591304	2.94667	0.134328	0.254098	1.06818	0.956522	1.25556	1.08333	0.0869565	0.0222222	0.377778	0.222222	0.416667	0
RP4.655J12.4	0.000777001	0.00126502	0.00127389	0.00105597	0.000804505	0	0.00348432	0.00110742	0	0	0	0	0.00232019	0	0	0	0	0	0	0	0	0	0	0	0	0	0	0	0	0	0	0	0	0	0	0	0	0
RP5.1086K13.1	0.00699301	0.00506009	0.00573248	0.0063358	0.00160901	0.00161812	0.00813008	0.00664452	0	0.00192308	0	0.00182815	0.00928074	0.00385357	0.014157	0.0042735	0	0.00694444	0.015873	0.0185676	0	0	0	0	0	0	0	0	0	0	0	0	0	0	0	0	0	0
CD58	0.567211	0.605946	0.527389	0.530095	0.39099	0.472492	0.4518	0.532669	0.159447	0.155769	0.13834	0.186472	0.785383	0.926782	0.900901	0.980769	0.146026	0.208333	0.566138	0.734748	0.0779816	0.0682731	0.677596	0.714286	0.0521739	1.17333	0.104478	0.303279	0.295455	0.478261	0.744444	0.833333	0	0.133333	0.0666667	0	0.5	1
IGSF3	0.003108	0.00316256	0.00382166	0.00105597	0.00402253	0	0.00464576	0.00221484	0	0	0	0	0.00812065	0.00385357	0.00772201	0.00213675	0	0	0.015873	0.00795756	0.00458716	0	0	0	0	0.253333	0.0149254	0.00819672	0	0	0.0111111	0.0833333	0	0	0	0	0	0.2
CD2	0.0551671	0.0290955	0.0789809	0.0559662	1.53017	1.44013	0.0789779	0.0442968	4.23963	3.98077	2.53162	3.27057	1.31787	0.953757	0.223938	0.104701	2.02957	2.34028	2.21693	0.586207	0.0825688	0.0120482	3.46448	3.44444	0.243478	0	0.253731	0.180328	0.261364	0.282609	4.8	4.5	0	0.0222222	0.133333	0	0.625	0
RP4.753F5.1	0.000777001	0.000632511	0.000636943	0.00105597	0.00241352	0	0	0	0	0	0	0	0.00348028	0	0	0	0	0	0.00529101	0	0	0	0	0	0	0.0133333	0	0	0	0	0	0	0	0	0	0	0	0
PTGFRN	0.0536131	0.0847565	0.0515924	0.0337909	0.0627514	0.0404531	0.10453	0.145072	0.000921659	0	0	0	0.0707657	0.0789981	0.0617761	0.0961538	0.00184843	0	0.100529	0.222812	0.0137615	0.00401606	0.0601093	0.0793651	0.182609	0.56	0.0149254	0.0245902	0.0454545	0.0652174	0.0555556	0	0	0	0	0	0.0833333	0
CD101	0.003885	0.00189753	0.0292994	0.0242872	0.0418343	0.0598706	0.00232288	0.00221484	0.0580645	0.0384615	0.0177866	0.023766	0.049884	0.0674374	0.011583	0.0192308	0.0166359	0.0138889	0.047619	0.0291777	0.00917431	0	0.0546448	0.047619	0	0	0	0	0	0	0.1	0	0	0	0.0222222	0.111111	0	0
RP11.27K13.3	0.000777001	0.000632511	0.00127389	0	0.000804505	0.00161812	0	0.00110742	0	0	0.000988142	0	0.00232019	0	0.001287	0	0.00184843	0	0	0.00795756	0	0	0	0	0	0	0	0	0	0	0	0	0	0	0	0	0	0
TTF2	0.278943	0.324478	0.292994	0.30095	0.278359	0.224919	0.297329	0.344408	0.0884793	0.0461539	0.0573123	0.0749543	0.491879	0.483622	0.315315	0.358974	0.0536044	0.0347222	1.13228	1.1565	0.100917	0.0722892	0.36612	0.571429	0.0956522	0.16	0.104478	0.114754	0.545455	0.5	0.277778	0.333333	0.0434783	0	0.0888889	0	0.541667	0.2
TRIM45	0	0.00379507	0.00191083	0.00527983	0.00482703	0.00485437	0.00116144	0.00221484	0	0.00192308	0	0.00182815	0.00232019	0.00963391	0.002574	0.00854701	0	0	0.021164	0.0185676	0	0	0	0.015873	0	0.08	0	0	0.0113636	0.0434783	0.0111111	0	0	0	0	0	0	0
VTCN1	0	0.00126502	0	0	0	0	0	0.00110742	0	0.00192308	0	0.00365631	0	0	0	0.00641026	0	0.00694444	0.005291	0	0	0	0	0	0.026087	3.88	0	0	0	0	0	0	0	0	0	0	0	0
RP11.188D8.1	0.002331	0.00189753	0.00254777	0.00211193	0.00965406	0	0.00348432	0.00221484	0.00368664	0	0.00494071	0	0.00348028	0	0.002574	0	0.00184843	0	0	0.00265252	0	0	0.00546448	0	0	0	0	0	0	0	0.0222222	0	0	0	0	0	0	0
MAN1A2	0.652681	0.740038	0.706369	0.483633	0.426388	0.441748	0.787456	0.853821	0.165899	0.226923	0.190711	0.268739	0.705336	0.597302	0.826255	0.75	0.201479	0.201389	0.783069	0.917772	0.197248	0.13253	0.912568	0.920635	0.33913	0.72	0.104478	0.155738	0.852273	0.782609	0.588889	0.833333	0	0.0666667	0.422222	0.222222	0.25	0.2
FAM46C	0.028749	0.00885515	0.00382166	0	0.000804505	0.00485437	0.010453	0.00664452	0.0884793	0.125	0.0494071	0.0694698	0.00928074	0.00770713	0.032175	0.0106838	0.0720887	0.0625	0.0793651	0.0318302	0	0.00401606	0.0928962	0.111111	0.0608696	0.04	0	0.0409836	0.0340909	0	0.0888889	0.0833333	0	0.0444444	0.0444444	0.222222	0.0416667	0
GDAP2	0.337995	0.403542	0.297452	0.353749	0.218021	0.237864	0.301974	0.419712	0.0470046	0.0480769	0.0642293	0.0621572	0.334107	0.273603	0.316602	0.369658	0.0683919	0.0486111	0.312169	0.397878	0.087156	0.0481928	0.409836	0.539683	0.0869565	0.413333	0.0298507	0.0901639	0.227273	0.152174	0.222222	0.166667	0.0869565	0.0666667	0	0.111111	0.166667	0
WDR3	0.234654	0.239722	0.25414	0.203801	0.102172	0.124595	0.255517	0.252492	0.0423963	0.0480769	0.055336	0.0639854	0.240139	0.250482	0.292149	0.354701	0.051756	0.0347222	0.328042	0.435013	0.0366973	0.0361446	0.36612	0.206349	0.0434783	0.2	0.0447761	0.0491803	0.193182	0.173913	0.211111	0.0833333	0	0.0222222	0.0888889	0	0	0
SPAG17	0.001554	0.00379507	0.00573248	0.0063358	0.000804505	0.00161812	0.00116144	0.00110742	0.000921659	0	0	0.00182815	0.00812065	0.00578035	0.00643501	0.0042735	0	0	0	0.0106101	0	0	0.010929	0	0.0434783	0	0	0	0.102273	0.130435	0.0111111	0	0	0	0	0	0	0
WARS2	0.0738151	0.0834915	0.0636943	0.0675818	0.0627514	0.0679612	0.0569106	0.0952381	0.0193548	0.025	0.0167984	0.023766	0.0939675	0.0963391	0.114543	0.108974	0.025878	0.0277778	0.0899471	0.140584	0.0183486	0.00803213	0.0874317	0.047619	0.0521739	0.346667	0	0.0163934	0.125	0.0869565	0.0888889	0.166667	0	0	0	0	0.0416667	0.2
RP11.418J17.1	0.020202	0.027198	0.0121019	0.0190074	0.0168946	0.0194175	0.0174216	0.0155039	0.0110599	0.0153846	0.00889328	0.00548446	0.012761	0.0327553	0.016731	0.017094	0.00369686	0.00694444	0.005291	0.0344828	0.00458716	0.00803213	0.0491803	0.0634921	0	0.04	0	0	0.0113636	0.0217391	0.0111111	0	0	0	0.0444444	0	0	0
ZNF697	0.031857	0.0499684	0.0363057	0.0242872	0.00482703	0.00809062	0.0301974	0.0321152	0.000921659	0.00192308	0	0	0.0208817	0.0154143	0.046332	0.025641	0	0	0.015873	0.0318302	0.00458716	0	0.00546448	0.031746	0.0347826	0	0.0149254	0	0	0	0.0111111	0	0	0	0	0	0	0
PHGDH	0.000777001	0.00253004	0.00318471	0.00105597	0.000804505	0.00809061	0	0.00221484	0.00921659	0.00769231	0.00494071	0	0.00348028	0.0154143	0.001287	0.0149573	0.00184843	0.00694444	0.042328	0.106101	0	0	0	0.031746	0.365217	0.413333	0.0149254	0.00819672	0	0	0.0222222	0	0	0	0	0	0	0
NOTCH2	0.978244	0.999367	1.10318	1.151	1.1609	0.771845	0.627178	0.781838	0.117972	0.075	0.0810277	0.0987203	1.19606	0.861272	0.810811	0.83547	0.144177	0.118056	0.62963	0.750663	0.211009	0.104418	1.10929	0.968254	0.156522	0.613333	0.0447761	0.196721	1.25	1.13043	1.31111	0.833333	0.0434783	0.0666667	0.688889	0.111111	0.958333	1
RP11.114O18.1	0.001554	0.000632511	0.000636943	0.00422386	0.00241352	0	0	0	0.000921659	0	0	0	0.00116009	0	0	0	0	0	0	0.00265252	0	0	0	0	0	0	0	0	0	0	0	0	0	0	0	0	0	0
SEC22B	0.825952	1.16698	0.561146	0.742344	0.287208	0.315534	0.789779	1.24031	0.174194	0.201923	0.159091	0.204753	0.559165	0.647399	0.674389	0.764957	0.186691	0.25	0.645503	1.18037	0.165138	0.192771	0.759563	0.920635	0.365217	1.06667	0.208955	0.213115	0.386364	0.478261	0.466667	0.25	0.217391	0.111111	0.333333	0.555556	0.708333	0.2
AC253572.1	0.00466201	0.00379507	0.0044586	0.00844773	0.00804505	0.00485437	0.00232288	0.00332226	0.00184332	0.00576923	0.00592885	0.00731261	0.00464037	0.0115607	0.00643501	0.0042735	0.00184843	0.00694444	0.005291	0.00265252	0.00458716	0	0.00546448	0	0.00869565	0.0133333	0	0	0	0	0.0222222	0	0	0	0	0	0	0.2
NBPF26	0.0932401	0.0499684	0.0751592	0.0559662	0.0707965	0.0372168	0.0418118	0.0509413	0.0175115	0.00961539	0.0167984	0.00548446	0.075406	0.0346821	0.0579151	0.0320513	0.0166359	0.0208333	0.042328	0.066313	0.0137615	0.00401606	0.0546448	0.0634921	0.026087	0.0533333	0	0.00819672	0.0454545	0	0.0888889	0	0	0.0222222	0.0444444	0	0.125	0
LINC00623	0.027195	0.0417457	0.0261146	0.0348469	0.0152856	0.0323625	0.0209059	0.0265781	0.0258065	0.0442308	0.0247036	0.0329068	0.0232019	0.0346821	0.036036	0.0320513	0.0406654	0.0416667	0.037037	0.0424403	0.00917431	0.00401606	0.0327869	0.142857	0.026087	0.0533333	0.0149254	0.00819672	0.0113636	0	0.0666667	0	0	0.0222222	0.0222222	0	0	0
FCGR1B	0.959596	1.43011	0.889172	1.46146	0.118262	0.226537	0.58072	0.885936	0.00645161	0.00384615	0.00296443	0.00365631	0.735499	0.847784	0.69112	0.933761	0.0110906	0	0.433862	1.04244	0.105505	0.0883534	0.765027	0.920635	0.0347826	0.0133333	0.0149254	0.0409836	0.170455	0.0652174	0.177778	0	0	0	0.0444444	0.111111	0.166667	0
RP11.439A17.9	0.001554	0.00126502	0.00127389	0.00211193	0	0	0.00348432	0.00110742	0	0	0.000988142	0	0.00116009	0	0.001287	0	0	0	0	0.00265252	0	0	0	0	0	0	0	0	0	0	0.0111111	0	0	0	0	0	0.0416667	0
FAM72B	0.025641	0.0202404	0.0127389	0.0137276	0.00563154	0.0145631	0.0116144	0.0177187	0	0	0.000988142	0	0.0208817	0.0115607	0.014157	0.0320513	0	0	0.0529101	0.0795756	0.00458716	0.00401606	0.0327869	0.015873	0	0	0	0	0	0	0.0111111	0.0833333	0	0	0	0	0	0
SRGAP2C	1.36519	1.73245	0.810828	1.06336	0.410298	0.55178	1.0662	1.3876	0.0829493	0.0788462	0.06917	0.0877514	0.916473	0.965318	1.08237	1.35684	0.0406654	0.0833333	0.793651	1.52785	0.155963	0.2249	1.14208	1.46032	0.365217	0.146667	0.0746269	0.122951	0.284091	0.326087	0.566667	0.5	0.0434783	0	0.111111	0.111111	0.791667	1.2
SRGAP2.AS1	0.000777001	0.00126502	0.00127389	0	0	0	0	0	0	0	0	0	0	0	0.003861	0.00213675	0	0.00694444	0	0	0	0	0	0	0	0	0	0	0	0	0	0	0	0	0	0	0	0
CH17.437K3.1	0.024864	0.0290955	0.0089172	0.0168955	0.00160901	0.00161812	0.0325203	0.0420819	0	0	0	0.00182815	0.00928074	0.00770713	0.023166	0.0128205	0	0.00694444	0	0.0344828	0.00458716	0	0.0327869	0.047619	0	0	0.0149254	0	0	0	0	0	0	0	0	0	0	0
RP11.344P13.4	0.000777001	0.00126502	0.00254777	0	0	0	0	0.00332226	0.000921659	0	0	0	0	0.00192678	0	0.00213675	0	0	0	0	0	0	0	0.031746	0	0	0	0	0	0	0	0	0	0	0	0	0	0
RP11.344P13.6	0.00466201	0.00506009	0.00700637	0.00422387	0.0136766	0.00323625	0.00696864	0.00996678	0.035023	0.0211538	0.0266798	0.0219378	0.0104408	0.00770713	0.00900901	0.00854701	0.012939	0	0.015873	0.0265252	0	0	0.0437158	0.047619	0	0	0	0	0	0	0.0555556	0	0	0	0	0	0	0
RP11.403I13.5	0.001554	0.00316256	0.000636943	0.00105597	0	0.00323625	0.00464576	0.00664452	0.000921659	0	0.00296443	0.00365631	0.00116009	0.00578035	0.002574	0.00641026	0.00369686	0.00694444	0	0.00530504	0	0	0	0	0	0	0	0	0	0	0	0	0	0	0	0	0	0
RP11.403I13.7	0.003885	0.00316256	0.000636943	0.00527983	0.00241352	0	0.0058072	0.0055371	0.00921659	0.00769231	0.00395257	0.00548446	0.00116009	0	0.003861	0.00854701	0.0147874	0.0208333	0	0.00795756	0	0	0.00546448	0.031746	0	0.04	0	0	0	0	0	0	0	0	0	0	0	0
RP5.998N21.4	0.01554	0.00885515	0.00955414	0.0126716	0.00160901	0	0.0116144	0.00664452	0	0	0	0	0.0220418	0.0115607	0.015444	0.0128205	0	0	0	0.00265252	0.00458716	0	0.0163934	0	0	0	0	0	0	0	0	0	0	0	0	0	0	0
HIST2H3PS2	0.001554	0	0.00127389	0.00105597	0.000804505	0.00161812	0	0	0	0	0	0	0	0	0	0.00213675	0	0	0.00529101	0	0	0	0	0	0	0	0	0	0	0	0	0	0	0	0	0	0	0
FAM72C	0.00543901	0.0132827	0.0044586	0.00105597	0	0.00809062	0.00813008	0.00996678	0	0	0	0	0.012761	0.00770713	0.00643501	0.00854701	0	0	0.037037	0.0848806	0	0	0	0	0	0	0	0.0163934	0.0227273	0	0	0	0	0	0	0	0	0
RP11.14N7.2	0.013986	0.0480708	0.010828	0.0263992	0.00643604	0.012945	0.0301974	0.047619	0.00184332	0	0	0	0.0116009	0.0192678	0.020592	0.0320513	0.00369686	0	0.021164	0.0636605	0	0.00803213	0.0163934	0.015873	0.0173913	0.2	0	0	0	0	0	0	0	0	0	0.111111	0.0416667	0
RP11.763B22.4	0.003108	0.00442758	0.000636943	0.0063358	0.00563154	0.00647249	0	0.00110742	0.0829493	0.113462	0.0721344	0.104205	0.0139211	0.00963391	0.00643501	0.00213675	0.0536044	0.118056	0.031746	0.0159151	0	0	0.0710383	0.190476	0.026087	0	0	0.00819672	0	0	0.0777778	0	0	0.0222222	0	0	0.0416667	0
NBPF15	0.039627	0.0714738	0.0343949	0.0517423	0.0378117	0.0291262	0.039489	0.0664452	0.0221198	0.0365385	0.0326087	0.0219378	0.0452436	0.0578035	0.0566281	0.0619658	0.0240296	0.0208333	0.026455	0.0954907	0.00917431	0.00401606	0.0655738	0.0952381	0.0521739	0.0533333	0	0.00819672	0	0.0217391	0.0555556	0.0833333	0	0.0222222	0	0	0.0416667	0.2
RP11.289H16.1	0.00543901	0.000632511	0.00700637	0.0031679	0.0152856	0.00323625	0.00116144	0.00110742	0	0	0	0	0.0185615	0.00192678	0.015444	0.0042735	0	0	0.00529101	0	0	0	0	0	0	0	0	0	0.0113636	0	0.0222222	0.0833333	0	0	0	0	0	0
SRGAP2B	1.0373	1.25427	0.624204	0.825766	0.440064	0.488673	0.664344	0.815061	0.043318	0.0423077	0.0424901	0.0347349	0.780742	0.813102	0.870013	1.08333	0.0462107	0.0416667	0.73545	1.15915	0.12844	0.120482	0.907104	1.06349	0.269565	0.226667	0.0298507	0.106557	0.295455	0.326087	0.655556	0.416667	0	0.0222222	0.2	0	0.291667	0
FAM72D	0.021756	0.025933	0.0140127	0.0221753	0.00321802	0.00485437	0.00464576	0.0155039	0	0.00192308	0	0	0.0150812	0.0385356	0.00900901	0.017094	0	0	0.021164	0.169761	0	0	0	0.031746	0	0	0	0	0	0.0217391	0.0111111	0	0	0	0.0222222	0	0	0
AC241585.2	0.001554	0.00126502	0.000636943	0	0	0.00161812	0.00116144	0.00110742	0.00276498	0	0.00296443	0.00365631	0.00348028	0	0.001287	0.0042735	0.00184843	0	0	0.00265252	0.00458716	0	0.00546448	0	0	0.0133333	0	0	0	0	0	0	0	0	0	0	0	0
CH17.373J23.1	0.0590521	0.0290955	0.0980892	0.0485744	0.167337	0.0436893	0.0720093	0.0299003	0.0414747	0.00192308	0.076087	0.0383912	0.175174	0.0423892	0.159588	0.0470085	0.0295749	0.0138889	0.0687831	0.0636605	0.00917431	0	0.153005	0.015873	0.00869565	0.0133333	0.0746269	0.0327869	0.0795455	0.0217391	0.344444	0	0.0434783	0.0666667	0.422222	0.111111	0	0
RP11.89F3.2	0.000777001	0.000632511	0	0	0	0	0	0	0.00276498	0.00384615	0.006917	0.00182815	0	0	0	0	0	0	0	0	0	0	0	0	0	0	0	0	0	0	0.0111111	0	0	0	0	0	0	0
NBPF20	0.036519	0.055661	0.0229299	0.0432946	0.0265487	0.0307443	0.0243902	0.0431894	0.00645161	0.0115385	0.0108696	0.0127971	0.0382831	0.0423892	0.024453	0.0512821	0.0110906	0.0138889	0.015873	0.0557029	0	0.00401606	0.0273224	0.047619	0	0.04	0	0.00819672	0.0227273	0.0434783	0.0333333	0	0	0	0	0	0.0833333	0.2
GPR89A	0.0621601	0.082859	0.0573248	0.0538543	0.0442478	0.0355987	0.0545877	0.0620155	0.0294931	0.0365385	0.0227273	0.0347349	0.0568445	0.0732177	0.0785071	0.0576923	0.0240296	0.0416667	0.0793651	0.127321	0.0229358	0.00401606	0.0655738	0.0634921	0.026087	0.133333	0.0149254	0.0327869	0.102273	0.173913	0.0333333	0	0	0.0222222	0.0444444	0.111111	0	0
PDZK1	0.000777001	0.000632511	0	0	0	0	0	0.00110742	0	0.00192308	0.00790514	0.00365631	0.00232019	0	0	0	0	0	0	0.00265252	0	0	0.00546448	0.015873	0	0.04	0	0	0	0	0.0111111	0	0	0	0.0222222	0	0	0
CD160	0.003885	0.00253004	0.00509554	0.00739176	0.00884956	0.012945	0.00464576	0.00221484	0.117051	0.130769	0.0296443	0.0694698	0.00580046	0.00963391	0.011583	0.0106838	0.563771	0.430556	0.126984	0.0397878	0.00917431	0	0.273224	0.126984	0	0.0133333	0	0.0163934	0.0227273	0	0.255556	0.25	0	0	0.0222222	0	0.0416667	0
RNF115	0.582751	0.806452	0.470064	0.571278	0.437651	0.478964	0.632985	0.848283	0.250691	0.25	0.241107	0.270567	0.646172	0.678227	0.65251	0.720085	0.249538	0.201389	0.851852	1.23077	0.119266	0.100402	0.808743	1.04762	0.182609	1.14667	0.0895522	0.401639	0.590909	0.695652	0.855556	0.666667	0.217391	0.266667	0.244444	0.222222	1.5	2.6
POLR3C	0.145299	0.184061	0.124841	0.119324	0.0957361	0.113269	0.138211	0.172757	0.0202765	0.0288462	0.027668	0.0383912	0.116009	0.138728	0.153153	0.17735	0.0277264	0.0347222	0.21164	0.244032	0.00458716	0.0200803	0.125683	0.222222	0.0434783	0.213333	0.0298507	0.0491803	0.170455	0.0652174	0.122222	0.0833333	0	0.0222222	0.0888889	0.111111	0.0416667	0
NUDT17	0.017871	0.0215054	0.0165605	0.0168955	0.0152856	0.0145631	0.00813008	0.0265781	0.00276498	0.00192308	0.000988142	0.00182815	0.0208817	0.0231214	0.019305	0.0235043	0.00554529	0.00694444	0.010582	0.0238727	0	0	0.0163934	0.047619	0.0173913	0	0	0.0245902	0.125	0.0869565	0.0111111	0.0833333	0	0	0.155556	0	0	0
PIAS3	0.042735	0.0847565	0.0522293	0.0707497	0.0362027	0.02589	0.0708479	0.0575858	0.0276498	0.0288462	0.020751	0.0383912	0.0858469	0.0712909	0.0707851	0.0790598	0.0314233	0.0208333	0.0846561	0.140584	0.0137615	0.00401606	0.0546448	0.174603	0.0695652	0.386667	0.0149254	0.0327869	0.113636	0.0434783	0.0666667	0	0	0	0.0444444	0	0.0833333	0.4
ANKRD35	0.000777001	0.00506009	0.00573248	0.00844773	0.000804505	0.00161812	0.00348432	0.00775194	0.0322581	0.0115385	0.00592885	0.00548446	0.00348028	0.00192678	0.003861	0.0042735	0.00739372	0.00694444	0.037037	0.0291777	0	0	0.00546448	0	0.00869565	0	0.0149254	0.0327869	0	0	0.0222222	0	0	0	0.0666667	0	0	0
ITGA10	0.00466201	0.00885515	0.00318471	0.00527983	0.0120676	0.012945	0.00696864	0.0155039	0.00645161	0	0.006917	0.00731261	0.0104408	0.0154143	0.00643501	0.0277778	0.00369686	0.00694444	0.010582	0.0106101	0.00458716	0.00803213	0.00546448	0.015873	0.0173913	0.0266667	0	0.00819672	0.0113636	0	0.0111111	0	0	0	0	0	0	0
PEX11B	0.179487	0.237192	0.13758	0.156283	0.131939	0.145631	0.191638	0.259136	0.043318	0.0384615	0.055336	0.0548446	0.172854	0.198459	0.178893	0.220085	0.051756	0.0347222	0.15873	0.323607	0.0321101	0.0281125	0.191257	0.285714	0.026087	0.44	0.0746269	0.0737705	0.181818	0.217391	0.177778	0.0833333	0	0	0.0666667	0	0.0833333	0
RBM8A	1.5742	1.81151	1.6828	1.60824	1.2687	1.32848	1.56214	2.12846	0.575115	0.501923	0.494071	0.52468	2.32483	2.33333	2.20463	2.25	0.560074	0.666667	2.43915	3.07162	0.229358	0.168675	1.98361	1.77778	0.704348	3.62667	0.537313	0.95082	1.69318	1.41304	1.7	2.58333	0.130435	0.333333	0.888889	0.888889	1.875	2.4
RP11.315I20.1	0.00466201	0.00379507	0.00191083	0.0031679	0.00160901	0.00161812	0.0058072	0.00110742	0.000921659	0.00769231	0.00494071	0	0.00464037	0.00385357	0.001287	0.00641026	0	0.00694444	0	0.00265252	0	0	0	0	0	0	0	0	0.0227273	0	0.0222222	0	0	0	0	0	0.0416667	0
LIX1L	0.302253	0.325111	0.224204	0.222809	0.218021	0.220065	0.286876	0.375415	0.169585	0.138462	0.182806	0.175503	0.277262	0.331407	0.284427	0.286325	0.125693	0.25	0.354497	0.458886	0.0504587	0.0441767	0.382514	0.349206	0.0695652	0.0666667	0.0895522	0.155738	0.261364	0.217391	0.4	0.0833333	0.0434783	0.0444444	0.177778	0.222222	0.291667	0.6
ANKRD34A	0	0	0	0.00105597	0.000804505	0	0	0.00110742	0.00368664	0	0.00197628	0.00731261	0.00696056	0.00385356	0.002574	0.00213675	0.00369686	0	0	0	0	0	0.010929	0	0	0	0	0	0	0.0217391	0.0222222	0	0	0	0	0	0	0
POLR3GL	0.699301	0.970904	0.571975	0.861668	0.676589	0.755663	0.621371	0.902547	0.395392	0.509615	0.38834	0.457038	0.954756	1.11946	0.822394	1.01709	0.441774	0.520833	0.978836	1.38196	0.119266	0.128514	0.934426	1.12698	0.130435	0.626667	0.41791	0.540984	0.704545	0.782609	1.14444	1.08333	0.0869565	0.0444444	0.422222	0	0.583333	0.4
TXNIP	14.5144	18.3004	21.2338	24.7307	18.9759	17.6602	9.35075	11.9756	7.03594	8.00385	6.90415	7.97441	19.3132	16.7013	14.9009	14.3697	7.25693	10.2083	10.7672	13.6021	2.61927	1.47791	23.4809	29.0476	7.21739	8.33333	3.10448	8.67213	12.3409	12.413	26.0556	23.4167	2.47826	3.93333	7.77778	5	9.25	6
RP11.458D21.1	0	0	0	0	0	0	0	0.00221484	0	0	0	0	0	0	0	0	0	0	0	0	0	0	0	0	0	0.0133333	0	0	0	0	0	0	0	0	0	0	0	0
NBPF10	0.0675991	0.0449083	0.0535032	0.0359029	0.0643604	0.0469256	0.0429733	0.0221484	0.0046083	0.00384615	0.006917	0	0.049884	0.0366089	0.03861	0.0277778	0.00554529	0	0.021164	0.0371353	0.0137615	0.00803213	0.0819672	0.031746	0.0434783	0.0266667	0.0149254	0.0163934	0.0340909	0.0869565	0.0888889	0	0	0	0.0888889	0	0.125	0.2
NOTCH2NL	0.200466	0.254269	0.203822	0.215417	0.300885	0.23301	0.184669	0.16722	0.0258065	0.0230769	0.0187747	0.0201097	0.221578	0.152216	0.160875	0.15812	0.0369686	0.0347222	0.111111	0.241379	0.0733945	0.0481928	0.251366	0.285714	0.0608696	0.12	0.0149254	0.057377	0.386364	0.304348	0.344444	0	0	0.0444444	0.2	0	0.125	0
CH17.353B19.1	0.00543901	0.00759013	0.00636943	0.0116156	0.0160901	0.00970874	0.00348432	0.00332226	0	0	0	0	0.0139211	0.0115607	0.001287	0.00641026	0	0	0.005291	0.0185676	0	0	0	0	0	0	0	0	0.0113636	0.0217391	0.0333333	0	0	0	0	0	0	0
NBPF12	0.118881	0.11575	0.0910828	0.100317	0.106999	0.0809061	0.109175	0.128461	0.0580645	0.0307692	0.0563241	0.0292505	0.109049	0.0789981	0.0990991	0.102564	0.064695	0.0208333	0.137566	0.119363	0.0275229	0.0120482	0.191257	0.190476	0.0434783	0.08	0.0447761	0.0491803	0.170455	0.195652	0.155556	0.333333	0.0434783	0.0222222	0.111111	0.111111	0.0833333	0
PRKAB2	0.104895	0.117647	0.101274	0.095037	0.0667739	0.0533981	0.116144	0.151717	0.0359447	0.0423077	0.041502	0.047532	0.0846868	0.0693642	0.101673	0.104701	0.0480592	0.0555556	0.0952381	0.132626	0.0275229	0.0281125	0.153005	0.15873	0.0869565	0.173333	0	0.0655738	0.181818	0.0869565	0.0888889	0.25	0.0434783	0	0.0666667	0	0	0
RP11.337C18.8	0.0668221	0.0651486	0.0433121	0.0549102	0.0788415	0.066343	0.058072	0.0442968	0.0322581	0.025	0.0256917	0.0310786	0.0823666	0.0597302	0.0669241	0.042735	0.038817	0.0555556	0.042328	0.061008	0.00458716	0	0.0491803	0.015873	0.0521739	0.0666667	0.0149254	0.0163934	0.0568182	0.0652174	0.166667	0.166667	0.0434783	0	0	0	0.0833333	0.2
FMO5	0.0512821	0.0746363	0.043949	0.0654699	0.0353982	0.0307443	0.0406504	0.0741971	0.00829493	0.00769231	0.00395257	0.00182815	0.0475638	0.0231214	0.028314	0.0448718	0.0184843	0.00694444	0.047619	0.0689655	0.00458716	0.00401606	0.0382514	0.047619	0.0173913	0.0133333	0.0149254	0.0245902	0.0227273	0.0217391	0.0222222	0.0833333	0	0	0	0	0	0
CHD1L	0.209013	0.201139	0.16242	0.127772	0.288013	0.186084	0.253194	0.258029	0.0230415	0.0211538	0.0365613	0.0530164	0.305104	0.352601	0.247104	0.241453	0.0369686	0.0625	0.359788	0.530504	0.0275229	0.0120482	0.234973	0.190476	0.0869565	0.0933333	0.0298507	0.0655738	0.204545	0.130435	0.322222	0.166667	0	0	0.155556	0	0.0416667	0.2
LINC00624	0.00854701	0.00506009	0.00573248	0.00844773	0.0297667	0.02589	0.00813008	0.00442968	0.00552995	0.0134615	0.00988142	0.00365631	0.0336427	0.0231214	0.016731	0.0128205	0.00554529	0	0.015873	0.0132626	0	0	0.0163934	0	0.0173913	0.0133333	0	0	0.0113636	0.0217391	0.0222222	0	0	0	0.0222222	0	0	0
BCL9	0.010101	0.0151803	0.0165605	0.00844773	0.00965406	0.00647249	0.00929152	0.0155039	0.0119816	0.00769231	0.0227273	0.0219378	0.0139211	0.00578035	0.00900901	0.025641	0.00554529	0	0.005291	0.0238727	0.0137615	0	0.0218579	0.015873	0.0869565	0.24	0	0.0245902	0.0113636	0	0.0111111	0	0	0	0	0	0	0
ACP6	0.00932401	0.028463	0.0121019	0.0211193	0.0241352	0.0194175	0.0127758	0.0243632	0.0165899	0.00961539	0.0335968	0.0603291	0.00812065	0.0115607	0.011583	0.0149573	0.00554529	0.00694444	0.037037	0.0424403	0.00458716	0.00401606	0.0382514	0.0793651	0.0869565	0.28	0	0.0245902	0.125	0.152174	0.0333333	0	0	0	0	0	0	0
GPR89B	0.0505051	0.0575585	0.0452229	0.0464625	0.0362027	0.0436893	0.0592334	0.0531561	0.0368664	0.0192308	0.0296443	0.0310786	0.0672854	0.0404624	0.043758	0.0534188	0.0369686	0.0416667	0.0793651	0.0848806	0.0137615	0.00401606	0.10929	0.0793651	0.00869565	0.106667	0	0.0163934	0.0909091	0.152174	0.1	0.166667	0	0.0222222	0.0444444	0	0	0.2
XXyac.YX155B6.7	0.00621601	0.00189753	0	0.00211193	0.00160901	0.00161812	0.00116144	0.00332226	0	0.00384615	0	0	0	0.00385357	0.002574	0.0042735	0	0	0	0	0	0	0.00546448	0	0	0.0133333	0	0	0.0113636	0	0	0	0	0	0	0	0	0
NBPF11	0.0551671	0.180898	0.0273885	0.151003	0.0241352	0.0873786	0.039489	0.17608	0.0101382	0.0442308	0.013834	0.047532	0.037123	0.11368	0.027027	0.149573	0.0203327	0.0555556	0.0634921	0.196286	0.00917431	0.00803213	0.0491803	0.269841	0.00869565	0.106667	0	0.0655738	0.0568182	0.0217391	0.0111111	0	0.0434783	0.0444444	0.0222222	0	0	0.2
RP11.495P10.6	0	0	0	0.00105597	0	0.00161812	0	0	0	0	0	0	0	0	0	0	0	0	0	0	0	0	0	0	0	0	0	0.00819672	0	0	0	0	0	0	0	0	0	0
LINC01138	0.01554	0.0316256	0.0248408	0.0380148	0.0160901	0.0194175	0.0139373	0.0232558	0.0672811	0.0923077	0.041502	0.0402194	0.0313225	0.0289017	0.019305	0.0363248	0.090573	0.0833333	0.0687831	0.0503979	0.00458716	0.00401606	0.10929	0.0952381	0.0434783	0.16	0.0298507	0.00819672	0.0681818	0.0434783	0.0888889	0	0	0.0444444	0.0222222	0	0	0
RP11.495P10.1	0.003885	0.00379507	0.0044586	0.0126716	0.00482703	0.00809062	0.0058072	0.00332226	0.00829493	0.00384615	0.0148221	0.00914077	0.00928074	0.00192678	0.00643501	0.0042735	0.00554529	0	0	0	0.00917431	0	0.010929	0	0.00869565	0	0	0.0163934	0	0.0434783	0.0333333	0	0	0	0	0	0	0.2
AC245100.1	0.014763	0.0461733	0.0121019	0.0739176	0.0273532	0.0550162	0.0139373	0.0321152	0.0285714	0.0903846	0.0494071	0.0987203	0.0174014	0.0693642	0.00900901	0.0299145	0.0628466	0.111111	0.031746	0.0583554	0.00917431	0.00401606	0.0273224	0.142857	0.0434783	0.52	0.0149254	0.0163934	0	0.0217391	0.0777778	0.166667	0	0	0.0222222	0	0	0
PPIAL4G	0.000777001	0.00126502	0.000636943	0.00105597	0	0	0	0.00110742	0.0147465	0.0153846	0.00988142	0.0146252	0.00348028	0	0	0	0.00924214	0.0138889	0.00529101	0.00265252	0	0.00401606	0.0218579	0.031746	0.00869565	0	0	0	0	0.0217391	0	0	0	0	0	0	0	0
NBPF14	0.359751	0.342188	0.384076	0.334741	0.49638	0.299353	0.259001	0.286822	0.037788	0.0269231	0.0365613	0.0274223	0.422274	0.26975	0.256113	0.290598	0.0425139	0.0277778	0.280423	0.302387	0.133028	0.064257	0.382514	0.285714	0.0782609	0.24	0	0.0409836	0.363636	0.369565	0.611111	0.416667	0.130435	0.0888889	0.466667	0.111111	0.291667	0.2
PDE4DIP	0.501942	0.953827	0.217197	0.504752	0.344328	0.300971	0.425087	0.871539	0.112442	0.0673077	0.118577	0.0694698	0.332947	0.356455	0.37323	0.568376	0.090573	0.0555556	0.407407	0.854111	0.059633	0.116466	0.42623	1.04762	0.234783	0.213333	0.0447761	0.0737705	1.68182	1.45652	0.466667	0.333333	0.0869565	0.0666667	0.133333	0.111111	0.708333	0.2
RP4.791M13.4	0.000777001	0.000632511	0	0.00105597	0.000804505	0	0	0	0.000921659	0	0	0.00182815	0	0	0	0	0	0	0	0	0	0	0	0	0	0	0	0	0	0	0	0	0	0	0	0	0	0
NBPF9	0.0512821	0.0910816	0.0458599	0.0591341	0.0442478	0.0485437	0.0429733	0.0863787	0.00184332	0.00384615	0.00988142	0.00731261	0.049884	0.0847784	0.047619	0.0662393	0.0110906	0.00694444	0.021164	0.108753	0.00458716	0.0120482	0.0273224	0.0793651	0.026087	0.0266667	0	0.0163934	0.0227273	0.0869565	0.0555556	0.0833333	0	0	0.0222222	0	0	0
CH17.189H20.1	0.298368	0.356104	0.26879	0.332629	0.191472	0.192557	0.18583	0.294574	0.469124	0.434615	0.332016	0.431444	0.256381	0.238921	0.248391	0.267094	0.536044	0.541667	0.492063	0.331565	0.0458716	0.0481928	0.852459	1	0.121739	0.64	0.119403	0.262295	0.215909	0.195652	0.822222	1	0.130435	0.133333	0.2	0.111111	0.25	0
RP11.326G21.1	0.00621601	0.00695762	0.00382166	0.00211193	0.00402253	0.00647249	0.00464576	0.0055371	0.00921659	0.00769231	0.00790514	0.0109689	0.00696056	0.0134875	0.00643501	0.0042735	0.0184843	0.00694444	0.010582	0.00265252	0	0	0.0163934	0.031746	0.026087	0.0133333	0.0298507	0.0245902	0	0	0.0222222	0	0	0	0	0	0	0
NBPF19	0.40404	0.321316	0.302548	0.230201	0.297667	0.131068	0.29036	0.232558	0.104147	0.0865385	0.109684	0.0511883	0.280742	0.159923	0.2574	0.162393	0.160813	0.0555556	0.179894	0.196286	0.12844	0.0522088	0.52459	0.47619	0.113043	0.12	0.0298507	0.0163934	0.193182	0.108696	0.344444	0.333333	0.130435	0.0222222	0.2	0	0.291667	0
LINC00869	0.118881	0.16888	0.107643	0.162619	0.0820595	0.131068	0.0836237	0.140642	0.21106	0.209615	0.147233	0.206581	0.143852	0.183044	0.131274	0.153846	0.219963	0.236111	0.148148	0.193634	0.0321101	0.0120482	0.306011	0.396825	0.0869565	0.373333	0.0149254	0.0327869	0.113636	0	0.377778	0.5	0.0434783	0	0.0222222	0	0.0833333	0
RP11.353N4.5	0	0.00379507	0.00382166	0.00527983	0.000804505	0	0	0.00332226	0	0	0	0	0.00232019	0.0154143	0.002574	0.0106838	0	0	0.00529101	0.0132626	0	0	0	0	0	0	0.0149254	0	0	0	0	0	0	0	0	0	0	0
FAM231D	0.019425	0.0404807	0.0159236	0.0380148	0.00563154	0.00809062	0.0127758	0.0299003	0.0239631	0.0307692	0.0197628	0.0329068	0.00696056	0.017341	0.016731	0.0277778	0.0203327	0.0486111	0.021164	0.0344828	0.0137615	0.00803213	0.0273224	0.0634921	0.00869565	0.0533333	0	0.0163934	0.0113636	0.0217391	0.0111111	0	0	0	0.0222222	0	0	0
FCGR1A	2.5812	3.23972	2.50191	3.10348	0.280772	0.352751	1.75494	2.30233	0.0138249	0.0115385	0.00790514	0.00548446	2.48376	2.45665	2.33848	2.08974	0.0184843	0.0138889	1.38095	2.62334	0.348624	0.164659	2.13661	2.07937	0.121739	0.0533333	0.0447761	0.131148	0.204545	0.0652174	0.711111	0.333333	0	0.0222222	0.0444444	0.111111	0.25	0
HIST2H2BF	0.045843	0.0506009	0.0496815	0.0263992	0.0345937	0.0339806	0.0243902	0.0420819	0.00737327	0.00192308	0.0148221	0.0109689	0.037123	0.026975	0.0514801	0.0491453	0.0184843	0	0.111111	0.122016	0.0275229	0.00401606	0.0710383	0.015873	0.00869565	0.0666667	0	0.00819672	0.0795455	0.0434783	0.0555556	0.0833333	0.0869565	0	0.0666667	0	0.0833333	0
HIST2H3D	0.001554	0	0	0	0.000804505	0	0	0.00110742	0	0	0	0	0.00232019	0	0	0	0	0.00694444	0.00529101	0.00265252	0	0	0.00546448	0	0	0	0	0	0	0	0	0	0	0	0.0222222	0	0	0
HIST2H4A	0.002331	0.00442758	0.00318471	0.00527983	0.00563154	0.00485437	0.00116144	0.00221484	0.00184332	0.00576923	0.00296443	0	0.00348028	0.00770713	0.002574	0	0	0	0	0.00265252	0.00917431	0	0.00546448	0.015873	0	0.0133333	0	0.00819672	0.0113636	0.0217391	0.0111111	0	0	0	0.0222222	0	0	0
HIST2H2BE	0.168609	0.181531	0.203185	0.137276	0.136766	0.0889968	0.12892	0.131783	0.040553	0.00384615	0.0434783	0.0164534	0.156613	0.0578035	0.166023	0.126068	0.0295749	0.00694444	0.0582011	0.0822281	0.0321101	0.0120482	0.163934	0.126984	0.026087	0.333333	0	0	0.318182	0.326087	0.2	0.0833333	0.130435	0.0222222	0.288889	0.111111	0.291667	0.4
RP11.196G18.24	0.014763	0.0164453	0.0159236	0.0263992	0.0378117	0.0323625	0.0116144	0.0155039	0.0221198	0.00576923	0.0148221	0.00914077	0.0290023	0.0289017	0.011583	0.0128205	0.00924214	0.0277778	0.047619	0.0265252	0.00458716	0.00401606	0.0437158	0.015873	0.00869565	0.0133333	0	0.0163934	0.125	0.0652174	0.0444444	0	0.0434783	0	0.0666667	0	0	0
HIST2H2AA4	0.000777001	0.000632511	0.00191083	0	0.00160901	0.00647249	0	0.00221484	0.00276498	0	0.000988142	0	0.00116009	0	0.001287	0.00213675	0.00369686	0	0.015873	0.00530504	0.00458716	0	0	0	0	0.0133333	0	0	0	0	0	0	0	0	0	0	0	0
HIST2H4B	0.001554	0.000632511	0	0.00211193	0.00241352	0	0.00232288	0	0.000921659	0	0.00197628	0	0.00348028	0	0	0	0.00184843	0	0.015873	0.0132626	0	0	0	0	0	0	0	0	0	0	0	0	0	0	0	0	0	0
RP11.196G18.23	0.003885	0.00695762	0.00955414	0.00422387	0.0168946	0.012945	0.00232288	0.00885936	0.0046083	0.00769231	0.00296443	0	0.0116009	0.0134875	0.00900901	0.0042735	0.00369686	0.00694444	0.021164	0.0477454	0	0	0.0163934	0.031746	0.00869565	0.0133333	0	0	0	0.0217391	0.0444444	0.0833333	0	0	0	0	0	0
HIST2H2AC	0.259518	0.364959	0.43758	0.518479	0.460177	0.660194	0.228804	0.302326	0.213825	0.225	0.215415	0.312614	0.596288	0.701349	0.368082	0.480769	0.242144	0.215278	1.02116	1.61804	0.0504587	0.0803213	0.622951	0.650794	0.147826	0.293333	0.0149254	0.172131	0.727273	0.543478	0.755556	0.583333	0.0434783	0	0.355556	0.111111	0.375	0.2
HIST2H2AB	0.003108	0.00189753	0.00318471	0.00527983	0.00482703	0.00970874	0.00348432	0.00110742	0.0046083	0.00192308	0.00395257	0	0.00464037	0	0.00643501	0	0	0	0.0846561	0.0450928	0	0	0.00546448	0.015873	0	0	0	0.00819672	0	0	0.0111111	0	0	0	0	0	0.125	0
BOLA1	0.0559441	0.0689437	0.0509554	0.0823654	0.0522928	0.0566343	0.0429733	0.0642303	0.0497696	0.0346154	0.0573123	0.0511883	0.087007	0.111753	0.047619	0.0876068	0.0536044	0.0277778	0.195767	0.198939	0.00917431	0.00401606	0.147541	0.0952381	0.0869565	0.253333	0.0149254	0.0409836	0.0909091	0.0434783	0.1	0	0	0	0.0444444	0.111111	0.0416667	0
SV2A	0.000777001	0	0.000636943	0	0.00160901	0	0	0	0.00829493	0.00576923	0.0128458	0.00182815	0.00232019	0	0.001287	0	0.00924214	0	0.00529101	0.0106101	0	0	0.010929	0	0	0	0.0149254	0.0163934	0	0	0.0222222	0	0	0	0	0	0.0416667	0
SF3B4	0.412587	0.550285	0.364968	0.405491	0.234916	0.305825	0.396051	0.582503	0.0654378	0.126923	0.0741107	0.106033	0.458237	0.601156	0.433719	0.574786	0.077634	0.104167	0.582011	1.09814	0.059633	0.0803213	0.459016	0.52381	0.173913	0.88	0.0298507	0.131148	0.375	0.369565	0.444444	0.333333	0	0.0888889	0.288889	0.222222	0.166667	0
MTMR11	0.02331	0.0341556	0.108917	0.119324	0.0273532	0.0420712	0.0150987	0.021041	0.00184332	0	0.000988142	0	0.0986079	0.105973	0.0656371	0.0876068	0.00184843	0	0.0899471	0.071618	0.00917431	0.00401606	0.0546448	0.031746	0.0347826	0.0266667	0	0	0	0	0.0777778	0	0	0	0	0	0	0.2
OTUD7B	0.003108	0.000632511	0.000636943	0.00105597	0.000804505	0	0.00348432	0.00442968	0.0516129	0.0442308	0.0326087	0.0420475	0.00232019	0	0.00514801	0	0.0351201	0.00694444	0.026455	0.0238727	0	0	0.0491803	0.047619	0.0869565	0.453333	0.0298507	0.0163934	0	0	0.0222222	0	0	0.0666667	0	0	0	0
VPS45	0.304584	0.462998	0.282166	0.399155	0.180209	0.152104	0.289199	0.45072	0.0543779	0.0557692	0.0701581	0.0749543	0.24826	0.333333	0.317889	0.41453	0.0591497	0.0416667	0.359788	0.61008	0.0458716	0.0401606	0.306011	0.396825	0.0347826	0.266667	0	0.0901639	0.204545	0.108696	0.2	0.333333	0	0.0444444	0.222222	0	0	0
PLEKHO1	2.17871	2.56736	3.12611	3.20591	4.18906	3.39159	1.72358	2.05094	0.37235	0.275	0.336957	0.323583	5.03016	4.19653	3.22136	3.03846	0.273567	0.208333	2.67725	2.6366	0.495413	0.285141	2.68306	2.77778	0.347826	0.293333	0.0447761	0.155738	5.48864	4.32609	5.03333	4.08333	0	0.0666667	1.04444	0.333333	2.79167	3.6
ANP32E	0.512821	0.734978	0.656688	0.751848	0.652454	0.718447	0.508711	0.782946	0.454378	0.407692	0.56917	0.528336	1.06845	1.12524	0.697555	0.811966	0.454713	0.395833	2.96296	3.51989	0.105505	0.128514	1.06557	1.22222	0.252174	0.44	0.134328	0.491803	0.965909	0.478261	1.22222	1.83333	0.173913	0.2	0.488889	0.111111	1.25	0.4
APH1A	1.40326	1.77672	0.832484	0.966209	0.757844	0.791262	1.53542	2.07752	0.2	0.196154	0.192688	0.254113	1.20998	1.33719	1.39125	1.57265	0.18854	0.222222	1.47619	2.54377	0.215596	0.124498	1.27322	1.68254	0.295652	1.88	0.119403	0.327869	1.71591	1.41304	1.06667	0.75	0.26087	0.2	0.511111	0.333333	0.875	0.2
C1orf54	0.568765	0.860848	0.330573	0.624076	0.834272	1.23948	0.584204	1.15725	0.00829493	0.00961539	0.00494071	0.00914077	1.39443	1.921	1.06049	1.48932	0.00369686	0.0208333	0.920635	1.47215	0.0688073	0.0803213	0.420765	0.634921	0.0695652	0.0666667	0.0447761	0.0819672	9.36364	15.1304	1.15556	1.58333	0	0.0222222	0	0.111111	0.625	0.6
CIART	0.001554	0.00379507	0.00127389	0.00105597	0.000804505	0	0.00929152	0.00775194	0	0	0	0.00182815	0.00464037	0.00770713	0.003861	0.0042735	0	0	0.00529101	0.00530504	0.00458716	0	0	0.015873	0.0347826	0.04	0	0	0	0.0217391	0	0	0	0	0	0	0	0
MRPS21	1.30847	1.72549	1.20064	1.51531	1.42558	1.44822	1.27062	1.75969	0.448848	0.511538	0.502964	0.488117	1.84339	1.85549	1.59459	1.74145	0.401109	0.430556	1.93651	2.53316	0.243119	0.281124	1.54645	1.57143	1.02609	4.24	0.38806	0.811475	1.69318	1.91304	1.82222	2.16667	0.0434783	0	1.15556	0.555556	1.45833	2.4
PRPF3	0.233877	0.194813	0.198089	0.166843	0.118262	0.114887	0.210221	0.219269	0.0903226	0.0576923	0.0780632	0.0731261	0.25174	0.181118	0.241956	0.190171	0.116451	0.0763889	0.312169	0.310345	0.0321101	0.0401606	0.360656	0.269841	0.130435	0.24	0.0298507	0.057377	0.181818	0.0652174	0.277778	0.416667	0.0434783	0.0888889	0.0888889	0	0.125	0
RPRD2	0.250194	0.368121	0.216561	0.24076	0.259051	0.208738	0.199768	0.324474	0.130876	0.134615	0.126482	0.115174	0.322506	0.279383	0.245817	0.269231	0.116451	0.131944	0.386243	0.511936	0.0321101	0.0281125	0.393443	0.238095	0.269565	0.413333	0.0447761	0.131148	0.409091	0.304348	0.366667	0.25	0.0434783	0.0888889	0.377778	0	0.208333	0.2
TARS2	0.184926	0.222011	0.121656	0.163675	0.0917136	0.0987055	0.204413	0.232558	0.0276498	0.0365385	0.0365613	0.0329068	0.172854	0.134875	0.162162	0.190171	0.038817	0.0347222	0.21164	0.37931	0.0321101	0.00803213	0.202186	0.190476	0.0521739	0.146667	0	0.0737705	0.170455	0.0652174	0.122222	0.5	0.0434783	0.0222222	0.0666667	0	0.0833333	0.6
ECM1	0.583528	0.805187	0.157962	0.214361	0.00965406	0.00809061	0.665505	1.06977	0.00368664	0	0.000988142	0.00182815	0.171694	0.223507	0.619048	0.786325	0.00369686	0.00694444	0.624339	1.44828	0.0458716	0.0441767	0.36612	0.428571	0.00869565	0.04	0.0895522	0.0901639	0.0454545	0.0217391	0.0444444	0	0	0	0.0666667	0	0	0
FALEC	0.001554	0.00442758	0.0044586	0.00105597	0.0120676	0.00323625	0	0.00664452	0.00460829	0.00384615	0.000988142	0.00182815	0.00696056	0.00770713	0.003861	0.00854701	0.00184843	0.0138889	0.00529101	0.00530504	0.00458716	0	0.00546448	0.015873	0	0	0	0	0	0	0.0222222	0	0	0	0	0	0	0
RP11.54A4.2	0.004662	0.0107527	0.000636943	0.0063358	0.000804505	0	0.00464576	0.0110742	0	0	0	0	0	0	0	0.00213675	0	0	0.00529101	0.0106101	0	0	0.0163934	0	0	0	0	0	0	0	0	0	0	0	0	0	0	0
ADAMTSL4	0.367521	0.442125	0.410828	0.331573	0.268705	0.122977	0.391405	0.439646	0.000921659	0.00576923	0.00296443	0.00731261	0.522042	0.34104	0.41184	0.350427	0.00554529	0.0138889	0.259259	0.387268	0.087156	0.0361446	0.404372	0.31746	0.0521739	0.04	0.0298507	0.0409836	0.0454545	0.0652174	0.544444	0.166667	0	0	0	0	0.208333	0
MCL1	2.30148	2.15054	2.13758	1.45195	1.74417	1.20874	2.02091	2.12182	0.690323	0.526923	0.710474	0.564899	2.39211	1.79576	2.90991	2.53632	0.667283	0.423611	1.84656	2.19098	0.495413	0.232932	2.68852	2.39683	0.547826	1.6	0.552239	0.286885	3.44318	1.76087	2.76667	1.66667	0.130435	0.333333	1.53333	0.888889	2.83333	1.2
ENSA	1.14452	1.46743	1.06433	1.15945	0.992759	0.928803	1.23577	1.57032	0.376959	0.390385	0.34585	0.374771	1.60557	1.7341	1.50193	1.43376	0.345656	0.361111	1.79894	2.6366	0.316514	0.196787	1.44262	1.60317	0.356522	2.2	0.268657	0.565574	3.01136	2.28261	1.66667	1.75	0	0.0888889	0.977778	0.555556	2.125	0.8
GOLPH3L	0.0590521	0.117015	0.043949	0.0813094	0.120676	0.110032	0.087108	0.135105	0.0479263	0.05	0.0474308	0.0310786	0.118329	0.134875	0.120978	0.115385	0.0332717	0.0416667	0.126984	0.180371	0.0183486	0.0120482	0.125683	0.111111	0.0956522	0.853333	0.0149254	0.0491803	0.204545	0.152174	0.166667	0.166667	0	0	0.133333	0.111111	0.125	0
HORMAD1	0.00466201	0.0101202	0.00254777	0.0031679	0.00241352	0.00161812	0.00813008	0.00664452	0	0	0	0	0	0.00385357	0.003861	0.00213675	0	0	0	0.00265252	0	0	0.00546448	0	0	0	0	0	0	0	0	0	0	0	0	0	0	0
CTSS	22.77	28.8963	17.2879	24.4097	8.14079	8.32848	16.0453	24.3588	0.529032	0.598077	0.517787	0.50457	13.5174	14.0366	11.9575	15.3611	0.57671	0.604167	8.97354	20.5756	2.65138	1.27309	17.3169	24.381	0.782609	4.17333	0.850746	1.54098	6.82955	6.17391	10.3	9.91667	0.217391	0.333333	4.13333	3.88889	4.29167	4.4
CTSK	0.033411	0.0651486	0.0235669	0.0390708	0.00724055	0.00647249	0.0511034	0.0852713	0.00368664	0	0.00395257	0	0.0150812	0.0192678	0.019305	0.0363248	0.00184843	0	0.005291	0.071618	0.00458716	0.0120482	0.0382514	0.047619	0.026087	0.0133333	0	0	0	0	0	0	0	0	0	0	0	0
ARNT	0.767677	0.941176	0.563057	0.596621	0.174578	0.131068	0.740999	0.9701	0.0801843	0.0788462	0.0671937	0.0548446	0.433875	0.373796	0.56242	0.604701	0.0757856	0.104167	0.481481	0.994695	0.059633	0.128514	0.661202	0.936508	0.173913	0.306667	0.0597015	0.0737705	0.102273	0.130435	0.222222	0.25	0	0.0666667	0.177778	0.111111	0.333333	0
SETDB1	0.192696	0.218849	0.154777	0.19641	0.16251	0.131068	0.160279	0.215947	0.0341014	0.0403846	0.0227273	0.0292505	0.194896	0.175337	0.189189	0.211538	0.0536044	0.0208333	0.201058	0.27321	0.0504587	0.0200803	0.163934	0.238095	0.0695652	0.173333	0.0447761	0.0737705	0.125	0.108696	0.288889	0.166667	0.0434783	0	0.0666667	0.111111	0.125	0.4
CERS2	0.512044	0.73814	0.458599	0.529039	0.223652	0.320388	0.529617	0.853821	0.111521	0.132692	0.114625	0.173675	0.444316	0.581888	0.568855	0.773504	0.0868762	0.152778	0.544974	1.15915	0.087156	0.0441767	0.540984	0.746032	0.113043	1.70667	0.119403	0.196721	0.329545	0.347826	0.444444	0.833333	0.0869565	0.133333	0.155556	0	0.125	0
RP11.316M1.12	0	0.000632511	0	0	0	0	0	0	0	0	0	0	0	0	0	0.00213675	0	0	0	0.00265252	0	0	0	0	0	0	0	0	0	0	0	0	0	0	0	0	0	0
ANXA9	0.000777001	0.00189753	0.00254777	0.0031679	0.00160901	0	0.00348432	0.00442968	0.000921659	0	0.000988142	0	0	0.0154143	0.003861	0.00854701	0	0	0	0.00530504	0	0	0	0	0.113043	1.01333	0	0	0	0	0.0333333	0	0	0	0	0	0	0
FAM63A	0.031857	0.0480708	0.0235669	0.0496304	0.0635559	0.0469256	0.0209059	0.0442968	0.00276498	0	0.00494071	0.00548446	0.0464037	0.0520231	0.033462	0.034188	0.00739372	0	0.0582011	0.0901857	0.0183486	0.00401606	0.0327869	0.047619	0.0782609	0.186667	0.0149254	0.0327869	0.0454545	0.0217391	0.0888889	0	0.0869565	0	0	0	0	0
PRUNE	0.044289	0.0923466	0.0388535	0.0559662	0.0426388	0.0323625	0.0487805	0.0885936	0.0294931	0.0288462	0.0306324	0.0255941	0.075406	0.0655106	0.054054	0.0790598	0.0295749	0.0416667	0.0793651	0.143236	0.0183486	0.0120482	0.0765027	0.126984	0.0347826	0.213333	0.0149254	0.0163934	0.0454546	0	0.0777778	0	0.0434783	0	0.0222222	0	0.0416667	0
BNIPL	0.001554	0.000632511	0.000636943	0.00527983	0.00241352	0.00485437	0.00116144	0	0	0.00961538	0.00197628	0.00548446	0.00116009	0	0.001287	0	0.00554529	0	0	0.00265252	0	0	0.00546448	0	0	0	0	0	0	0	0.0111111	0	0	0	0	0	0	0
C1orf56	0.413364	0.575585	0.470064	0.61246	0.652454	0.799353	0.339141	0.487265	0.380645	0.582692	0.439723	0.440585	0.835267	0.921002	0.655084	0.745726	0.430684	0.618056	0.640212	0.687003	0.334862	0.140562	0.857923	1.01587	0.173913	1.36	0.223881	0.401639	0.602273	0.434783	1.08889	0.5	0.0434783	0.133333	0.355556	0.333333	0.75	1.2
CDC42SE1	1.25641	1.62872	1.33758	1.33791	1.08769	1.19417	1.30662	1.72315	0.571429	0.767308	0.614625	0.700183	1.7819	1.67052	1.79665	2.01709	0.720887	1.07639	1.45503	2.08753	0.426606	0.317269	1.87978	2.15873	0.182609	1.81333	0.253731	0.483607	1.03409	1.02174	2.04444	1.83333	0.478261	0.577778	0.533333	0.222222	1.91667	0.6
MLLT11	0.017094	0.0139152	0.0203822	0.0095037	0.0337892	0.0113269	0.0197445	0.0121816	0.0184332	0.0211538	0.0286561	0.0127971	0.0348028	0.0115607	0.03861	0.0299145	0.0351201	0.0277778	0.037037	0.0424403	0.00458716	0.00401606	0.0546448	0.015873	0	0.0533333	0	0.0163934	0.0454545	0.0217391	0.0777778	0.0833333	0	0	0	0	0.0416667	0.2
GABPB2	0.252525	0.30993	0.208917	0.24604	0.168946	0.140777	0.226481	0.299003	0.118894	0.113462	0.0968379	0.106033	0.207657	0.206166	0.169884	0.239316	0.10536	0.118056	0.312169	0.458886	0.0458716	0.0321285	0.409836	0.47619	0.113043	0.213333	0	0.0901639	0.193182	0.0652174	0.188889	0.166667	0.0869565	0.0888889	0.266667	0.111111	0.125	0
SEMA6C	0	0.00189753	0.00191083	0.00211193	0.000804505	0	0.00348432	0.00332226	0	0.00192308	0.006917	0.00914077	0	0.00192678	0.001287	0	0	0	0	0	0	0	0.00546448	0	0	0	0	0	0	0	0	0	0	0.0222222	0	0	0	0
TNFAIP8L2	0.570319	0.808982	0.489172	0.831045	0.95897	1.03883	0.511034	0.893688	0.0654378	0.0865385	0.0978261	0.0932358	1.12529	1.35067	0.630631	0.762821	0.0850277	0.111111	0.634921	1.12202	0.119266	0.11245	0.666667	0.809524	0.0782609	0.04	0.0597015	0.0819672	0.625	0.543478	0.966667	1.5	0	0.0222222	0.133333	0.111111	0.25	0.4
SCNM1	0.400932	0.56167	0.378981	0.466737	0.62671	0.595469	0.391405	0.654485	0.1447	0.132692	0.108696	0.133455	0.74942	0.695568	0.522523	0.576923	0.121996	0.138889	0.529101	0.700265	0.105505	0.0562249	0.448087	0.52381	0.0869565	0.493333	0.0895522	0.147541	0.897727	1.04348	0.766667	0.833333	0	0.0444444	0.333333	0.111111	0.416667	0.2
LYSMD1	0.000777001	0.00189753	0.000636943	0.0031679	0.00241352	0.00161812	0.00232288	0.00221484	0	0.00192308	0.00296443	0.00365631	0.00116009	0.00385356	0.001287	0.00213675	0.00184843	0	0.021164	0.00265252	0	0	0.00546448	0	0.026087	0.12	0.0298507	0	0	0	0	0	0	0	0.0444444	0	0.0416667	0
TMOD4	0.000777001	0	0	0.00211193	0.00160901	0.00161812	0	0	0	0	0	0	0	0.00192678	0	0	0	0	0	0	0	0	0.010929	0	0	0	0	0	0	0	0	0	0	0	0	0	0.0416667	0
VPS72	0.175602	0.272612	0.144586	0.19113	0.133548	0.156958	0.198606	0.30454	0.0691244	0.0576923	0.0592885	0.100548	0.204176	0.252408	0.220077	0.247863	0.0665434	0.0555556	0.26455	0.405836	0.0412844	0.0281125	0.262295	0.285714	0.0869565	0.973333	0.0298507	0.0983607	0.25	0.173913	0.3	0.25	0.0434783	0.0222222	0.0888889	0	0.291667	0.2
PIP5K1A	0.195804	0.220746	0.155414	0.144667	0.148029	0.148867	0.196283	0.24031	0.040553	0.0461539	0.0365613	0.0292505	0.221578	0.194605	0.266409	0.239316	0.0536044	0.0625	0.248677	0.3687	0.0504587	0.0240964	0.26776	0.285714	0.304348	0.493333	0.0298507	0.0655738	0.25	0.152174	0.233333	0.25	0	0	0.244444	0.222222	0.291667	0
PSMD4	0.93784	1.03858	0.96242	0.968321	0.81255	0.868932	0.99187	1.22591	0.272811	0.273077	0.315217	0.299817	1.2703	1.36224	1.23295	1.19444	0.275416	0.236111	1.28042	1.75332	0.146789	0.15261	1.05464	1.22222	0.321739	2.25333	0.208955	0.360656	1.02273	0.804348	1.07778	1.66667	0.173913	0.155556	0.733333	0.222222	1.08333	1.2
RP11.126K1.2	0.00932401	0.0240354	0.0178344	0.0253432	0.0144811	0.0242718	0.00696864	0.0121816	0	0	0.00395257	0	0.025522	0.0327553	0.01287	0.017094	0.00554529	0	0.015873	0.0450928	0.00458716	0.00401606	0.010929	0	0.00869565	0.04	0	0.00819672	0.0340909	0.0217391	0.0222222	0	0	0	0	0	0.0833333	0.2
ZNF687	0.0691531	0.0910816	0.0592357	0.0644139	0.0498793	0.0566343	0.058072	0.0609081	0.0184332	0.0211538	0.0217391	0.0182815	0.0742459	0.0655106	0.0630631	0.0641026	0.0277264	0.0277778	0.111111	0.106101	0.0137615	0.00401606	0.0601093	0.0793651	0.0173913	0.146667	0	0.00819672	0.0568182	0.0434783	0.0333333	0.25	0	0	0.0222222	0.111111	0.0833333	0
PI4KB	0.364413	0.44845	0.256688	0.312566	0.240547	0.247573	0.37863	0.47619	0.0414747	0.0653846	0.0513834	0.0585009	0.334107	0.317919	0.357786	0.416667	0.0443623	0.0486111	0.296296	0.559682	0.0688073	0.0682731	0.398907	0.47619	0.0869565	0.226667	0.0149254	0.0901639	0.318182	0.26087	0.322222	0.333333	0.0434783	0.0222222	0.177778	0	0.333333	0.2
RFX5	0.169386	0.229602	0.138853	0.19641	0.218021	0.18932	0.0940767	0.197121	0.0470046	0.0576923	0.041502	0.0548446	0.25522	0.250482	0.176319	0.258547	0.038817	0.0694444	0.148148	0.29443	0.0504587	0.0401606	0.196721	0.396825	0.0521739	0.266667	0.0298507	0.0409836	0.272727	0.347826	0.3	0.333333	0.0434783	0	0.177778	0	0.375	0.4
RP11.126K1.6	0.025641	0.0632511	0.0401274	0.0644139	0.161706	0.139159	0.0220674	0.0509413	0.00368664	0	0.00296443	0.00914077	0.143852	0.148362	0.0694981	0.0961538	0.00184843	0	0.0582011	0.0795756	0.00458716	0.0120482	0.0163934	0	0	0.12	0	0.00819672	0.102273	0.130435	0.144444	0.0833333	0	0	0.111111	0	0.0833333	0
SELENBP1	0.00621601	0.00885515	0.00127388	0.00105597	0.0152856	0.00323625	0.00464576	0.00775194	0	0	0	0	0.0162413	0.00963391	0.005148	0.0106838	0	0.00694444	0	0.00265252	0	0	0.00546448	0	0.46087	0.0933333	0.0298507	0.0245902	0.0227273	0	0.0222222	0	0	0	0	0	0	0
PSMB4	1.27894	1.7451	1.17643	1.38754	1.08528	1.09709	1.40302	1.97785	0.386175	0.340385	0.391304	0.396709	1.39443	1.61272	1.48005	1.65385	0.373383	0.326389	1.48148	2.51989	0.174312	0.200803	1.45355	1.79365	0.495652	2.16	0.253731	0.45082	1.51136	1.69565	1.47778	1.58333	0.130435	0.177778	1.11111	0.444444	2.45833	2.4
POGZ	0.58042	0.59203	0.414013	0.455121	0.374899	0.281553	0.563298	0.603544	0.141935	0.119231	0.152174	0.144424	0.535963	0.408478	0.60103	0.521368	0.121996	0.104167	0.73545	0.954907	0.197248	0.11245	0.808743	0.809524	0.321739	0.653333	0.134328	0.188525	0.534091	0.391304	0.522222	0.416667	0.217391	0.0666667	0.311111	0.444444	0.958333	0.6
CGN	0	0.000632511	0	0	0.000804505	0	0	0	0	0	0	0.00182815	0.00116009	0.00192678	0	0	0.00184843	0.00694444	0.00529101	0.00265252	0	0	0	0	0.330435	1.32	0	0	0	0	0	0	0	0	0	0	0.0833333	0
TUFT1	0.00932401	0.0126502	0.00700637	0.0063358	0.00402253	0.00161812	0.00464576	0.00996678	0	0	0.00197628	0	0.00348028	0.00963391	0.010296	0.0128205	0	0	0.021164	0.0318302	0	0	0.010929	0	0.0521739	0.493333	0	0	0.0113636	0.0217391	0.0111111	0	0	0	0	0	0	0
RP11.404E16.1	0	0	0.00382166	0.00105597	0.000804505	0.00161812	0.00116144	0.00110742	0.00184332	0.00192308	0.000988142	0	0.00116009	0.00192678	0	0	0	0	0.00529101	0	0	0	0	0	0	0.0133333	0	0	0	0	0.0111111	0	0	0	0	0	0	0
SNX27	0.857809	1.16825	0.682166	0.920803	0.353178	0.420712	0.859466	1.21595	0.0626728	0.0596154	0.0780632	0.0968921	0.603248	0.678227	0.745174	0.863248	0.0591497	0.0694444	0.640212	1.32361	0.165138	0.160643	0.775956	1.11111	0.0956522	0.413333	0.0149254	0.122951	0.465909	0.543478	0.522222	0.333333	0.0869565	0.0666667	0.111111	0.111111	0.166667	1
MRPL9	0.292929	0.389627	0.245223	0.30095	0.299276	0.394822	0.336818	0.424142	0.129032	0.165385	0.153162	0.201097	0.437355	0.529865	0.422136	0.40812	0.181146	0.166667	0.497354	0.700265	0.0504587	0.0763052	0.360656	0.460317	0.121739	0.866667	0.0298507	0.213115	0.397727	0.5	0.455556	0.5	0.0434783	0.0888889	0.244444	0	0.375	0.6
OAZ3	0.026418	0.0493359	0.0184713	0.0200634	0.0112631	0.00485437	0.0487805	0.0808416	0.00184332	0	0.000988142	0	0.0232019	0.0289017	0.028314	0.0235043	0.00184843	0	0.026455	0.066313	0.0137615	0.00803213	0.00546448	0.047619	0	0.04	0.0447761	0.0245902	0.0454545	0.0217391	0.0111111	0	0	0	0.0222222	0	0	0
RP11.98D18.16	0.003108	0.00189753	0.00127389	0.00422386	0.000804505	0	0.00116144	0.00442968	0.00276498	0	0.00296443	0	0.00232019	0.00192678	0.002574	0.00213675	0	0	0.00529101	0.00265252	0	0	0	0.015873	0	0	0	0.00819672	0	0	0	0	0	0	0	0	0	0
TDRKH	0.111888	0.151803	0.0490446	0.0686378	0.0281577	0.0404531	0.141696	0.165006	0.0193548	0.00961539	0.0256917	0.0365631	0.0614849	0.0462428	0.109395	0.104701	0.0147874	0.0208333	0.121693	0.151194	0.0137615	0.0200803	0.120219	0.174603	0.0434783	0.04	0.0149254	0.0163934	0.0909091	0	0.0666667	0.0833333	0	0	0	0	0.208333	0
RP11.98D18.9	0.003885	0.0164453	0.00254777	0.00739176	0.00884956	0.0161812	0.00696864	0.0221484	0.000921659	0.00961539	0.00790514	0.00365631	0.00812065	0.00963391	0.005148	0.0042735	0.00554529	0	0.005291	0.0265252	0.00458716	0	0.00546448	0.031746	0.00869565	0.04	0.0149254	0.0163934	0	0.0217391	0	0.166667	0	0	0	0	0.0833333	0
RP11.98D18.17	0.000777001	0	0.00254777	0.00105597	0.00160901	0	0.00116144	0.00221484	0	0	0.00296443	0	0.00116009	0.00192678	0.001287	0	0.00184843	0	0.00529101	0.00265252	0	0	0	0	0	0	0	0	0	0.0217391	0	0	0	0	0	0	0	0
LINGO4	0	0	0	0	0.00321802	0.00161812	0	0.00110742	0.000921659	0	0.00197628	0	0	0.00192678	0	0	0	0	0	0	0	0	0.00546448	0	0	0	0	0	0	0	0	0	0	0	0	0	0	0
RORC	0	0.000632511	0	0.00105597	0.00482703	0.00809061	0	0	0.000921659	0.00769231	0.0335968	0.102377	0	0	0.002574	0.00213675	0.00184843	0	0.00529101	0	0	0	0.0273224	0.047619	0.0434783	0.2	0	0	0	0	0.0222222	0.166667	0	0	0	0	0	0
C2CD4D	0	0	0	0	0	0	0	0	0.000921659	0.00192308	0.00494071	0.0127971	0	0	0.001287	0	0	0	0	0	0	0	0.00546448	0	0	0.0133333	0	0	0	0	0	0	0	0	0	0	0	0
THEM4	0.0722611	0.12587	0.0433121	0.0728617	0.185841	0.179612	0.0940767	0.14175	0.0654378	0.0807692	0.209486	0.215722	0.157773	0.156069	0.151866	0.134615	0.051756	0.0625	0.190476	0.28382	0.0275229	0.0160643	0.213115	0.190476	0.130435	0.253333	0.0298507	0.0737705	0.795455	0.76087	0.388889	0.166667	0	0.0222222	0.2	0.111111	0.416667	0.2
S100A10	18.3434	20.4162	19.8656	20.9757	15.4907	18.9417	14.1707	18.237	2.95668	3.45192	3.3004	4.29616	32.0302	35.5414	25.3694	29.2735	2.23475	3.00694	24.9894	30.1777	2.61009	2.40161	21.4426	19.6032	12.4696	48.9733	6.8806	9.68033	40.3864	45.9783	23.5222	22.3333	0.565217	0.866667	2.06667	2.55556	13.2083	11.8
S100A11	29.46	36.4194	31.6159	36.0053	17.4256	18.3948	27.2265	38.3566	2.92442	2.88077	3.47925	3.94333	39.7471	39.0848	39.2381	39.406	2.63771	2.875	27.3016	40.5915	3	4.54217	30.4262	29.6032	3.2087	97.4533	5.71642	9.07377	15.6477	14.4348	26.9667	24.75	1.69565	2.24444	4.22222	4.88889	12.9583	15.4
TCHH	0.00466201	0.0132827	0.00700637	0.00422387	0.00402253	0.0177994	0.0243902	0.03433	0	0	0	0	0.012761	0.0231214	0.030888	0.025641	0	0	0.021164	0.0265252	0	0	0.0327869	0	0	0	0	0.0163934	0	0	0	0	0	0	0	0	0.0416667	0
FLG.AS1	0	0	0	0.00105597	0	0	0.00116144	0.00110742	0	0	0	0	0	0	0.001287	0.00213675	0	0	0.005291	0.00265252	0	0	0	0	0.0173913	0.0266667	0	0	0	0	0.0111111	0	0	0	0	0	0	0
RP11.107M16.2	0.000777001	0.0107527	0.00127389	0.0031679	0.00241352	0.00809061	0.00232288	0.0055371	0	0	0	0	0.00580046	0.00578035	0.00643501	0.00213675	0.00184843	0	0	0.00530504	0	0	0	0	0	0	0	0	0	0	0	0	0	0	0	0	0	0
SPRR2A	0	0.000632511	0	0.00211193	0	0	0	0	0	0	0	0	0	0	0	0.0042735	0	0	0	0	0	0	0	0	0	0	0	0	0	0	0	0	0	0	0	0	0	0
SPRR2F	0	0	0	0	0	0	0	0	0	0	0	0	0.00116009	0	0	0	0	0	0	0	0	0	0.00546448	0	0.191304	0.346667	0	0	0	0	0	0	0	0	0	0	0	0
LOR	0	0.00126502	0	0.00105597	0.00804505	0.00970874	0	0	0	0	0	0	0.00116009	0.0115607	0	0.00213675	0	0	0.005291	0	0	0	0	0	0	0	0.0149254	0	0	0	0.0222222	0	0	0	0	0	0.875	0.2
PGLYRP4	0	0.000632511	0.000636943	0	0	0	0.00232288	0.00110742	0	0	0	0	0	0	0	0	0	0	0	0.00265252	0	0	0	0	0	0	0	0	0	0	0	0	0	0	0	0	0	0
S100A9	63.634	72.9608	69.2	79.2122	1.10861	0.94822	31.6469	61.0465	0.424885	0.390385	0.466403	0.409506	15.5371	13.6435	14.4311	14.7115	0.401109	0.340278	20.8942	66.2281	5.06422	6.63454	47.6667	58.5714	1.04348	3.18667	1.25373	2.07377	4.55682	0.978261	3.44444	0.5	0.478261	0.777778	3	6.11111	4.16667	1
S100A12	0.0559441	0.0316256	0.900637	0.781415	0.0144811	0.00647249	0.0243902	0.00664452	0.000921659	0.00192308	0.00494071	0	0.155452	0.154143	0.0733591	0.034188	0.012939	0.00694444	0.111111	0.0291777	0.0458716	0.0120482	0.377049	0.238095	0	0	0	0.00819672	0	0	0.0111111	0	0	0	0	0	0	0
S100A8	49.2378	49.5244	34.0045	47.6969	0.395817	0.380259	16.3345	26.9612	0.240553	0.186538	0.27668	0.210238	6.01044	6.1657	5.61261	6.33974	0.28281	0.159722	8.83598	30.2785	3.8211	3.48594	30.612	30.6667	0.678261	1.24	1.14925	2.33607	2.57955	0.391304	0.333333	0	0.26087	0.577778	2.06667	2.33333	2.83333	0.6
S100A6	35.9969	35.3106	52.1223	49.5248	34.9911	34.9207	29.8513	34.33	6.96221	5.75577	6.54743	9.03108	74.6717	70.553	53.4762	49.9423	3.97782	4.81944	49.8942	57.8302	5.23853	4.25301	51.8251	37.5079	13.9739	236.08	25.7463	37.4016	17.8409	17.9783	55.2556	45.3333	3.08696	4.11111	9.64444	6.66667	14.4167	11.6
S100A5	0.00466201	0.00695762	0.0146497	0.0095037	0.0104586	0.00647249	0.00232288	0.00885936	0.000921659	0.00384615	0.00395257	0.00365631	0.0185615	0.0231214	0.01287	0.0128205	0	0.0138889	0.031746	0.0159151	0	0	0.0163934	0.015873	0	0.0133333	0.0149254	0.0491803	0.0340909	0.0434783	0.0222222	0	0	0.0222222	0	0	0	0
S100A4	35.1873	39.7002	46.4809	49.1943	27.7144	34.712	27.1847	36.2015	7.84977	9.03462	8.9832	14.7367	63.1021	66.1079	47.6409	47.4786	4.57856	7.8125	50.1058	64.3979	3.68349	3.83936	46.6393	46.2381	3.12174	3.58667	20.8209	41.7377	5.09091	4.76087	49.0111	55.0833	1.52174	1.82222	3.71111	3.66667	3.20833	2.4
S100A3	0.00466201	0.00253004	0.00509554	0.00211193	0.00241352	0.00647249	0.00696864	0.00221484	0	0	0	0	0.00696056	0.00770713	0.011583	0.0042735	0	0	0.005291	0.0106101	0	0	0	0	0	0.0266667	0	0	0	0	0.0111111	0	0	0	0.0222222	0	0	0
S100A2	0.01554	0.0107527	0.0140127	0.00739176	0.00724055	0	0.010453	0.0232558	0.00276498	0.00384615	0	0.00731261	0.0104408	0.017341	0.030888	0.0299145	0	0.00694444	0.010582	0.0238727	0.00917431	0.00401606	0.00546448	0.031746	0.026087	1.22667	0.0149254	0	0.0227273	0	0	0.0833333	0	0	0	0	0.0416667	0
S100A16	0.001554	0.00189753	0	0.00211193	0	0.00485437	0.00232288	0.0055371	0	0.00192308	0.000988142	0.00182815	0.00348028	0.00578035	0.020592	0.00213675	0.00184843	0	0.00529101	0.00265252	0	0	0	0	0.356522	7.86667	0	0	0	0	0	0	0	0	0	0	0	0
S100A14	0.000777001	0.000632511	0	0	0.000804505	0.00323625	0	0	0.000921659	0	0	0	0.00116009	0.00192678	0.001287	0.00213675	0	0	0	0	0	0	0	0	0.165217	1.76	0	0	0	0	0	0	0	0	0	0	0	0
S100A13	0.0543901	0.0904491	0.0643312	0.0865892	0.0707965	0.0873786	0.109175	0.163898	0.0046083	0.0115385	0.00494071	0.0182815	0.150812	0.204239	0.145431	0.207265	0.0147874	0.00694444	0.15873	0.270557	0.0183486	0.0200803	0.0601093	0.206349	0.452174	17.9067	0.119403	0.180328	0	0	0.166667	0.25	0	0.0444444	0.111111	0	0.0416667	0
S100A1	0.003108	0.00189753	0.000636943	0.00105597	0.000804505	0	0.00232288	0.00664452	0	0	0	0	0.00232019	0.00385356	0.003861	0.00641026	0	0	0.00529101	0	0	0.00401606	0	0	0.00869565	2.54667	0	0	0	0	0	0	0	0	0	0	0	0
RP1.178F15.4	0.003108	0.00506009	0.00509554	0.0116156	0.00482703	0.00647249	0.0058072	0.00664452	0.00276498	0	0.00197628	0.00365631	0.00696056	0.00963391	0.002574	0.0106838	0.00184843	0	0.005291	0.0132626	0	0	0.010929	0.031746	0	0.04	0	0.0163934	0	0	0.0111111	0	0	0	0	0	0	0
CHTOP	0.513598	0.633144	0.519745	0.515312	0.364441	0.373786	0.570267	0.684385	0.152074	0.184615	0.170949	0.166362	0.62529	0.595376	0.621622	0.715812	0.155268	0.1875	0.650794	1.06897	0.119266	0.064257	0.688525	0.666667	0.330435	1.08	0.119403	0.114754	0.465909	0.456522	0.511111	0.916667	0.0434783	0.177778	0.333333	0.333333	0.541667	0.6
SNAPIN	0.352758	0.59203	0.342675	0.5132	0.292035	0.401294	0.358885	0.693245	0.0820276	0.1	0.0938735	0.117002	0.474478	0.630058	0.404118	0.564103	0.101664	0.166667	0.502645	0.931034	0.0779816	0.0763052	0.371585	0.619048	0.156522	1	0.149254	0.237705	0.261364	0.413043	0.433333	0.416667	0.0434783	0	0.333333	0.222222	0.208333	0.6
ILF2	0.787102	0.993042	0.956051	0.908131	0.738536	0.873786	0.828107	1.2093	0.175115	0.238462	0.240119	0.296161	1.31671	1.6763	1.14414	1.24573	0.207024	0.222222	1.70899	2.55438	0.16055	0.116466	1.03279	1.06349	0.313043	2.6	0.119403	0.409836	0.795455	0.913043	1.03333	1	0.0434783	0.133333	0.4	0.555556	0.666667	1.2
NPR1	0	0	0	0	0	0.00161812	0	0	0	0	0	0	0	0	0	0	0	0	0	0	0.00917431	0	0	0	0.0347826	0.346667	0	0	0	0	0	0	0	0	0	0	0	0
INTS3	0.205905	0.267552	0.190446	0.248152	0.186645	0.171521	0.243902	0.267996	0.043318	0.0480769	0.0385375	0.0383912	0.233179	0.196532	0.223938	0.254273	0.0406654	0.0763889	0.269841	0.429708	0.0458716	0.0441767	0.31694	0.15873	0.113043	0.506667	0.0298507	0.0409836	0.340909	0.23913	0.288889	0.25	0	0.0444444	0.0888889	0	0.416667	0.2
AL513523.2	0	0	0.00254777	0.0031679	0.000804505	0	0	0	0	0	0.00197628	0	0	0	0.001287	0.00213675	0	0	0	0	0	0	0	0	0	0	0	0	0.0227273	0	0	0	0	0	0	0	0	0
SLC27A3	0.301476	0.344086	0.278344	0.404435	0.164924	0.156958	0.119628	0.207087	0.040553	0.0403846	0.0187747	0.0457038	0.156613	0.233141	0.118404	0.215812	0.0554529	0.0763889	0.201058	0.310345	0.0275229	0.0240964	0.245902	0.396825	0.0434783	0.146667	0.0895522	0.163934	0.159091	0.195652	0.211111	0.166667	0	0.0666667	0.0666667	0	0.0833333	0.2
GATAD2B	0.203574	0.253637	0.210191	0.222809	0.316171	0.242718	0.191638	0.233666	0.115207	0.119231	0.16502	0.173675	0.327146	0.285164	0.28314	0.254273	0.116451	0.152778	0.216931	0.28382	0.0504587	0.0441767	0.393443	0.396825	0.130435	0.466667	0.0746269	0.131148	0.545455	0.347826	0.422222	0.416667	0	0.0666667	0.244444	0	0.25	0
DENND4B	0.741259	0.819102	0.525478	0.541711	0.242961	0.210356	0.689895	0.863787	0.083871	0.0596154	0.0662055	0.0786106	0.542923	0.410405	0.648649	0.645299	0.0739371	0.0763889	0.396825	0.806366	0.151376	0.120482	0.650273	0.809524	0.0347826	0.253333	0.0298507	0.0983607	0.318182	0.173913	0.277778	0.333333	0.173913	0.0222222	0.2	0.222222	0.125	0
CRTC2	0.153069	0.194181	0.142038	0.141499	0.109413	0.0809061	0.15331	0.20598	0.0341014	0.0384615	0.0375494	0.0420475	0.148492	0.131021	0.162162	0.151709	0.0425139	0.0416667	0.10582	0.212202	0.0504587	0.0401606	0.213115	0.206349	0.0782609	0.226667	0.0149254	0.0327869	0.147727	0.108696	0.2	0.166667	0.0434783	0.0444444	0.0888889	0.222222	0.125	0
SLC39A1	0.545455	0.632511	0.459236	0.536431	0.209976	0.21521	0.550523	0.751938	0.0506912	0.0519231	0.0385375	0.0548446	0.525522	0.666667	0.619048	0.74359	0.0573013	0.0277778	0.507937	0.787798	0.12844	0.0481928	0.448087	0.634921	0.165217	1.38667	0.0895522	0.0901639	0.238636	0.173913	0.3	0.0833333	0	0.0444444	0.222222	0	0.291667	0.4
RP11.422P24.12	0.00621601	0.00506009	0.00700637	0.0063358	0.00321802	0.00161812	0.00464576	0.00332226	0.00184332	0.00192308	0.000988142	0.00182815	0.00696056	0.00192678	0.00900901	0.0042735	0.00369686	0	0.00529101	0.00795756	0	0	0.010929	0	0.00869565	0.0266667	0	0	0	0	0	0	0	0	0	0	0	0
RP11.422P24.10	0.00466201	0.00379507	0.00254777	0.00211193	0.00321802	0	0.00464576	0.00442968	0.000921659	0	0.00197628	0	0.00348028	0.00385357	0.003861	0.00641026	0	0	0	0.00265252	0	0	0	0	0	0.0133333	0	0	0	0	0.0222222	0	0	0	0	0	0	0
CREB3L4	0.010878	0.0290955	0.0127389	0.0168955	0.0257442	0.0339806	0.0209059	0.0232558	0.00276498	0.0173077	0.00889328	0.00914077	0.0324826	0.0423892	0.016731	0.0384615	0.0110906	0.00694444	0.0793651	0.0795756	0	0	0.0163934	0.015873	0.0347826	0.0666667	0	0.0245902	0.0568182	0.0434783	0.0333333	0	0	0	0.0666667	0	0	0
JTB	2.24009	2.95193	2.02038	2.21436	1.60418	1.62945	2.30778	3.30454	0.670046	0.661539	0.640316	0.804388	2.69026	2.94798	2.37709	2.8547	0.604436	0.715278	2.83598	4.76658	0.431193	0.385542	2.61749	2.84127	0.573913	4.34667	0.61194	0.721311	1.65909	1.84783	2.43333	3	0.347826	0.222222	1.8	1.22222	1.375	0.6
RP11.422P24.11	0.00466201	0.00948767	0.00764331	0.0116156	0.0104586	0.012945	0.00464576	0.0121816	0.00276498	0.00576923	0.00395257	0.00182815	0.0139211	0.017341	0.010296	0.00641026	0.00554529	0.00694444	0.015873	0.00795756	0	0	0	0.031746	0.00869565	0	0.0149254	0	0.0340909	0	0.0111111	0	0	0	0	0	0	0
RAB13	0.678322	1.06452	0.50828	0.751848	0.299276	0.279935	0.629501	0.96567	0.00829493	0.0134615	0.006917	0.00182815	0.699536	0.793834	0.888031	1.26068	0.012939	0.0347222	0.693122	1.45889	0.110092	0.140562	0.551913	0.714286	0.643478	4.74667	0.134328	0.385246	0.329545	0.326087	0.444444	0.583333	0.0434783	0	0.311111	0	1.20833	2.4
RPS27	28.5703	43.9911	32.2153	52.301	70.3886	84.2314	22.6295	38.5659	26.7355	34.7404	38.9209	39.9324	69.8794	86.4952	37.9601	55.6132	22.6396	30.2917	42.5132	55.2069	6.48165	5.42169	52.8798	70.7937	23.8087	57.5733	11.5075	21.7459	77.7955	89.587	92.7556	137.167	1.82609	2.97778	57.0444	36	68.4167	77
TPM3	14.7288	13.9633	12.9236	8.86167	8.59372	5.77832	17.2091	17.8815	2.54009	1.8	2.26186	2.01463	17.3364	11.5973	17.8044	13.9872	2.46396	1.79167	17.6085	22.1247	2.16055	1.77108	16.5246	12.8413	1.27826	8.36	1.74627	2.19672	13.5227	9.84783	13.1	10	0.782609	0.888889	4.04444	1.88889	9.91667	6.2
C1orf43	1.0575	1.61164	0.91465	1.1774	0.746581	1.03722	1.2381	1.98782	0.133641	0.130769	0.186759	0.244973	1.29466	1.5896	1.36422	1.71368	0.121996	0.159722	1.26455	2.30504	0.229358	0.220884	1.2459	1.28571	0.313043	2.64	0.19403	0.418033	0.852273	0.978261	1.02222	1.5	0.0434783	0.0888889	0.688889	0.888889	0.666667	0.6
UBAP2L	0.666667	0.791904	0.605096	0.493136	0.403862	0.333333	0.832753	0.941307	0.130876	0.107692	0.142292	0.160878	0.791183	0.662813	0.837838	0.801282	0.116451	0.118056	0.809524	1.32095	0.197248	0.100402	0.819672	0.904762	0.104348	0.746667	0.104478	0.114754	0.659091	0.195652	0.622222	0.333333	0	0.0666667	0.333333	0.111111	0.625	0.2
HAX1	0.629371	0.841872	0.590446	0.687434	0.600161	0.63754	0.645761	0.930233	0.243318	0.273077	0.335968	0.325411	0.896752	1.03468	0.841699	0.897436	0.232902	0.291667	0.873016	1.40849	0.0963303	0.136546	0.770492	1.14286	0.243478	1.28	0.373134	0.327869	0.75	0.695652	0.844444	1.16667	0.130435	0.0888889	0.511111	0.333333	0.833333	1.6
ATP8B2	0.031857	0.0183428	0.0210191	0.00844773	0.00804505	0.00485437	0.0371661	0.0243632	0.129032	0.153846	0.16996	0.149909	0.0220418	0.0115607	0.0733591	0.0555556	0.0813309	0.104167	0.111111	0.071618	0.0183486	0.00401606	0.147541	0.174603	0.0608696	0	0	0.0819672	0.0227273	0.0217391	0.2	0.166667	0	0	0.0666667	0	0.125	0
RP11.350G8.5	0.004662	0.0120177	0.00191083	0.00527983	0.00241352	0	0.0209059	0.0276855	0	0	0.000988142	0	0.00464037	0.00192678	0.010296	0.00854701	0	0	0.00529101	0.0265252	0.00458716	0	0.00546448	0.047619	0	0	0	0	0	0	0.0111111	0.0833333	0	0	0.0444444	0	0	0
IL6R	0.652681	0.759013	0.65414	0.736008	0.474658	0.441748	0.70151	0.908084	0.0138249	0.00192308	0.0790514	0.0420475	0.721578	0.593449	0.774775	0.858974	0.0110906	0.00694444	0.57672	0.994695	0.201835	0.0522088	0.628415	0.68254	0.0608696	0.213333	0.0447761	0.131148	0.818182	0.782609	0.611111	0.416667	0.0434783	0.0222222	0.288889	0.333333	1.66667	1.2
SHE	0.0924631	0.173941	0.00318471	0.0137276	0.000804505	0	0.0174216	0.104097	0	0	0	0.00548446	0.00464037	0.00770713	0.00514801	0.0235043	0	0	0.00529101	0.061008	0.0137615	0.0120482	0.0218579	0.015873	0.0347826	0.0133333	0.0746269	0.0737705	0.204545	0.152174	0	0	0	0.0222222	0	0	0.0416667	0
RP11.350G8.9	0.002331	0.00126502	0.000636943	0.00211193	0	0	0.00116144	0.00110742	0	0	0	0	0	0	0	0	0	0	0	0	0	0	0	0	0	0	0	0	0	0	0	0	0	0	0	0	0	0
TDRD10	0.00932401	0.027198	0	0.00211193	0	0	0.0058072	0.0221484	0	0	0	0.00182815	0.00116009	0	0.001287	0.0042735	0	0	0	0.0159151	0	0	0	0.015873	0	0	0	0.00819672	0.0227273	0.0434783	0	0	0	0	0	0	0	0
UBE2Q1	0.573427	0.774194	0.435032	0.485744	0.329847	0.338188	0.5482	0.797342	0.108756	0.148077	0.143281	0.144424	0.516241	0.500963	0.622909	0.660256	0.142329	0.145833	0.624339	0.843501	0.114679	0.0682731	0.661202	1.01587	0.173913	0.826667	0.134328	0.172131	0.625	0.565217	0.411111	0.333333	0.173913	0.133333	0.333333	0.333333	0.458333	0.6
ADAR	2.08159	2.47691	1.62293	1.76241	0.962993	1.04531	1.94077	2.49945	0.458986	0.476923	0.475296	0.497258	1.7645	1.68979	1.94208	1.96581	0.467653	0.375	1.7619	2.92308	0.426606	0.369478	2.20219	2.55556	0.347826	1.58667	0.343284	0.368853	1.11364	0.73913	1.84444	1.41667	0.26087	0.288889	1	0.666667	1.08333	0.4
KCNN3	0	0	0.00191083	0.00527983	0	0	0.00116144	0.00110742	0	0	0	0	0	0	0	0	0.00184843	0	0	0	0	0	0	0	0	0.0133333	0	0	0	0.0217391	0	0	0	0	0.0222222	0.111111	0	0
PMVK	0.686869	0.885516	0.824841	0.908131	0.362832	0.423948	0.787456	1.05537	0.133641	0.15	0.197628	0.221207	1.00348	1.3025	1.01544	1.1453	0.125693	0.1875	0.973545	1.71353	0.0917431	0.164659	0.770492	0.952381	0.156522	0.96	0.104478	0.229508	0.454545	0.369565	0.588889	0.5	0	0.0222222	0.311111	0.555556	0.375	0.6
RP11.307C12.13	0.002331	0.000632511	0.00318471	0.00211193	0.00965406	0.00161812	0.00232288	0.00110742	0.00921659	0.00192308	0.00889328	0.00182815	0.0185615	0.00963391	0.00514801	0.00213675	0	0	0.00529101	0	0	0	0	0.015873	0	0	0	0	0	0	0.0111111	0	0	0	0	0	0.0416667	0
PBXIP1	0.13209	0.216951	0.0872611	0.220697	0.0756235	0.0987055	0.0998839	0.128461	0.303226	0.355769	0.438735	0.531993	0.0986079	0.129094	0.101673	0.15812	0.194085	0.25	0.238095	0.143236	0.0458716	0.0401606	0.360656	0.68254	0.0782609	0.346667	0.0597015	0.155738	0.295455	0.217391	0.366667	0.583333	0	0.0666667	0.2	0	0.791667	0.2
PYGO2	0.0870241	0.110057	0.0770701	0.0749736	0.0627514	0.0711974	0.0929152	0.129568	0.0562212	0.0480769	0.0632411	0.0530164	0.099768	0.100193	0.0836551	0.111111	0.0369686	0.0763889	0.126984	0.228117	0.0275229	0.0120482	0.120219	0.126984	0.026087	0.16	0.0447761	0.0409836	0.0340909	0.0652174	0.133333	0	0	0.0222222	0.177778	0	0	0
RP11.307C12.12	0.00621601	0.00759013	0.00573248	0.00527983	0.00804505	0.0113269	0.00929152	0.00221484	0.00921659	0.00384615	0.0148221	0.0164534	0.0104408	0.0154143	0.01287	0.00641026	0.0203327	0.0208333	0.031746	0.0212202	0	0.00401606	0.00546448	0	0	0.04	0	0.0245902	0.0568182	0.0217391	0.0333333	0	0	0	0.0222222	0	0	0
SHC1	0.374514	0.41303	0.328662	0.314678	0.148833	0.161812	0.368177	0.493909	0.0525346	0.0557692	0.0573123	0.0548446	0.295824	0.273603	0.391248	0.369658	0.0573013	0.0416667	0.343915	0.570292	0.0825688	0.0361446	0.448087	0.428571	0.0782609	0.466667	0.0447761	0.0491803	0.272727	0.195652	0.166667	0.166667	0.0869565	0.0666667	0.0888889	0.111111	0.125	0
CKS1B	0.198912	0.29981	0.248408	0.276663	0.250201	0.305825	0.206736	0.374308	0.0580645	0.0653846	0.0770751	0.0895795	0.481439	0.845857	0.311454	0.487179	0.0480592	0.0555556	2.8836	4.44562	0.0504587	0.0843374	0.262295	0.269841	0.226087	0.746667	0.0597015	0.229508	0.193182	0.26087	0.433333	0.416667	0.0434783	0	0.222222	0.111111	0.25	0
FLAD1	0.191142	0.220114	0.207643	0.205913	0.158488	0.202265	0.216028	0.245847	0.0589862	0.0865385	0.0612648	0.095064	0.230858	0.314066	0.24453	0.254273	0.0665434	0.0833333	0.280423	0.342175	0.0366973	0.0240964	0.256831	0.301587	0.0521739	0.626667	0.0298507	0.0901639	0.227273	0.130435	0.244444	0.166667	0.0434783	0	0.111111	0.111111	0.208333	0
ZBTB7B	0.390831	0.510436	0.415924	0.439282	0.345937	0.334951	0.341463	0.524917	0.0608295	0.0365385	0.0573123	0.0749543	0.50348	0.420039	0.480051	0.448718	0.0665434	0.0763889	0.333333	0.67374	0.087156	0.060241	0.513661	0.507937	0.0434783	0.36	0.0447761	0.0409836	0.25	0.195652	0.444444	0.333333	0	0	0.0888889	0.111111	0.125	0
DCST2	0	0.00126502	0	0	0	0	0	0	0	0	0	0	0	0	0	0	0	0	0	0	0	0	0	0	0	0.0133333	0	0	0	0	0	0	0	0	0	0	0	0
RP11.307C12.11	0.000777001	0.00316256	0.00254777	0.00105597	0.00241352	0.00161812	0.00116144	0.00110742	0.00184332	0.00192308	0.00296443	0	0.00696056	0	0.003861	0.00213675	0.00369686	0	0.00529101	0.00530504	0	0	0	0	0	0.0266667	0	0	0	0	0	0	0	0	0	0	0	0
ADAM15	1.2129	1.22517	0.886624	0.87962	0.423974	0.357605	0.966318	1.24806	0.0129032	0.0211538	0.0405138	0.023766	1.03016	0.944123	1.21493	1.13889	0.0221812	0.0208333	1.04762	1.87798	0.137615	0.11245	1.17486	1.07937	0.13913	0.826667	0.0447761	0.0655738	0.431818	0.369565	0.622222	0.583333	0.0434783	0	0.0666667	0.222222	0.125	0
EFNA4	0.0512821	0.0607211	0.0535032	0.0580781	0.0643604	0.0728155	0.0487805	0.0819491	0.0193548	0.0153846	0.0177866	0.00914077	0.0730858	0.0635838	0.0656371	0.0576923	0.0110906	0.00694444	0.0687831	0.0901857	0	0.00401606	0.0437158	0.0793651	0	0.466667	0.0149254	0.0245902	0.102273	0.108696	0.0555556	0	0	0.0222222	0	0.111111	0.0416667	0
EFNA3	0.003108	0.00632511	0.00828026	0.0095037	0.00724055	0.00970874	0.00348432	0.0055371	0.00276498	0.00384615	0.00395257	0.00914077	0.00812065	0.0154143	0.014157	0.00641026	0.00924214	0	0	0.00795756	0.00458716	0	0.00546448	0	0	0.0133333	0	0.00819672	0.0113636	0.0434783	0.0111111	0	0	0	0.0222222	0	0	0
EFNA1	0	0.00126502	0.000636943	0	0.000804505	0.00161812	0.00232288	0	0	0	0	0	0	0.00770713	0	0.00213675	0	0	0	0.00265252	0	0	0	0	0.104348	0.986667	0	0	0	0	0	0	0	0	0	0	0	0
SLC50A1	0.241647	0.314991	0.24586	0.317846	0.21078	0.239482	0.283391	0.366556	0.0746544	0.0615385	0.100791	0.126143	0.354988	0.368015	0.335907	0.418803	0.0924214	0.118056	0.333333	0.458886	0.059633	0.0160643	0.234973	0.31746	0.13913	0.866667	0.0298507	0.0819672	0.159091	0.195652	0.444444	0.0833333	0.0434783	0	0.2	0.111111	0.541667	0.2
DPM3	0.423465	0.530044	0.401911	0.516367	0.382944	0.441748	0.325203	0.47619	0.206452	0.194231	0.1917	0.184644	0.527842	0.566474	0.465894	0.538462	0.218115	0.208333	0.555556	0.671088	0.0550459	0.0481928	0.612022	0.587302	0.26087	1.52	0.223881	0.270492	0.522727	0.369565	0.6	0.666667	0.0434783	0.0222222	0.288889	0.333333	0.166667	0
KRTCAP2	0.878011	1.17141	0.873885	1.16367	0.867257	1.20712	0.801394	1.19269	0.450691	0.475	0.45751	0.555759	1.27494	1.70135	1.11712	1.41026	0.410351	0.520833	1.15344	1.61008	0.0779816	0.0682731	1.20219	1.65079	0.408696	4.73333	0.597015	0.803279	1.19318	1.6087	1.56667	2.33333	0	0.111111	0.466667	0.666667	1.125	1.4
TRIM46	0.003108	0.00189753	0.000636943	0	0	0.00323625	0.00348432	0.00221484	0.00368664	0.00192308	0.013834	0.00914077	0	0	0.001287	0	0.00924214	0	0.00529101	0.00530504	0	0	0.010929	0	0	0.0266667	0.0149254	0	0.0227273	0	0.0111111	0	0	0	0	0	0	0
MUC1	0.003885	0.0132827	0.0044586	0.0126716	0.00160901	0.00485437	0.00696864	0.0110742	0	0.00961539	0.00296443	0.00548446	0.00464037	0.00963391	0.00643501	0.0106838	0.00184843	0	0	0.0238727	0.00458716	0.00401606	0.00546448	0.015873	0.13913	19.7333	0	0.0163934	0	0.0217391	0.0222222	0	0	0	0.0444444	0	0	0
THBS3	0.031857	0.0322581	0.0292994	0.0242872	0.00965406	0.00809062	0.0278746	0.0166113	0.00276498	0.00384615	0.00494071	0.00731261	0.00812065	0.026975	0.030888	0.0128205	0	0.0138889	0.026455	0.0424403	0.0137615	0	0.0437158	0.015873	0.026087	0.0533333	0.0149254	0.00819672	0.0568182	0.0217391	0	0	0	0	0	0	0.0416667	0
MTX1	0.351204	0.442758	0.315287	0.369588	0.161706	0.195793	0.371661	0.499446	0.0543779	0.0519231	0.0632411	0.0749543	0.360789	0.414258	0.353925	0.352564	0.0554529	0.0416667	0.497354	0.721485	0.0458716	0.064257	0.355191	0.31746	0.113043	1.25333	0.0746269	0.122951	0.238636	0.152174	0.255556	0.416667	0	0	0.155556	0.333333	0.291667	0.2
GBA	0.808081	1.24415	0.395541	0.555438	0.0868866	0.108414	1.06388	1.62348	0.0258065	0.0615385	0.0247036	0.0347349	0.270302	0.379576	0.532819	0.679487	0.0184843	0.0416667	0.550265	1.66048	0.110092	0.060241	0.601093	0.857143	0.0347826	0.546667	0.0447761	0.0491803	0.136364	0.195652	0.2	0.166667	0.0434783	0.0222222	0.133333	0.111111	0.0833333	0.4
FAM189B	0.0582751	0.0809614	0.0707006	0.0422386	0.0410298	0.0436893	0.068525	0.0719823	0.0119816	0.00961539	0.0108696	0.0164534	0.0788863	0.104046	0.109395	0.0897436	0.0110906	0.0208333	0.0952381	0.169761	0.00917431	0.00803213	0.0765027	0.15873	0.0608696	0.133333	0	0.0409836	0.0909091	0.0434783	0.111111	0.0833333	0	0.0222222	0.0666667	0	0.0416667	0
SCAMP3	0.286713	0.381404	0.227389	0.296727	0.13757	0.166667	0.311266	0.462901	0.0700461	0.0884615	0.076087	0.0639854	0.271462	0.310212	0.306306	0.393162	0.0554529	0.0486111	0.259259	0.546419	0.0504587	0.0160643	0.355191	0.333333	0.0608696	0.48	0.0298507	0.0737705	0.181818	0.0869565	0.266667	0.416667	0	0	0.177778	0	0.0416667	0
CLK2	0.153069	0.154965	0.130573	0.112988	0.0804505	0.0857605	0.149826	0.177187	0.0396313	0.0192308	0.0424901	0.0310786	0.143852	0.11368	0.151866	0.155983	0.0351202	0.0347222	0.148148	0.241379	0.0412844	0	0.142076	0.190476	0.0608696	0.146667	0.0149254	0.0655738	0.136364	0.130435	0.133333	0.25	0	0.0222222	0.0222222	0.111111	0.0833333	0
HCN3	0.00621601	0.00379507	0.00573248	0.00105597	0.00482703	0.00161812	0.0058072	0.00775194	0.00552995	0	0.00395257	0.00182815	0.00348028	0.00770713	0.016731	0.0042735	0	0.00694444	0.015873	0.0397878	0	0	0.010929	0	0.00869565	0.0133333	0	0	0.0227273	0.0217391	0	0	0	0	0	0	0.0416667	0
FDPS	0.63481	0.630614	0.91465	0.821542	0.647627	0.532362	0.472706	0.600221	0.283871	0.207692	0.222332	0.226691	1.59513	1.36416	1.32947	0.90812	0.321627	0.263889	1.68254	1.60477	0.114679	0.120482	1.10929	0.68254	0.234783	3.93333	0.238806	0.270492	0.954545	0.5	1.26667	1.16667	0.0434783	0.0888889	0.666667	0	3.25	2
RUSC1.AS1	0.016317	0.0164453	0.0127389	0.0168955	0.00965406	0.0145631	0.0116144	0.0110742	0.0046083	0.00384615	0.00197628	0.00548446	0.0232019	0.0115607	0.019305	0.0106838	0.00369686	0	0.031746	0.0371353	0	0.00401606	0.0273224	0.015873	0.00869565	0.0533333	0	0.00819672	0.0113636	0.0434783	0.0222222	0	0	0	0.0222222	0	0.0416667	0
RUSC1	0.105672	0.175206	0.136943	0.131996	0.078037	0.0987055	0.12892	0.17608	0.0285714	0.025	0.0247036	0.0365631	0.179814	0.190751	0.186615	0.168803	0.0332717	0.0625	0.301587	0.549072	0.0183486	0.0120482	0.185792	0.206349	0.0347826	0.68	0.0447761	0.0819672	0.204545	0.434783	0.155556	0.0833333	0	0	0	0	0.0833333	0.2
ASH1L	0.944056	1.12524	0.920382	0.771911	0.737731	0.618123	1.08711	1.10299	0.426728	0.330769	0.422925	0.347349	1.029	0.753372	1.02703	0.963675	0.354898	0.430556	1.00529	1.09814	0.270642	0.164659	1.38798	1.26984	0.713043	1.14667	0.223881	0.319672	1.06818	1.19565	1.33333	0.833333	0.26087	0.0666667	0.622222	0.222222	1.33333	0.6
ASH1L.AS1	0.03108	0.028463	0.0292994	0.0295671	0.0265487	0.0291262	0.0174216	0.0265781	0.0110599	0.0173077	0.013834	0.00182815	0.0440835	0.044316	0.024453	0.034188	0.00739372	0.0208333	0.021164	0.0424403	0	0	0.0382514	0.0793651	0.026087	0.0266667	0	0.00819672	0.0454545	0.0434783	0.0333333	0	0.0434783	0.0222222	0.0222222	0	0.0833333	0
MSTO1	0.133644	0.108792	0.0936306	0.0654699	0.0345937	0.0420712	0.170732	0.158361	0.0184332	0.0230769	0.00988142	0.0292505	0.107889	0.0963391	0.149292	0.136752	0.012939	0	0.153439	0.220159	0.0412844	0.0200803	0.147541	0.0952381	0.026087	0.0666667	0.0447761	0.00819672	0.0113636	0.0217391	0.1	0	0	0.0222222	0	0	0.0416667	0
YY1AP1	0.337218	0.41303	0.310828	0.26188	0.176187	0.171521	0.299652	0.414175	0.0857143	0.0519231	0.0681818	0.0786106	0.360789	0.300578	0.369369	0.384615	0.0739371	0.0833333	0.391534	0.519894	0.0688073	0.064257	0.409836	0.349206	0.121739	0.36	0.0447761	0.155738	0.170455	0.326087	0.266667	0.0833333	0	0.0888889	0.222222	0.111111	0.375	0
DAP3	0.599068	0.755218	0.520382	0.580781	0.493162	0.571197	0.617886	0.788483	0.141014	0.182692	0.176877	0.197441	0.715777	0.843931	0.746461	0.807692	0.155268	0.215278	0.698413	0.973475	0.123853	0.0963855	0.677596	0.68254	0.165217	0.853333	0.0746269	0.204918	0.579545	0.5	0.677778	0.75	0.0434783	0.0666667	0.311111	0.111111	0.875	0.6
GON4L	0.513598	0.588868	0.46879	0.485744	0.427192	0.409385	0.461092	0.542636	0.299539	0.280769	0.253953	0.297989	0.643852	0.601156	0.60103	0.681624	0.284658	0.340278	0.529101	0.71618	0.110092	0.064257	0.874317	0.603175	0.182609	0.773333	0.0597015	0.106557	0.431818	0.478261	0.922222	0.833333	0.173913	0.2	0.288889	0	0.583333	0.6
SYT11	0.198912	0.151803	0.219108	0.174234	0.197104	0.179612	0.131243	0.13289	0.152995	0.138462	0.0642292	0.0438757	0.353828	0.300578	0.33462	0.260684	0.0979667	0.125	0.338624	0.27321	0.0275229	0.00803213	0.251366	0.269841	0.00869565	0.12	0.0746269	0.0983607	0.215909	0.108696	0.344444	0.166667	0.0434783	0	0.0222222	0	0.125	0
RIT1	0.657343	0.873498	0.468153	0.498416	0.197908	0.263754	0.691057	1.00221	0.0940092	0.117308	0.06917	0.100548	0.417633	0.481696	0.62677	0.74359	0.0868762	0.0972222	0.338624	0.745358	0.114679	0.13253	0.540984	0.873016	0.147826	0.453333	0.0447761	0.122951	0.261364	0.173913	0.422222	0.166667	0.0434783	0.0666667	0.177778	0	0.541667	0
KIAA0907	0.2331	0.29981	0.207643	0.248152	0.175382	0.18123	0.227642	0.302326	0.0930876	0.0730769	0.0810277	0.104205	0.293503	0.26975	0.271557	0.316239	0.0924214	0.0902778	0.417989	0.485411	0.059633	0.0682731	0.273224	0.444444	0.0869565	0.426667	0.0298507	0.0737705	0.159091	0.152174	0.3	0.416667	0	0.0444444	0.266667	0.111111	0.208333	0.4
ARHGEF2	0.879565	1.07527	0.804459	0.793031	0.60177	0.504854	0.806039	1.00332	0.0912442	0.0980769	0.0899209	0.115174	0.859629	0.647399	0.904762	0.938034	0.121996	0.104167	0.777778	1.15119	0.220183	0.0963855	0.945355	0.952381	0.217391	0.466667	0.0895522	0.155738	0.488636	0.369565	0.877778	0.583333	0.173913	0.0444444	0.266667	0.111111	1.375	0.6
RP11.336K24.12	0.00932401	0.0126502	0.00509554	0.0158395	0.00804505	0.00809062	0.010453	0.0121816	0.0046083	0	0.00494071	0	0.00696056	0.00578035	0.00900901	0.00213675	0.00924214	0	0.026455	0.0185676	0	0.00401606	0.0273224	0	0	0	0.0149254	0.00819672	0.0227273	0.0217391	0.0111111	0.166667	0	0	0	0	0.0416667	0
SSR2	1.47863	2.01518	1.72994	2.29039	1.98391	2.37055	1.42625	2.09524	0.834101	1.12308	1.0415	1.3053	2.7065	2.95761	1.97555	2.21581	0.789279	1.18056	2.04233	2.75597	0.316514	0.104418	2.30055	3.31746	0.869565	4.78667	0.537313	1.2377	2.76136	3.78261	3.04444	3.5	0.0869565	0.2	1.51111	1.66667	2.20833	2.2
UBQLN4	0.123543	0.164453	0.128025	0.102429	0.0675784	0.0598706	0.11266	0.181617	0.0230415	0.0211538	0.0306324	0.047532	0.142691	0.144509	0.227799	0.226496	0.0277264	0	0.179894	0.262599	0.0137615	0.0160643	0.191257	0.206349	0.0695652	0.253333	0.0149254	0.0327869	0.0909091	0.130435	0.122222	0.25	0.0869565	0	0.0444444	0	0.166667	0
LAMTOR2	1.87646	2.72992	1.84522	2.45935	1.65165	1.81068	1.87689	3.06091	0.310599	0.298077	0.297431	0.380256	2.73782	3.36609	2.21493	2.56197	0.292052	0.256944	2.41799	3.87003	0.256881	0.369478	1.79235	2.47619	0.4	3.70667	0.268657	0.663934	1.60227	1.80435	2.2	2.41667	0.0434783	0.0666667	0.711111	0.555556	0.916667	0.4
RAB25	0	0.000632511	0.000636943	0.00105597	0	0.00323625	0.00116144	0	0.000921659	0.00192308	0.00197628	0	0	0	0	0.00213675	0	0	0	0.00265252	0	0	0	0	0.130435	4.77333	0	0	0	0	0	0	0	0	0	0	0	0
MEX3A	0	0	0	0	0	0.00323625	0	0	0	0	0	0	0	0	0	0.00213675	0	0	0.005291	0.00265252	0	0	0.00546448	0.015873	0.026087	0.453333	0	0	0	0	0	0	0	0	0	0	0	0
LMNA	2.5843	2.3308	0.877707	0.768743	0.154465	0.179612	2.93844	3.03101	0.0341014	0.0384615	0.0711462	0.0548446	1.45476	1.32177	3.53411	3.49573	0.025878	0.0347222	2.20106	3.57825	0.344037	0.196787	1.99454	1.28571	0.652174	6.48	0.477612	1.12295	1.57955	1.8913	0.444444	0.0833333	0.130435	0.111111	0.0666667	0	0.0833333	0
SEMA4A	0.234654	0.315623	0.240764	0.275607	0.403862	0.313916	0.299652	0.380952	0.0156682	0.00961539	0.0128459	0.00914077	0.465197	0.354528	0.343629	0.326923	0.025878	0.0277778	0.248677	0.350133	0.0504587	0.0200803	0.20765	0.269841	0.0347826	0	0	0.00819672	0.659091	0.695652	0.4	0.0833333	0	0	0.333333	0.111111	0.333333	0
SLC25A44	0.211344	0.223909	0.161146	0.13622	0.0884956	0.0598706	0.160279	0.220377	0.0294931	0.0192308	0.041502	0.0347349	0.145012	0.11946	0.169884	0.181624	0.0406654	0.0347222	0.137566	0.257294	0.0412844	0.0401606	0.224044	0.190476	0.0434783	0.146667	0.0149254	0.0245902	0.159091	0.0434783	0.144444	0.0833333	0.0434783	0.0444444	0.0444444	0	0.0833333	0
PMF1.BGLAP	0.001554	0.000632511	0.000636943	0.00422386	0.00241352	0	0	0.00110742	0	0	0	0	0.00232019	0	0	0.00213675	0	0	0	0.00265252	0	0	0	0	0	0	0	0	0	0	0	0	0	0	0	0	0	0
PMF1	0.414141	0.452878	0.389172	0.4868	0.335479	0.317152	0.333333	0.51938	0.167742	0.157692	0.195652	0.159049	0.50464	0.591522	0.442728	0.457265	0.181146	0.159722	0.756614	1.00796	0.0550459	0.060241	0.568306	0.555556	0.173913	0.96	0.0298507	0.172131	0.329545	0.23913	0.544444	0.833333	0.0434783	0	0.311111	0.333333	0.375	0.4
BGLAP	0.002331	0.00316256	0.00254777	0.00211193	0.00160901	0.00323625	0.00232288	0.0055371	0.00276498	0.00192308	0.00296443	0.00365631	0.00232019	0.00578035	0.001287	0.00641026	0	0	0.005291	0.00530504	0.00458716	0	0	0	0	0.0133333	0	0	0	0	0	0	0	0	0	0	0	0
PAQR6	0.00543901	0.0132827	0.00573248	0.00739176	0.000804505	0.00161812	0.0058072	0.0110742	0.00276498	0.00384615	0	0.00182815	0.00232019	0.00385356	0.002574	0.00854701	0.0110906	0.0138889	0	0.00530504	0	0	0.010929	0	0	0	0	0.0327869	0.0113636	0	0.0333333	0	0	0	0.0222222	0	0.0416667	0
SMG5	0.165501	0.204934	0.126115	0.141499	0.0410298	0.0355987	0.152149	0.229236	0.0239631	0.0288462	0.0227273	0.0310786	0.087007	0.1079	0.129987	0.188034	0.0240296	0	0.15873	0.33687	0.0458716	0.0240964	0.0874317	0.15873	0.0434783	0.186667	0	0.0409836	0.136364	0.0217391	0.133333	0.0833333	0	0.0222222	0.111111	0	0.125	0
TMEM79	0.031857	0.0278305	0.0248408	0.0369588	0.0144811	0.012945	0.0232288	0.0365448	0.0147465	0.0173077	0.00790514	0.00914077	0.0232019	0.0211946	0.020592	0.025641	0.00739372	0.0208333	0.047619	0.0875332	0	0.00401606	0.0327869	0.0793651	0.0521739	0.0666667	0.0298507	0.0163934	0.0113636	0	0.0444444	0	0	0	0.0222222	0	0	0
GLMP	1.12587	1.83365	0.454777	0.775079	0.0603379	0.0906149	1.50174	2.33001	0.0230415	0.0365385	0.0286561	0.0438757	0.263341	0.356455	0.608752	0.807692	0.0332717	0.00694444	0.439153	1.41379	0.146789	0.156627	0.693989	1.22222	0.0434783	0.546667	0.104478	0.188525	0.0681818	0.173913	0.122222	0.166667	0	0	0.0444444	0.222222	0.166667	0
CCT3	1.43823	1.49336	1.59427	1.15206	1.32261	1.33819	1.72125	1.78184	0.408295	0.407692	0.455534	0.482633	2.60093	2.5106	2.47104	2.52778	0.421442	0.340278	2.39153	2.92573	0.188073	0.220884	2.03825	1.79365	0.565217	3.37333	0.343284	0.614754	1.23864	0.956522	2.46667	2.91667	0.0434783	0.0666667	0.666667	0.555556	1.5	1.8
TSACC	0.001554	0.00379507	0.00254777	0	0.00241352	0.00161812	0.00232288	0.00221484	0.00276498	0	0	0.00182815	0.00116009	0	0.002574	0.0042735	0	0	0	0.00265252	0	0	0	0	0	0	0	0	0	0	0.0111111	0	0	0	0	0	0	0
C1orf61	0.000777001	0	0	0	0	0	0	0.00110742	0.00645161	0.00961538	0.00988142	0.0219378	0	0	0	0	0.00924214	0.0416667	0.010582	0.00265252	0	0	0.0163934	0.0634921	0	0	0	0	0	0	0	0	0	0	0	0	0.0833333	0
RP11.98G7.1	0.001554	0.00126502	0.00127389	0	0.00160901	0.00161812	0.00116144	0	0.000921659	0	0.000988142	0	0.00348028	0.00385356	0.002574	0.00213675	0	0	0	0.00265252	0.00458716	0	0.00546448	0	0	0	0	0	0	0	0	0	0	0	0	0	0	0
MEF2D	0.309246	0.364959	0.336943	0.273495	0.211585	0.192557	0.318235	0.33887	0.107834	0.0961538	0.0543478	0.0530164	0.358469	0.248555	0.464607	0.429487	0.101664	0.125	0.227513	0.259947	0.100917	0.0481928	0.431694	0.396825	0.0782609	0.346667	0.0447761	0.0491803	0.238636	0.217391	0.377778	0.25	0	0.0444444	0.222222	0.222222	0.291667	0
RP11.284F21.8	0.003108	0.00126502	0.000636943	0	0	0	0.00116144	0.00110742	0	0	0	0	0	0	0.002574	0	0	0	0	0	0	0	0	0	0	0	0	0	0	0	0	0	0	0	0	0	0	0
IQGAP3	0.00932401	0.00253004	0.00318471	0.0031679	0.00563154	0.00809061	0.0255517	0.00442968	0.000921659	0.00192308	0.000988142	0	0.0174014	0.00963391	0.0527671	0.0235043	0	0	0.148148	0.217507	0.00917431	0	0.010929	0	0	0	0	0.0163934	0	0	0	0	0	0	0	0	0	0
TTC24	0	0	0.00127388	0	0.00402253	0.00161812	0	0	0.00829493	0.00576923	0	0	0	0.00385357	0	0	0.00739372	0	0.005291	0	0	0	0.010929	0.015873	0	0	0	0	0	0	0	0.0833333	0	0	0.0888889	0	0	0
APOA1BP	0.389277	0.520557	0.392357	0.480465	0.296058	0.377023	0.458769	0.675526	0.142857	0.148077	0.118577	0.137112	0.534803	0.614644	0.527671	0.568376	0.10536	0.125	0.587302	0.880637	0.0963303	0.064257	0.562842	0.47619	0.417391	2.42667	0.179104	0.122951	0.204545	0.630435	0.522222	0.166667	0	0.0444444	0.266667	0.444444	0.375	0
GPATCH4	0.452991	0.497786	0.547134	0.412883	0.230089	0.288026	0.513357	0.669989	0.0995392	0.105769	0.158103	0.190128	0.63109	0.697495	0.738739	0.807692	0.0924214	0.145833	0.645503	1.00265	0.0779816	0.0803213	0.672131	0.507937	0.104348	0.493333	0.119403	0.196721	0.227273	0.282609	0.355556	0.583333	0	0.0444444	0.0666667	0	0.125	0
AL365181.2	0.003885	0.00316256	0.00573248	0.00422386	0.00724055	0.00647249	0.00116144	0.00442968	0.00368664	0.00192308	0.000988142	0	0.00232019	0.00578035	0.00643501	0.00213675	0	0.00694444	0	0.00265252	0	0.00401606	0	0	0	0	0	0.0163934	0	0.0217391	0.0111111	0	0	0	0.0222222	0	0	0
NES	0.004662	0.000632511	0.00254777	0.00211193	0.000804505	0.00161812	0.0058072	0	0	0	0	0	0.0162413	0.017341	0.030888	0.0235043	0	0	0.026455	0.0291777	0	0.00401606	0.0327869	0	0.00869565	0.08	0	0	0	0	0	0	0	0	0	0	0	0
CRABP2	0	0.00253004	0	0.0031679	0.000804505	0.00323625	0	0.00221484	0	0.00192308	0	0.00182815	0.00116009	0	0.002574	0	0	0	0.00529101	0.00265252	0	0	0.00546448	0	0.104348	1.28	0	0	0	0	0	0	0	0	0	0	0	0
ISG20L2	0.391608	0.446553	0.361783	0.334741	0.225261	0.187702	0.405343	0.531561	0.129954	0.140385	0.106719	0.126143	0.408353	0.368015	0.458172	0.444444	0.133087	0.0763889	0.619048	0.893899	0.105505	0.064257	0.535519	0.428571	0.0695652	0.373333	0.104478	0.057377	0.363636	0.173913	0.433333	0.333333	0	0.111111	0.333333	0.111111	0.166667	0.2
RRNAD1	0.0683761	0.106894	0.056051	0.0823654	0.071601	0.092233	0.0615563	0.108527	0.0110599	0.0153846	0.0108696	0.0182815	0.0939675	0.0789981	0.0669241	0.0876068	0.012939	0.0138889	0.116402	0.106101	0	0.0120482	0.10929	0.111111	0.0434783	0.346667	0	0.00819672	0.0340909	0.108696	0.0444444	0	0.0434783	0.0222222	0.0444444	0	0.0833333	0
MRPL24	0.340326	0.353574	0.274522	0.290391	0.148833	0.197411	0.343786	0.466224	0.0488479	0.0442308	0.076087	0.0914077	0.354988	0.44894	0.359073	0.461538	0.0536044	0.0763889	0.380952	0.692308	0.0321101	0.0522088	0.415301	0.301587	0.13913	0.653333	0.0746269	0.0409836	0.159091	0.173913	0.322222	0.333333	0	0.0444444	0.111111	0.222222	0.0833333	0.4
HDGF	0.796426	1.08729	0.836943	0.877508	0.563154	0.532362	0.787456	1.13953	0.199078	0.159615	0.195652	0.21755	1.01856	0.971098	0.97426	0.995726	0.210721	0.125	1.60317	2.50928	0.137615	0.192771	1.01093	1.03175	0.452174	2.82667	0.104478	0.278689	0.670455	0.521739	0.755556	0.833333	0.0869565	0.0888889	0.422222	0	0.875	1.2
PRCC	0.27195	0.340923	0.252866	0.249208	0.197104	0.179612	0.260163	0.372093	0.0737327	0.0538462	0.0701581	0.0585009	0.322506	0.362235	0.298584	0.350427	0.0757856	0.0555556	0.322751	0.588859	0.0321101	0.0722892	0.322404	0.269841	0.0782609	0.68	0.0597015	0.0491803	0.227273	0.26087	0.244444	0.166667	0.0869565	0.0666667	0.2	0.111111	0.208333	0.2
SH2D2A	0.003108	0.00189753	0.00382166	0.00211193	0.000804505	0	0.00116144	0.00332226	0.15576	0.192308	0.113636	0.195612	0.00464037	0	0.015444	0.00641026	0.12939	0.159722	0.0740741	0.0238727	0	0	0.142077	0.142857	0.0173913	0	0.0298507	0	0.0227273	0	0.2	0.166667	0	0	0	0	0	0
NTRK1	0	0	0	0	0.000804505	0	0	0	0	0	0	0	0	0	0	0	0.00184843	0	0	0.00265252	0	0	0	0	0	0	0.0895522	0.139344	0	0	0	0	0	0.0444444	0	0	0	0
PEAR1	0	0.000632511	0.000636943	0	0	0	0	0	0	0	0.000988142	0	0.00116009	0	0	0.00213675	0	0	0	0.00265252	0	0	0	0	0	0	0	0	0	0	0	0	0	0	0	0	0	0
ARHGEF11	0.228438	0.286528	0.142675	0.198522	0.0707965	0.0647249	0.217189	0.266888	0.000921659	0	0.00296443	0.00182815	0.12877	0.134875	0.132561	0.162393	0.00184843	0	0.142857	0.286472	0.0504587	0.0321285	0.191257	0.126984	0.0608696	0.16	0	0.00819672	0.0113636	0.0217391	0.0888889	0	0	0	0	0	0.0416667	0
ETV3L	0.001554	0.000632511	0.00191083	0.0031679	0.000804505	0	0	0	0	0	0	0	0.00116009	0	0.001287	0	0	0	0	0	0	0	0	0	0	0	0	0	0	0	0	0	0	0	0	0	0	0
ETV3	0.181041	0.199241	0.196815	0.165787	0.211585	0.169903	0.164925	0.20155	0.0571429	0.0519231	0.0503953	0.0438757	0.228538	0.213873	0.226512	0.237179	0.0628466	0.0833333	0.238095	0.257294	0.0412844	0.0321285	0.26776	0.333333	0.0695652	0.186667	0	0.0327869	0.102273	0.0869565	0.3	0.166667	0	0.0666667	0.177778	0.111111	3.875	1.6
FCRL3	0.000777001	0	0	0	0.00160901	0	0	0.00110742	0.0654378	0.0826923	0.0474308	0.0219378	0.00116009	0	0.003861	0.0042735	0.103512	0.0694444	0.031746	0.00530504	0	0	0.0655738	0.047619	0.0347826	0	0	0	0	0.0217391	0.0444444	0	0	0	0.244444	0	0	0
FCRL2	0.000777001	0.000632511	0.000636943	0	0.00160901	0.00323625	0	0.00110742	0	0	0	0	0	0.00578035	0	0.00213675	0	0	0.00529101	0.0106101	0	0	0	0	0	0	0	0	0	0	0	0	0	0	0.222222	0.111111	0	0
FCRL1	0	0.00126502	0	0.00211193	0.00160901	0.00485437	0	0.00110742	0.000921659	0	0.000988142	0	0	0.00192678	0	0	0	0	0	0.00265252	0	0	0	0	0	0	0	0	0	0	0	0	0	0	0	0	0	0
CD5L	0.003885	0.0056926	0.00127388	0.0063358	0	0	0.00348432	0.0166113	0	0	0	0	0.00116009	0.00192678	0	0	0	0	0	0.0424403	0	0.00401606	0.010929	0	0	0	0	0	0	0	0	0	0	0	0	0	0	0
KIRREL	0.003108	0.0056926	0.000636943	0	0.000804505	0	0.00116144	0.00332226	0	0	0	0	0.00232019	0.00385356	0.00514801	0.00213675	0	0	0	0.00265252	0	0	0	0	0.113043	0.12	0	0	0	0	0	0	0	0	0	0	0	0
CD1D	0.13209	0.185958	0.431847	0.634636	1.43926	1.84304	0.0813008	0.110742	0.00645161	0.00192308	0.006917	0.00182815	1.48956	2.04046	0.272844	0.418803	0.00184843	0.00694444	0.449735	0.65252	0.0504587	0.0240964	0.256831	0.301587	0.0434783	0.0266667	0.0149254	0.0327869	0.579545	0.956522	1.56667	3.08333	0	0	0.0666667	0	0.291667	0
RP11.404O13.5	0.0536131	0.0398482	0.0261146	0.062302	2.34674	2.1877	0.0174216	0.0265781	0.00184332	0.00576923	0.00395257	0.00182815	1.73666	1.89981	0.209781	0.32265	0	0	0.402116	0.312997	0.0642202	0.0321285	0.0382514	0	0.156522	0.0133333	0.0746269	0.00819672	0.0681818	0.0434783	2.24444	3.08333	0	0.0222222	0	0	1.33333	1.4
CD1A	0.020202	0.0227704	0.0267516	0.0359029	0.156879	0.134304	0.0058072	0.013289	0.000921659	0	0	0	0.12181	0.127168	0.021879	0.0405983	0	0	0.047619	0.100796	0	0.00401606	0.0163934	0.031746	0.00869565	0	0	0	0	0.0434783	0.0888889	0.166667	0	0	0	0	0	0
CD1C	0.0536131	0.0575585	0.196815	0.178458	9.38455	11.5518	0.0511034	0.0797342	0.0165899	0.0192308	0.0108696	0.0146252	7.7993	9.03276	0.446589	0.480769	0.0147874	0.0138889	2.50794	2.13793	0.100917	0.0281125	0.224044	0.0476191	0.46087	0.0933333	0.164179	0.0983607	1.25	2.02174	8.92222	12.1667	0.0434783	0	0.133333	0	0.875	0.4
CD1B	0.001554	0.00126502	0.00700637	0.0126716	0.279163	0.114887	0.00348432	0.00110742	0.000921659	0	0.000988142	0	0.241299	0.202312	0.016731	0.0320513	0	0	0.232804	0.0503979	0	0.00401606	0.010929	0	0.0347826	0.0133333	0	0.00819672	0	0	0.244444	0.166667	0	0	0	0	2.875	0.8
CD1E	0.00777001	0.0056926	0.0184713	0.0263992	3.28158	2.45469	0.0116144	0.00775194	0.00368664	0	0.00197628	0	1.69142	1.08285	0.131274	0.104701	0.00369686	0	0.645503	0.108753	0.0229358	0.0120482	0.0273224	0	0.13913	0	0.119403	0.00819672	0.0795455	0	2.41111	2.41667	0	0	0	0	5.95833	2.6
SPTA1	0	0.00189753	0	0.00105597	0.00321802	0.00647249	0.00232288	0.00110742	0	0	0	0	0.00232019	0.00385357	0	0.00213675	0	0	0	0.00795756	0.00917431	0	0	0.015873	0.00869565	0	0	0	0	0	0	0	0	0	0	0	0	0
MNDA	6.76535	9.29032	9.84331	13.7962	7.5535	8.45146	3.74332	6.7021	0.0497696	0.0788462	0.062253	0.0566728	11.4675	12.5915	5.8018	7.21795	0.0739371	0.0763889	7.39153	10.9151	1.23853	1.06024	6.85246	8.4127	0.53913	0.213333	0.268657	0.54918	5.88636	7.17391	9.05556	8.41667	0.913043	0.577778	0.422222	0.222222	7.29167	4.2
PYHIN1	0.021756	0.0430108	0.0127389	0.00422387	0.00884956	0	0.0301974	0.0509413	1.0977	1.04038	0.619565	0.652651	0.049884	0.017341	0.037323	0.017094	1.18299	1.125	0.587302	0.116711	0	0.00401606	1.07104	0.904762	0.0521739	0	0.0447761	0.0163934	0.0795455	0	0.9	0.416667	0	0	0.0222222	0	0.0416667	0
IFI16	4.70319	5.6382	3.96115	4.67582	5.15527	4.4822	4.20441	5.45847	1.08848	1.08462	0.879447	0.91042	6.92343	6.77649	4.17246	4.84402	1.13309	1.35417	6.77249	10.1061	0.605505	0.60241	4.74863	6.03175	1.75652	1.52	0.41791	1.22131	5.53409	4.06522	6.68889	6.08333	0.0869565	0.222222	2.02222	1	1.125	0.4
AIM2	0.048174	0.122707	0.0917197	0.223865	0.00965406	0.0210356	0.0511034	0.0863787	0.0101382	0.0269231	0.00592885	0.0164534	0.0301624	0.0558767	0.0514801	0.0641026	0.00554529	0.00694444	0.031746	0.145889	0.00917431	0.00401606	0.0601093	0.126984	0	0	0	0	1.68182	2.3913	0.0666667	0	0	0	0.288889	0.111111	0	0
CADM3	0	0.000632511	0	0	0.000804505	0	0	0.00221484	0	0	0	0	0	0.00192678	0	0	0	0	0.00529101	0	0	0	0	0	0.0521739	0.0133333	0	0	0	0	0	0	0	0	0	0	0.0833333	0
FCER1A	0.019425	0.0676787	0.0649682	0.162619	14.1842	26.6909	0.039489	0.16722	0.0202765	0.0134615	0.0128459	0.0347349	7.32599	14.3237	0.388674	1.91026	0.0147874	0.00694444	1.93651	2.80371	0.0688073	0.0522088	0.0437158	0.047619	0.582609	0.146667	0.671642	1.83607	0.181818	0.586957	12.8222	27	0.956522	3.02222	0.511111	0.111111	0	0
DUSP23	0.880342	1.18786	0.935669	0.98944	1.23411	1.27023	1.09175	1.42968	0.17235	0.163462	0.132411	0.133455	1.45592	1.63969	1.24453	1.34402	0.173752	0.152778	1.4127	2.03448	0.178899	0.200803	1.10383	0.825397	0.191304	1.94667	0.328358	0.327869	0.875	1.08696	1.2	2	0.0434783	0.111111	0.0222222	0.111111	0.125	0
FCRL6	0.001554	0.00189753	0.00254777	0	0.0160901	0.02589	0.00348432	0.00775194	0.290323	0.213462	0.0227273	0.00731261	0.012761	0.0192678	0.003861	0.0042735	0.25878	0.298611	0.0582011	0.0212202	0	0	0.202186	0.126984	0	0	0	0	0.0795455	0.195652	0.177778	0	0	0	0	0	0	0
SLAMF8	0.152292	0.228969	0.134395	0.156283	0.479485	0.457929	0.278746	0.223699	0.0258065	0.0153846	0.00296443	0.00365631	0.611369	0.595376	0.402831	0.354701	0.0166359	0.0138889	0.195767	0.342175	0.0458716	0.0240964	0.251366	0.190476	0.0434783	0	0.0298507	0.00819672	1.20455	1.3913	0.666667	0.416667	0	0	0	0	0	0
C1orf204	0.002331	0.00379507	0.00573248	0.00527983	0.0136766	0.00970874	0.00232288	0	0.0046083	0	0.00197628	0.00182815	0.00464037	0.00578035	0.011583	0.00213675	0.00184843	0	0.005291	0.00795756	0	0	0.00546448	0.015873	0.0173913	0.0266667	0	0	0.0340909	0.0217391	0.0222222	0	0	0	0	0	0	0
VSIG8	0	0	0.00127388	0	0.00321802	0	0.00116144	0	0.00184332	0.00192308	0.00494071	0.00365631	0.00116009	0.00578035	0.002574	0	0.00369686	0	0.010582	0	0	0	0	0	0	0	0	0	0	0	0.0111111	0	0	0	0	0	0	0
RP11.190A12.8	0	0	0	0	0	0	0	0	0	0.00384615	0	0	0	0.00192678	0	0	0	0	0	0	0	0	0	0	0	0	0	0	0	0	0	0	0	0	0	0	0	0
CFAP45	0.001554	0.00126502	0.00191083	0	0.00160901	0	0.00116144	0	0.00276498	0	0	0.00182815	0.00232019	0	0.002574	0	0.00184843	0	0	0	0	0	0.010929	0	0.0173913	0.0133333	0.0149254	0	0	0	0	0	0	0	0	0	0	0
TAGLN2	4.81974	4.87729	2.91975	2.31151	3.2679	2.72006	4.04413	4.68328	0.918894	0.786539	0.920949	0.937843	4.18561	3.91908	4.53024	4.0641	0.879852	1.22222	7.32275	9.51459	0.839449	0.558233	4.5847	3.95238	0.686956	8.68	1.23881	2.2459	7.84091	8.30435	4.81111	2.75	0.304348	0.4	2.86667	2	4.75	5.2
IGSF9	0.001554	0	0.00191083	0.00105597	0.000804505	0	0	0	0	0	0	0	0.00116009	0.00192678	0	0	0.00369686	0	0.00529101	0	0.00458716	0	0	0	0.121739	0.0266667	0	0	0	0	0	0	0	0	0	0	0	0
SLAMF9	0.00932401	0.00253004	0.0299363	0.0105597	0.0434433	0.0372168	0.0232288	0.00885936	0	0	0	0	0.0533643	0.0154143	0.029601	0.0299145	0	0	0.047619	0.0212202	0	0	0.0218579	0	0.00869565	0	0	0	0.0909091	0.173913	0.0666667	0	0	0	0	0	0	0
LINC01133	0.000777001	0.00126502	0.00127389	0.00105597	0.00321802	0.00161812	0.00348432	0.00110742	0.000921659	0	0.00197628	0	0.00116009	0	0	0	0	0	0	0	0.00458716	0	0	0	0.686957	0.106667	0	0	0	0	0	0	0	0	0	0	0	0
PIGM	0.407148	0.252372	0.351592	0.227033	0.161706	0.106796	0.38676	0.300111	0.035023	0.0230769	0.0335968	0.0182815	0.2529	0.165703	0.274131	0.194444	0.0295749	0.0138889	0.253968	0.323607	0.0275229	0.0441767	0.393443	0.238095	0.0521739	0.173333	0.0447761	0.0163934	0.125	0.173913	0.244444	0.0833333	0.0434783	0.0666667	0.0444444	0	0.0416667	0
KCNJ10	0.000777001	0.0177103	0	0.00739176	0.00160901	0	0.00116144	0.0155039	0	0	0	0	0	0.00385356	0.001287	0	0	0	0	0.0185676	0	0	0	0	0	0	0	0	0	0	0	0	0	0	0	0	0	0
IGSF8	0.0675991	0.110689	0.033121	0.0876452	0.0619469	0.0825243	0.0452962	0.0930233	0.0341014	0.0615385	0.0503953	0.0694698	0.0672854	0.0770713	0.0630631	0.132479	0.0425139	0.0625	0.042328	0.116711	0	0.00803213	0.0874317	0.142857	0.0347826	1.86667	0.0447761	0.0491803	0.0909091	0.152174	0.0777778	0.166667	0	0	0.111111	0	0.0833333	0.2
ATP1A2	0	0	0	0	0.00241352	0.00323625	0	0	0	0	0	0	0.00116009	0	0.001287	0	0	0	0	0	0	0	0	0	0	0	0	0	0	0.0652174	0	0	0	0	0	0	0	0
ATP1A4	0.000777001	0	0	0	0.00402253	0.00161812	0	0	0	0	0.000988142	0	0.00348028	0	0	0	0	0	0	0	0	0	0	0	0	0	0.119403	0.0409836	0	0	0	0	0	0	0	0	0.0833333	0
RP11.536C5.7	0.00466201	0.00189753	0.00127388	0.00105597	0.00965406	0.00323625	0.00232288	0.00221484	0	0	0	0	0.00464037	0.00770713	0.002574	0.00213675	0	0	0.005291	0	0.00458716	0	0	0	0	0	0	0	0	0	0.0222222	0	0	0	0	0	0	0
PEA15	1.13675	1.28906	1.43694	1.1774	1.40467	1.06634	1.31127	1.17829	0.0525346	0.0480769	0.062253	0.0493601	2.04988	1.62235	2.37838	2.12179	0.0683919	0.0555556	1.65608	1.90981	0.293578	0.212851	1.38798	1.06349	0.408696	1.08	0.119403	0.0819672	0.443182	0.543478	1.61111	2.16667	0	0.0666667	0.4	0.222222	2.95833	3.4
DCAF8	0.252525	0.30234	0.171975	0.24076	0.144811	0.135922	0.173055	0.290144	0.0552995	0.0769231	0.048419	0.071298	0.187935	0.159923	0.227799	0.286325	0.0665434	0.0833333	0.285714	0.344828	0.0275229	0.0321285	0.245902	0.460317	0.156522	0.32	0.0746269	0.0737705	0.227273	0.0869565	0.277778	0.166667	0	0.177778	0.2	0	0.0416667	0
RP11.574F21.3	0	0.000632511	0.000636943	0	0	0.00161812	0	0.00110742	0.000921659	0	0.00197628	0	0	0	0.001287	0	0	0	0	0.00265252	0	0	0	0	0	0	0	0	0	0	0	0	0	0	0.0222222	0	0	0
RP11.574F21.2	0.000777001	0	0.000636943	0	0.00160901	0	0	0	0.000921659	0.00192308	0.00197628	0.00182815	0.00116009	0	0.002574	0	0	0	0.00529101	0.00265252	0	0	0	0	0	0	0	0	0	0	0.0111111	0	0	0	0	0	0	0
PEX19	0.135975	0.199874	0.100637	0.156283	0.0611424	0.0825243	0.15331	0.272425	0.0368664	0.05	0.0395257	0.0383912	0.12877	0.165703	0.150579	0.181624	0.0443623	0.0486111	0.153439	0.310345	0.0366973	0.0281125	0.125683	0.15873	0.113043	0.346667	0.0149254	0.106557	0.125	0.0434783	0.144444	0	0	0.0888889	0.0222222	0.222222	0.0416667	0
COPA	1.61072	2.00633	1.39682	1.34741	0.668544	0.587379	1.67596	2.08638	0.21106	0.194231	0.174901	0.239488	1.39211	1.11946	1.66924	1.73504	0.16451	0.1875	1.30688	2.06366	0.293578	0.160643	1.57377	1.96825	0.295652	1.56	0.223881	0.286885	0.852273	0.673913	1.01111	1.25	0.173913	0.155556	0.711111	0.111111	0.583333	0
NCSTN	0.609946	0.955724	0.487261	0.580781	0.222043	0.245955	0.59698	0.980066	0.0368664	0.0576923	0.0266798	0.0383912	0.394432	0.43738	0.480051	0.59188	0.0462107	0.0416667	0.380952	0.899204	0.087156	0.0722892	0.562842	0.888889	0.0956522	1.16	0	0.106557	0.295455	0.217391	0.288889	0.333333	0.0869565	0.0666667	0.222222	0	0.125	0.4
NHLH1	0.002331	0.00316256	0.00318471	0.00211193	0.000804505	0.00485437	0.00232288	0.00221484	0.000921659	0	0	0	0.00348028	0.00192678	0.003861	0.00213675	0	0	0	0.0106101	0	0	0	0	0.00869565	0.0133333	0	0	0.0113636	0	0	0	0	0	0	0	0	0
VANGL2	0.000777001	0	0.000636943	0	0	0	0	0	0	0.00384615	0	0	0	0	0	0	0	0	0	0	0	0	0	0	0.00869565	0.213333	0	0	0	0	0	0	0	0	0	0	0.0833333	0
SLAMF6	0.029526	0.0430108	0.011465	0.0095037	0.00321802	0.00161812	0.0418118	0.0454042	0.176037	0.238462	0.120553	0.127971	0.0243619	0.00770713	0.027027	0.0149573	0.160813	0.229167	0.0899471	0.0397878	0.00458716	0	0.251366	0.222222	0	0	0.0149254	0.00819672	0.0340909	0	0.222222	0.416667	0.0434783	0.0444444	0.0666667	0	0	0
CD84	4.9697	6.10942	4.32166	3.44984	0.691874	0.702265	5.54123	6.8505	0.629493	0.625	0.471344	0.378428	2.62529	2.44509	5.81853	5.54487	0.256932	0.208333	3.08995	5.32626	0.779817	0.51004	5.0765	5.1746	0.156522	0.16	1	1.38525	1.27273	1.04348	1.85556	1.75	0.304348	0.511111	0.355556	0.333333	2.08333	0.8
SLAMF1	0.00621601	0.00695762	0.00509554	0.0031679	0.00241352	0.00323625	0.00232288	0.00885936	0.0986175	0.167308	0.381423	0.477148	0.0150812	0.00963391	0.01287	0.00213675	0.0166359	0.0208333	0.116402	0.0397878	0	0	0.196721	0.333333	0.00869565	0	0	0	0.0340909	0	0.177778	0.666667	0	0	0.0444444	0.111111	0.208333	0
RP11.404F10.2	0	0.00126502	0.00127388	0.00105597	0.00241352	0.00323625	0	0.00110742	0.00368664	0.00192308	0.00494071	0.00914077	0.00232019	0.00385357	0.002574	0.00213675	0	0.0138889	0	0.00265252	0	0	0	0.031746	0.00869565	0	0	0.00819672	0	0	0.0111111	0	0	0	0.0444444	0.111111	0	0
CD48	1.57964	2.19418	2.07643	3.39704	4.95093	4.94498	0.811847	1.37431	1.82765	2.42885	2.52372	3.08592	3.81671	4.06551	1.36422	1.94444	1.37708	2.29167	1.97884	2.33687	0.256881	0.184739	3.52459	4.49206	0.313043	0.08	0.462687	0.942623	4.59091	4.95652	7.16667	9.25	0.0434783	0.244444	2.2	0.444444	0.791667	0
SLAMF7	0.175602	0.055661	0.105732	0.12038	0.173773	0.158576	0.0534263	0.0155039	0.402765	0.334615	0.0879447	0.126143	0.194896	0.138728	0.137709	0.102564	0.434381	0.388889	0.222222	0.071618	0.0229358	0	0.415301	0.206349	0.026087	0	0	0.0163934	4.31818	3.45652	0.566667	0.833333	0	0	1.11111	0.444444	1.625	1.2
LY9	0.001554	0.00316256	0.00127388	0.00105597	0.0273532	0.038835	0.018583	0.00996678	0.142857	0.134615	0.118577	0.106033	0.0313225	0.0308285	0.015444	0.017094	0.114603	0.0972222	0.0687831	0.0371353	0	0.00401606	0.10929	0.111111	0	0.0133333	0	0	0.0340909	0.0652174	0.233333	0.166667	0	0	0.177778	0.111111	0.125	0
CD244	0.0598291	0.105629	0.0675159	0.100317	0.0901046	0.11165	0.0313589	0.0631229	0.0654378	0.0653846	0.013834	0.0383912	0.118329	0.119461	0.02574	0.0277778	0.109057	0.0694444	0.0582011	0.127321	0.00458716	0.0120482	0.136612	0.142857	0.0347826	0	0	0	0	0	0.2	0.0833333	0.0869565	0.0666667	0	0	0	0
ITLN1	0.0629371	0.382669	0.00636943	0.0200634	0.000804505	0.00323625	0.0638792	0.383167	0.000921659	0.00192308	0	0	0.00580046	0.0231214	0.00514801	0.017094	0.00184843	0	0.026455	0.392573	0.00917431	0.0401606	0.0437158	0.190476	1.31304	0.346667	0	0	0	0	0	0	0	0	0	0	0	0
RP11.312J18.6	0.000777001	0.000632511	0.000636943	0.00211193	0	0	0	0.00110742	0	0	0	0	0.00116009	0	0	0	0	0	0	0	0	0	0	0	0	0	0	0	0	0	0	0	0	0	0	0	0	0
ITLN2	0	0	0	0	0	0	0	0.00110742	0	0	0	0	0.00116009	0	0	0	0	0	0	0	0	0	0	0	0.252174	0.04	0	0	0	0	0	0	0	0	0	0	0	0
F11R	0.0971251	0.207464	0.0968153	0.204857	0.18745	0.23301	0.0754936	0.191584	0.0129032	0.0192308	0.0118577	0.0182815	0.11949	0.169557	0.105534	0.175214	0.0110906	0.0138889	0.10582	0.204244	0.0366973	0.0200803	0.0765027	0.111111	0.13913	1.37333	0.0149254	0.0327869	0.477273	0.543478	0.188889	0.416667	0.0869565	0.0888889	0.0888889	0.111111	0.375	0
TSTD1	0.130536	0.162555	0.146497	0.172122	0.454545	0.652104	0.131243	0.181617	0.510599	0.555769	0.500988	0.628885	0.364269	0.495183	0.222651	0.326923	0.528651	0.659722	0.555556	0.490716	0.0229358	0.0281125	0.530055	0.698413	0.591304	3.2	0.537313	0.860656	1.01136	1.47826	0.955556	1.08333	0.173913	0.155556	0.555556	0.222222	1.66667	0.4
USF1	0.118881	0.165085	0.101911	0.141499	0.0965406	0.0938511	0.097561	0.139535	0.0175115	0.0211538	0.0158103	0.023766	0.116009	0.100193	0.0913771	0.128205	0.0203327	0.0208333	0.0899471	0.220159	0.0183486	0.0281125	0.0710382	0.15873	0.0173913	0.08	0.0149254	0.0245902	0.136364	0.152174	0.0666667	0	0	0.0222222	0.0888889	0.111111	0	0
ARHGAP30	1.42813	1.56926	1.56242	1.36642	1.3572	1.12298	1.42973	1.56589	0.620277	0.603846	0.534585	0.610603	1.93155	1.50096	1.84556	1.71368	0.55268	0.486111	1.28042	1.65252	0.344037	0.168675	2.34973	1.84127	0.130435	0.0533333	0.149254	0.311475	1.88636	1.34783	2.33333	1.91667	0.26087	0.111111	0.822222	0.555556	0.875	0.2
PVRL4	0.000777001	0.00442758	0.00318471	0.00211193	0	0	0.00116144	0	0.000921659	0	0	0	0.00116009	0	0.002574	0.00213675	0.00184843	0.00694444	0.00529101	0.00265252	0	0	0	0	0	1.09333	0	0	0	0	0	0	0	0	0	0	0	0
KLHDC9	0	0	0	0	0	0.00647249	0	0	0.000921659	0	0	0.00182815	0	0	0	0	0.00369686	0.00694444	0	0	0	0	0	0	0.0347826	0.186667	0	0	0	0	0	0	0	0	0	0	0	0
PFDN2	1.27739	1.67173	1.29554	1.44773	1.34674	1.59223	1.20674	2.04983	0.352074	0.321154	0.396245	0.424132	2.06032	2.42775	1.67568	1.99145	0.334566	0.388889	1.84656	3.03183	0.146789	0.228916	1.39344	1.44444	0.504348	3.65333	0.38806	0.827869	2.53409	2.93478	1.68889	2	0.130435	0.155556	0.911111	1	1.125	3.2
NIT1	0.20979	0.29981	0.18535	0.254488	0.207562	0.20712	0.207898	0.272425	0.0488479	0.0346154	0.0513834	0.0402194	0.24826	0.258189	0.177606	0.220085	0.0332717	0.0555556	0.121693	0.411141	0.0458716	0.0522088	0.224044	0.380952	0.0347826	0.64	0.0447761	0.0737705	0.193182	0.217391	0.255556	0.333333	0	0	0.222222	0.111111	0.5	0.8
DEDD	0.175602	0.219481	0.166242	0.148891	0.13033	0.0954693	0.192799	0.227021	0.0322581	0.0230769	0.0335968	0.0365631	0.179814	0.184971	0.203346	0.16453	0.0240296	0.0347222	0.179894	0.222812	0.0321101	0.0281125	0.191257	0.206349	0.0347826	0.36	0.0746269	0.0737705	0.147727	0.108696	0.166667	0.166667	0	0.0444444	0.111111	0	0.166667	0
UFC1	1.25719	1.75016	1.25287	1.69483	1.786	1.88835	1.26481	1.85936	0.511521	0.603846	0.556324	0.8117	2.35383	2.52601	1.66152	2.01709	0.57671	0.666667	1.8254	2.66844	0.169725	0.269076	1.71585	2.25397	0.730435	3.65333	0.298507	0.942623	2.03409	2.32609	2.44444	3.16667	0	0.0888889	1.24444	0.888889	1.20833	0.8
RP11.297K8.2	0	0.00126502	0.000636943	0	0.000804505	0	0	0	0	0	0.000988142	0	0	0.00192678	0	0	0.00184843	0	0	0.00265252	0.00458716	0	0	0	0	0	0	0	0	0	0	0	0	0	0	0	0	0
USP21	0.020202	0.0366856	0.0178344	0.0348469	0.0185036	0.02589	0.0174216	0.0431894	0.0110599	0.0192308	0.0128459	0.0219378	0.0324826	0.0192678	0.023166	0.0299145	0.0166359	0.00694444	0.042328	0.066313	0	0.0160643	0.0327869	0.0634921	0.026087	0.12	0	0	0.0568182	0	0.0222222	0	0	0.0444444	0.0222222	0	0	0
PPOX	0.032634	0.0322581	0.0254777	0.032735	0.0313757	0.0291262	0.029036	0.0431894	0.0258065	0.025	0.0247036	0.0329068	0.0324826	0.0578035	0.032175	0.0384615	0.0406654	0.0486111	0.0740741	0.0848806	0.00917431	0.00803213	0.0382514	0.047619	0.0521739	0.0933333	0	0.0245902	0.0909091	0.0869565	0.0222222	0.0833333	0	0	0.0222222	0	0.0833333	0
B4GALT3	0.135198	0.185326	0.147134	0.142555	0.112631	0.0987055	0.150987	0.21041	0.0912442	0.0711539	0.0820158	0.100548	0.178654	0.159923	0.164736	0.200855	0.0702403	0.0972222	0.116402	0.233422	0.0366973	0.0441767	0.185792	0.31746	0.0956522	0.466667	0.0447761	0.0655738	0.193182	0.23913	0.222222	0.166667	0	0.0222222	0.133333	0.222222	0.0416667	0
ADAMTS4	0	0	0	0	0.00241352	0.00161812	0	0	0.00737327	0.00384615	0.00197628	0	0.00348028	0	0	0	0.00369686	0	0.005291	0.00265252	0	0	0.00546448	0	0.0608696	0	0	0	0.0113636	0	0.0111111	0	0	0	0.0888889	0.111111	0	0
NDUFS2	0.971251	1.34725	0.879618	1.16156	0.779566	0.949838	0.979094	1.50498	0.209217	0.167308	0.202569	0.190128	1.31787	1.45857	1.04247	1.25214	0.218115	0.229167	1.1164	1.93899	0.155963	0.160643	1.01093	1.46032	0.304348	2.05333	0.119403	0.377049	1.01136	0.978261	1.44444	1.33333	0.130435	0.0666667	0.444444	0.444444	0.5	0.6
FCER1G	14.8003	21.3251	13.8554	17.5797	16.4537	19.1861	13.1161	21.5061	0.0930876	0.123077	0.119565	0.127971	22.5928	25.368	15.1737	17.9017	1.90758	1.00694	11.1481	21.0265	1.61468	1.51807	13.8743	15.0317	1.1913	0.52	5.43284	8.28689	3.13636	5.32609	19.1222	24.0833	0.173913	0.6	5.24444	4	1.125	0.6
TOMM40L	0.168609	0.222011	0.159236	0.140444	0.0957361	0.108414	0.216028	0.259136	0.0175115	0.0230769	0.0237154	0.0146252	0.175174	0.181118	0.198198	0.217949	0.0147874	0.00694444	0.206349	0.339523	0.0504587	0.0401606	0.20765	0.111111	0.026087	0.0666667	0.0149254	0.0163934	0.0340909	0.0652174	0.177778	0	0	0	0.0444444	0	0.0416667	0
NR1I3	0.001554	0.00632511	0.00254777	0.0063358	0.00482703	0.012945	0.00116144	0.00110742	0	0	0	0	0.0162413	0.00770713	0.00643501	0.00854701	0.00369686	0	0.005291	0	0	0	0	0	0	0	0	0.00819672	0	0	0	0	0	0	0	0	0	0
MPZ	0.013209	0.0234029	0.0127389	0.0253432	0.0297667	0.0291262	0.0197445	0.0321152	0.0046083	0.0115385	0.00889328	0	0.0278422	0.0134875	0.014157	0.0213675	0.00924214	0.0138889	0	0.0291777	0	0.00803213	0.010929	0	0.00869565	0.0133333	0	0	0.0113636	0	0.0222222	0	0	0.0222222	0.0222222	0	0	0
SDHC	1.05983	1.74447	0.878344	1.31679	0.538214	0.710356	1.14286	2	0.159447	0.232692	0.182806	0.212066	1.00232	1.41811	1.0592	1.40598	0.18854	0.25	0.873016	2.13793	0.146789	0.208835	1.02186	1.2381	0.313043	2.58667	0.164179	0.295082	0.704545	0.826087	0.933333	1.41667	0	0.0666667	0.444444	0.333333	0.333333	0.6
CFAP126	0	0	0	0	0	0.00323625	0	0	0.000921659	0	0	0	0	0	0.001287	0	0	0	0	0.00265252	0.00458716	0	0	0	0.026087	0	0	0	0	0	0	0	0	0	0	0	0	0
FCGR2A	2.23388	2.83681	1.87261	1.98205	1.43443	1.63754	2.28804	3.12403	0.0202765	0.00961539	0.00790514	0.0146252	2.65893	3.05588	2.66924	3.09188	0.038817	0.00694444	1.48148	2.6313	0.426606	0.192771	1.96175	2.15873	0.13913	0.16	0.104478	0.139344	0.215909	0.130435	1.83333	2.16667	0.0434783	0.0222222	0.177778	0.333333	0.208333	0
HSPA6	0.198135	0.293485	0.278344	0.325238	0.384553	0.338188	0.193961	0.282392	0.00829493	0	0.0128459	0	0.647332	0.578035	0.230373	0.380342	0.0166359	0.0138889	0.243386	0.299735	0.119266	0.0240964	0.218579	0.238095	15.5217	0.213333	0.0149254	0.0245902	0.0454545	0.0217391	0.422222	0.416667	0	0	0.0444444	0	0	0
FCGR3A	15.2059	21.9741	10.3134	14.4446	0.279163	0.645631	10.9245	18.1606	0.102304	0.236538	0.0642293	0.0968921	3.87703	5.32563	9.47619	11.8077	0.650647	0.736111	4.59259	13.2308	1.82569	1.2008	10.6831	15.5238	0.226087	0.746667	0.268657	0.909836	0.840909	0.608696	1.14444	1.08333	0.130435	0.244444	0.488889	0.777778	0.916667	0
FCGR3B	0.017871	0.0234029	0.022293	0.0147835	0.00321802	0	0.0232288	0.0221484	0.00921659	0	0.0108696	0.00182815	0.00928074	0.00192678	0.011583	0.0106838	0.00924214	0	0.037037	0.0291777	0.37156	0.0562249	0.0273224	0	0	0	0	0	0.0113636	0	0	0	0	0	0	0	0	0
FCGR2B	0.932401	1.15307	0.423567	0.810982	3.48994	3.48706	0.747967	1.17829	0.0175115	0.0211538	0.013834	0.0146252	4.39443	4.49133	1.5148	2.33761	0.0184843	0.0416667	1.33862	1.85942	0.155963	0.0682731	0.825137	0.904762	0.208696	0.08	0.0597015	0.0901639	0.113636	0.130435	4.31111	4.91667	0.0434783	0.0888889	0.155556	0	0.0833333	0
FCRLA	0	0	0.00127388	0	0.00321802	0	0.00116144	0	0	0	0	0	0.00116009	0.00192678	0.00643501	0.0042735	0	0	0.015873	0.00265252	0	0	0	0	0	0	0	0	0	0	0	0	0	0	0.244444	0	0	0
FCRLB	0.031857	0.0221379	0.0242038	0.0232313	0.071601	0.0841424	0.0243902	0.0365448	0.00552995	0.0153846	0.00395257	0	0.12761	0.127168	0.0643501	0.0619658	0.00739372	0.0138889	0.0687831	0.0557029	0.00458716	0.00803213	0.0601093	0.047619	0.00869565	0.04	0.0298507	0	0	0	0.122222	0.25	0.0434783	0.0222222	0.0222222	0	0	0
DUSP12	0.130536	0.172676	0.147771	0.172122	0.159292	0.177994	0.178862	0.233666	0.0691244	0.0730769	0.0632411	0.071298	0.209977	0.298651	0.216216	0.228632	0.0702403	0.0763889	0.195767	0.355438	0.0321101	0.0240964	0.202186	0.285714	0.0173913	0.48	0	0.139344	0.170455	0.195652	0.288889	0.333333	0	0.0444444	0.133333	0.111111	0.0833333	0
ATF6	1.01554	1.31183	0.86242	0.933474	0.448109	0.417476	0.901278	1.19934	0.100461	0.0961538	0.142292	0.111517	0.824826	0.868979	0.970399	1.12393	0.118299	0.138889	0.835979	1.44297	0.142202	0.064257	1.11475	1.15873	0.278261	1.21333	0.134328	0.221311	0.443182	0.304348	0.666667	0.75	0	0.0888889	0.355556	0.222222	0.708333	1
OLFML2B	0.177933	0.239722	0.164331	0.182682	0.00965406	0.0113269	0.337979	0.352159	0.000921659	0	0.00395257	0	0.103248	0.111753	0.232947	0.252137	0.00554529	0	0.206349	0.289125	0.0321101	0.0120482	0.174863	0.174603	0.00869565	0	0	0.00819672	0.0227273	0	0.0222222	0	0	0	0.0666667	0	0.0416667	0
NOS1AP	0	0.00506009	0	0.00211193	0	0	0	0	0	0	0.000988142	0	0	0	0	0	0	0	0	0	0	0.00401606	0	0	0.0782609	0.04	0	0	0	0	0	0	0	0	0	0	0	0
C1orf226	0	0.000632511	0	0	0	0	0	0.00110742	0	0	0	0	0	0	0	0	0	0	0	0.00265252	0	0	0	0	0	0.0266667	0	0	0	0	0	0	0	0	0	0	0	0
SH2D1B	0	0.000632511	0.00318471	0.00105597	0.00160901	0	0.00232288	0	0.000921659	0	0.00494071	0.00182815	0.00232019	0	0	0	0.425139	0.138889	0.037037	0.0132626	0	0	0.0819672	0.015873	0	0	0	0	0	0	0.0555556	0	0	0	0	0	0	0
UHMK1	1.3512	1.51866	1.02994	1.01901	0.679807	0.677994	1.40999	1.76855	0.236866	0.298077	0.268775	0.345521	0.991879	0.942197	1.23552	1.16026	0.279113	0.395833	1.13228	1.95491	0.344037	0.2249	1.27869	1.66667	0.304348	1.26667	0.0447761	0.237705	1.07955	0.847826	1.01111	1.08333	0.217391	0.155556	0.644444	0.777778	0.666667	0.6
UAP1	0.125097	0.139152	0.13758	0.102429	0.10539	0.127832	0.174216	0.17165	0.0341014	0.0519231	0.0474308	0.0566728	0.207657	0.192678	0.261261	0.211538	0.0369686	0.0902778	0.137566	0.183024	0.0275229	0.0281125	0.169399	0.174603	0.286957	0.4	0.0149254	0.0491803	0.0909091	0.0217391	0.0666667	0	0	0	0.0888889	0.222222	0.0416667	0
DDR2	0.00543901	0.00189753	0.0044586	0	0	0.00323625	0.00696864	0.00221484	0	0	0.00296443	0.00182815	0.00116009	0	0.00772201	0.00854701	0.00369686	0	0.010582	0.00265252	0	0	0	0	0.4	0.0133333	0.0149254	0	0	0	0	0	0	0	0	0	0	0
HSD17B7	0.188811	0.196711	0.238853	0.178458	0.168142	0.113269	0.157956	0.180509	0.0580645	0.0788462	0.0523715	0.0603291	0.36891	0.267823	0.298584	0.220085	0.051756	0.118056	0.201058	0.334218	0.0550459	0.0321285	0.26776	0.174603	0.0782609	0.24	0.0298507	0.0983607	0.261364	0.0652174	0.266667	0.166667	0.0869565	0.0222222	0.133333	0.111111	0.375	0.2
RGS4	0.000777001	0.00126502	0	0	0	0	0.00116144	0.00442968	0	0.00192308	0.000988142	0	0.00116009	0	0.023166	0.0042735	0	0	0	0.00530504	0.00458716	0	0	0	0.4	0.0666667	0	0	0	0	0	0	0	0	0	0	0	0
RGS5	0.004662	0.00316256	0.00382166	0.00422386	0.00402253	0.00161812	0.00464576	0.00110742	0.000921659	0	0.000988142	0	0.00116009	0.00385356	0.002574	0.00213675	0	0	0	0.0132626	0	0	0	0	0.0956522	0.0933333	0	0.00819672	0.0113636	0	0	0.0833333	0.0434783	0	0	0	0	0
[truncated: 18,726 more rows]
