# Supplementary material for: Cell subtypes and immune dysfunction in peritoneal fluid of endometriosis revealed by single-cell RNA-sequencing
Source: Cell Biosci. 2021 May 26;11:98. doi: 10.1186/s13578-021-00613-5 (PMC8157653; doi:10.1186/s13578-021-00613-5)
Supplement: Supplementary file 6 — Additional file 6: Table S5. The numbers and percentages of each cell type in peritoneal fluid of endometriosis (EMs) and control samples. [file 13578_2021_613_MOESM6_ESM.xlsx]

## Sheet: Table S5
Table S5. The numbers and percentages of each cell type in peritoneal fluid of endometriosis (EMs) and control samples. Related to Fig. 1g
Cell type	Numbers in EMs	Percentage in EMs	Numbers in Control	Percentage in Control
Macrophage	5729	0.557296	4858	0.670069
T cell	2097	0.203988	1067	0.147172
Dendritic cell	1331	0.129475	664	0.0915862
Natural killer cell	541	0.0526265	144	0.0198621
Natural killer dendritic cell	90	0.00875486	12	0.00165517
Mast cell	90	0.00875486	167	0.0230345
Plasma cell	45	0.00437743	9	0.00124138
Stem cell	24	0.00233463	5	0.000689655
Epithelial cell	115	0.0111868	75	0.0103448
Undefined cell	218	0.0212062	249	0.0343448
