# Supplementary material for: Cell subtypes and immune dysfunction in peritoneal fluid of endometriosis revealed by single-cell RNA-sequencing
Source: Cell Biosci. 2021 May 26;11:98. doi: 10.1186/s13578-021-00613-5 (PMC8157653; doi:10.1186/s13578-021-00613-5)
Supplement: Supplementary file 7 — Additional file 7: Table S6. List of differential genes in subtypes of macrophages. [file 13578_2021_613_MOESM7_ESM.xlsx]

## Sheet: Table S6
Table S6. List of differential genes in subtypes of macrophages. Related to Fig. 2e
Cluster	Gene	Mean gene expression in this cluster	Log_FC	P Value
Cluster 0	LYPD2	1.22449	3.08191	9.6e-28
Cluster 0	CYP27A1	2.74564	1.97649	1.33e-14
Cluster 0	SAMD4A	1.0317	1.82507	3.12e-12
Cluster 0	FN1	55.3748	1.73478	2.65e-11
Cluster 0	C2	2.26105	1.66554	3.05e-10
Cluster 0	IFI27	3.95728	1.6786	2.58e-09
Cluster 0	ALDH1A1	2.3802	1.41943	2.06e-07
Cluster 0	LINC01094	1.8383	1.40594	2.75e-07
Cluster 0	CYP1B1	3.35389	1.40755	3.13e-07
Cluster 0	SIDT2	1.00947	1.40065	3.56e-07
Cluster 0	LYVE1	15.8156	1.35165	8.16e-07
Cluster 0	CFD	10.7373	1.32388	1.51e-06
Cluster 0	TCN2	1.08415	1.31894	2.39e-06
Cluster 0	TMEM37	1.04629	1.2956	4.15e-06
Cluster 0	TGM2	1.86852	1.27652	5.73e-06
Cluster 0	C1QA	35.9903	1.25944	6.54e-06
Cluster 0	MARCO	20.3335	1.24243	9.09e-06
Cluster 0	CLIP4	1.11055	1.24249	1.2e-05
Cluster 0	C1QB	36.6868	1.2257	1.39e-05
Cluster 0	CLIC4	1.38289	1.22952	1.49e-05
Cluster 0	RNASE2	1.47564	1.22998	1.84e-05
Cluster 0	SDC3	2.50699	1.20679	2.31e-05
Cluster 0	S100A8	45.3864	1.20224	2.32e-05
Cluster 0	SECTM1	1.23179	1.19932	2.9e-05
Cluster 0	C1QC	11.4428	1.09463	0.000188642
Cluster 0	ACP2	1.50621	1.0973	0.00019103
Cluster 0	DOCK5	1.86296	1.07018	0.000309466
Cluster 0	FOLR2	3.4383	1.06578	0.000331938
Cluster 0	CD163	14.3392	1.05797	0.000340913
Cluster 0	CMKLR1	1.50899	1.0535	0.000429829
Cluster 0	ABCA1	2.17178	1.05653	0.000437805
Cluster 0	LILRB5	1.57325	1.05784	0.000447798
Cluster 0	LTA4H	6.93983	1.04397	0.000454741
Cluster 0	GCH1	1.10361	1.03426	0.000635491
Cluster 0	NCF1	3.9875	1.02561	0.000748408
Cluster 0	IFIT3	2.16761	1.0294	0.000821642
Cluster 0	SIGLEC1	2.62962	0.995136	0.00111126
Cluster 0	SULT1A1	1.34329	0.983581	0.00148308
Cluster 0	RNASE1	22.0339	0.96645	0.00179182
Cluster 0	ACSL1	2.66435	0.952275	0.0023531
Cluster 0	MAF	6.45767	0.945355	0.00243165
Cluster 0	DRAM1	4.10213	0.939939	0.00263177
Cluster 0	MGLL	1.19774	0.941457	0.00300465
Cluster 0	NADK	1.11437	0.935339	0.00309994
Cluster 0	PYGL	1.77855	0.931569	0.00314449
Cluster 0	FUCA1	1.2033	0.928984	0.00363267
Cluster 0	DST	3.30213	0.914717	0.00397851
Cluster 0	IFI44L	1.70526	0.921425	0.00412856
Cluster 0	TBC1D1	3.12462	0.905031	0.00446626
Cluster 0	METTL7A	1.82718	0.882393	0.00663475
Cluster 0	SEPP1	2.23326	0.919045	0.00728186
Cluster 0	FCGR3A	17.1279	0.856928	0.00854809
Cluster 0	TNFAIP2	1.98246	0.864599	0.00868082
Cluster 0	IFIT2	1.39331	0.897227	0.00933966
Cluster 0	PSAP	45.1242	0.844847	0.0100882
Cluster 0	PAPSS2	1.34955	0.852137	0.0102799
Cluster 0	P2RX7	1.23804	0.849334	0.0110014
Cluster 0	SGMS1	1.09666	0.846395	0.0111292
Cluster 0	TSPAN4	1.95988	0.841756	0.0114034
Cluster 0	CHST15	1.64759	0.841489	0.011493
Cluster 0	SOD2	3.11455	0.84262	0.0130414
Cluster 0	OAS1	2.00956	0.827334	0.013786
Cluster 0	CTSL	25.4468	0.824485	0.014087
Cluster 0	IL6ST	1.23908	0.825802	0.0148464
Cluster 0	FMNL2	2.06861	0.817581	0.0157909
Cluster 0	GLMP	1.36761	0.815186	0.0166561
Cluster 0	TSPAN14	1.73756	0.809136	0.0176198
Cluster 0	ARHGEF3	1.1842	0.809856	0.0178938
Cluster 0	MTSS1	1.62501	0.787755	0.0236291
Cluster 0	STK10	2.29301	0.781294	0.0246622
Cluster 0	PRNP	2.74633	0.780145	0.024752
Cluster 0	BMP2K	3.83083	0.77844	0.025033
Cluster 0	VSIG4	7.96527	0.777001	0.025204
Cluster 0	SLC35F6	1.34156	0.781769	0.0252398
Cluster 0	OAS3	1.06296	0.784958	0.0253085
Cluster 0	LACC1	1.04455	0.7788	0.0273284
Cluster 0	MX2	1.336	0.774875	0.0291325
Cluster 0	ALDH2	2.45524	0.756865	0.0329796
Cluster 0	NPL	3.32124	0.755741	0.0334522
Cluster 0	SLC11A1	2.8172	0.756263	0.0335478
Cluster 0	CD28	1.00391	0.753273	0.0399239
Cluster 0	CRIP1	2.02936	0.741941	0.0429424
Cluster 0	SNX24	1.30751	0.736562	0.0436012
Cluster 1	VCAN	11.8383	3.2106	1.377e-34
Cluster 1	APOBEC3A	2.11444	3.11244	6.41587e-31
Cluster 1	PLAC8	2.23206	2.10432	3.81776e-14
Cluster 1	CD300E	1.73478	1.80907	1.58938e-10
Cluster 1	FCN1	20.9055	1.5574	5.82014e-08
Cluster 1	SELL	1.14123	1.5796	1.0717e-07
Cluster 1	RETN	7.18618	1.53114	1.34698e-07
Cluster 1	CD93	1.35876	1.51562	2.9467e-07
Cluster 1	FAM101B	1.30336	1.46109	1.31012e-06
Cluster 1	LYZ	37.3233	1.36715	4.58681e-06
Cluster 1	CD36	6.52815	1.32591	1.1865e-05
Cluster 1	TNFSF10	1.65622	1.33886	1.63049e-05
Cluster 1	RBP7	1.74069	1.31182	1.81859e-05
Cluster 1	BST1	1.13624	1.28509	3.04141e-05
Cluster 1	DUSP6	5.18119	1.26133	4.1782e-05
Cluster 1	CD52	10.475	1.20882	0.000109051
Cluster 1	STXBP2	2.4237	1.17655	0.000194999
Cluster 1	ASGR1	1.68937	1.1205	0.000540293
Cluster 1	LYST	1.44141	1.12239	0.000550184
Cluster 1	RNF141	2.75386	1.08542	0.000889238
Cluster 1	S100A9	80.5585	1.06341	0.00124004
Cluster 1	C10orf54	1.19891	0.991564	0.00408254
Cluster 1	CX3CR1	1.62852	1.00046	0.00413036
Cluster 1	LILRB1	1.81335	0.975639	0.0047798
Cluster 1	SERPINA1	4.98682	0.936389	0.00762453
Cluster 1	RCBTB2	1.74932	0.934273	0.00839811
Cluster 1	TXNIP	24.5799	0.908453	0.010798
Cluster 1	FAM65B	0.569027	0.943248	0.0113167
Cluster 1	S100A8	41.9468	0.895365	0.0139583
Cluster 1	FPR1	1.56448	0.862807	0.0213423
Cluster 1	MNDA	12.297	0.852204	0.0223589
Cluster 1	TLR2	1.74023	0.820041	0.0344327
Cluster 1	FGL2	8.1989	0.813548	0.035329
Cluster 1	MPEG1	3.00227	0.808867	0.0384971
Cluster 1	HCST	7.88555	0.7922	0.0455788
Cluster 1	OLR1	1.20118	0.822443	0.04714
Cluster 3	OTOA	0.422556	2.84277	4.77288e-21
Cluster 3	KCNJ5	0.203068	2.85561	1.84473e-19
Cluster 3	RAB42	0.60154	2.5942	1.25368e-18
Cluster 3	RP11-843A23.1	0.0919551	3.09028	4.05607e-18
Cluster 3	LGI2	0.119323	2.83192	2.089e-14
Cluster 3	HSD17B14	0.108923	2.55085	2.089e-14
Cluster 3	KITLG	0.348116	2.35609	2.76601e-14
Cluster 3	CCL18	0.268202	4.33032	5.46207e-14
Cluster 3	LGMN	11.6761	2.14462	1.22133e-13
Cluster 3	TMIGD3	0.614676	2.29651	3.12247e-13
Cluster 3	GPNMB	5.4248	2.05964	2.09151e-12
Cluster 3	EPAS1	0.223867	2.17669	8.64308e-12
Cluster 3	IGF1	0.131364	2.51823	1.43907e-11
Cluster 3	SLC40A1	1.87359	2.14362	1.57849e-11
Cluster 3	FBLN5	0.120965	2.37279	3.03877e-11
Cluster 3	PMP22	0.661748	2.05835	3.05191e-11
Cluster 3	BNC2	0.11166	2.33326	3.12375e-11
Cluster 3	ZBED3-AS1	0.0678716	2.42868	6.02321e-11
Cluster 3	FGF13	0.0322938	3.0307	6.32581e-11
Cluster 3	GNG12	0.145596	2.16514	6.50991e-11
Cluster 3	APOE	7.42373	2.05329	6.79551e-11
Cluster 3	ABLIM3	0.0722504	2.38854	7.2644e-11
Cluster 3	NUPR1	0.389167	2.3702	1.47884e-10
Cluster 3	CCL13	0.114397	2.93898	4.4115e-10
Cluster 3	NQO1	0.110565	2.23704	5.46103e-10
Cluster 3	ANKRD29	0.0525458	2.78342	7.97003e-10
Cluster 3	APOC1	6.66729	1.91801	7.97003e-10
Cluster 3	HSD3B7	0.228793	1.95131	8.28151e-10
Cluster 3	TSPAN13	0.0733451	2.88651	8.48428e-10
Cluster 3	PIR	0.11987	1.97507	5.23303e-09
Cluster 3	TRIM47	0.235361	1.88268	5.79789e-09
Cluster 3	HRH1	0.358515	1.82199	1.16713e-08
Cluster 3	IGFBP4	0.162016	1.94025	1.29895e-08
Cluster 3	SLC22A23	0.0443355	2.73661	1.70152e-08
Cluster 3	ENPP2	0.12808	2.02987	1.75124e-08
Cluster 3	PLTP	2.6251	1.72809	2.30987e-08
Cluster 3	SEPP1	3.57257	1.78621	2.42353e-08
Cluster 3	MRO	0.288454	1.78146	2.71356e-08
Cluster 3	RP13-884E18.2	0.0311991	2.46332	3.88779e-08
Cluster 3	PKD2L1	0.0634928	2.07434	4.24363e-08
Cluster 3	BBS5	0.0689663	2.26666	5.00505e-08
Cluster 3	IL2RA	0.0569246	2.46254	6.39727e-08
Cluster 3	CD209	0.383694	1.73602	7.40176e-08
Cluster 3	DAB2	18.2164	1.65127	8.6249e-08
Cluster 3	EYA2	0.0333885	2.4801	9.62012e-08
Cluster 3	FSCN1	1.02847	1.69506	9.74932e-08
Cluster 3	RBP4	0.106186	1.89619	1.04911e-07
Cluster 3	SLC7A8	1.91737	1.64733	1.27646e-07
Cluster 3	HS3ST2	0.0197047	5.95775	1.42213e-07
Cluster 3	KCNMA1	0.126986	1.98313	1.67228e-07
Cluster 3	VAT1	1.02574	1.6456	1.85482e-07
Cluster 3	NEURL2	0.0519984	2.17675	2.04877e-07
Cluster 3	CD28	1.59827	1.6077	4.00018e-07
Cluster 3	ABCA1	3.02083	1.58816	4.62241e-07
Cluster 3	CD59	1.38754	1.59823	4.90029e-07
Cluster 3	RPS6KA2	0.224962	1.67103	4.90718e-07
Cluster 3	METTL7B	0.0328411	2.19791	8.10707e-07
Cluster 3	KLHDC8B	0.588951	1.60354	8.133e-07
Cluster 3	CTSD	20.8229	1.53695	1.01828e-06
Cluster 3	CXCL12	0.0503564	2.15817	1.02399e-06
Cluster 3	GYPC	2.36784	1.55094	1.05126e-06
Cluster 3	TNFRSF21	0.22113	1.61566	1.65331e-06
Cluster 3	ATP6V0D2	0.00766293	4.65519	1.67835e-06
Cluster 3	MAMDC2	0.048167	2.23914	1.69114e-06
Cluster 3	NRP2	1.72525	1.52532	1.7548e-06
Cluster 3	PLA2G7	0.992896	1.55863	1.75814e-06
Cluster 3	HMOX1	11.9602	1.52424	2.30086e-06
Cluster 3	GDF15	0.144501	1.78692	3.65591e-06
Cluster 3	IFITM10	0.0782713	1.7483	3.82556e-06
Cluster 3	UAP1L1	0.267108	1.53903	3.91338e-06
Cluster 3	ELL2	0.614676	1.50913	4.17168e-06
Cluster 3	SULT1C2	0.0142311	2.84022	4.28338e-06
Cluster 3	FABP4	0.989612	2.21392	4.34372e-06
Cluster 3	RAB3IL1	0.866458	1.48486	5.20919e-06
Cluster 3	GAPLINC	0.010947	3.26614	5.37745e-06
Cluster 3	AMDHD2	0.90532	1.47417	5.89531e-06
Cluster 3	CTSL	36.678	1.45165	5.95519e-06
Cluster 3	SPIRE1	0.30597	1.50109	6.04922e-06
Cluster 3	RP11-90P13.1	0.0864816	1.66315	7.28668e-06
Cluster 3	S1PR1	0.345379	1.49366	7.62798e-06
Cluster 3	MAN1C1	0.402851	1.46969	8.22259e-06
Cluster 3	COLEC12	2.66287	1.44527	8.33251e-06
Cluster 3	PPIC	0.0218941	2.44288	8.77607e-06
Cluster 3	MGLL	1.63549	1.44069	9.64956e-06
Cluster 3	FRMD4A	0.840185	1.45674	9.77024e-06
Cluster 3	MAPK13	0.296665	1.47849	1.02713e-05
Cluster 3	ADAMTS2	0.0301044	2.03209	1.07091e-05
Cluster 3	AC004988.1	0.0120417	2.94993	1.12592e-05
Cluster 3	RP13-870H17.3	0.0120417	2.94993	1.12592e-05
Cluster 3	SMPDL3A	0.651349	1.45648	1.15626e-05
Cluster 3	GTF2IRD1	0.0372199	1.90262	1.15626e-05
Cluster 3	DHDH	0.0935972	1.66149	1.17213e-05
Cluster 3	FABP3	0.180626	1.51659	1.37855e-05
Cluster 3	ADORA3	0.699516	1.4361	1.57389e-05
Cluster 3	CELSR1	0.0224414	2.51612	1.72769e-05
Cluster 3	ITSN1	1.66176	1.39836	2.04772e-05
Cluster 3	SLC1A3	0.533121	1.44314	2.16361e-05
Cluster 3	ANGPTL4	0.020252	2.77383	2.25891e-05
Cluster 3	EGFL7	0.0941445	1.66985	2.30737e-05
Cluster 3	PRR5	0.390809	1.39826	2.67071e-05
Cluster 3	MPP1	4.24854	1.36977	2.86659e-05
Cluster 3	EEPD1	0.297212	1.41931	2.92587e-05
Cluster 3	SCIN	0.691853	1.43667	3.08867e-05
Cluster 3	RRAGD	0.671053	1.39389	3.18079e-05
Cluster 3	RNF150	0.00985233	3.41126	3.39526e-05
Cluster 3	HTRA4	0.0596614	1.71374	3.44124e-05
Cluster 3	CRHBP	0.0563772	1.72082	3.66359e-05
Cluster 3	CCL2	3.70667	1.41104	3.68761e-05
Cluster 3	OSGIN1	0.228246	1.4204	4.06516e-05
Cluster 3	PLPP3	0.730167	1.38441	4.30274e-05
Cluster 3	EPB41L1	0.0207994	2.5312	4.34874e-05
Cluster 3	AC079767.4	0.0383146	1.79651	4.93274e-05
Cluster 3	EDNRB	0.10947	1.59629	5.10202e-05
Cluster 3	SLCO2B1	2.3153	1.34215	5.33822e-05
Cluster 3	ABCG1	0.242477	1.40658	5.66852e-05
Cluster 3	VCAM1	0.0634928	2.21494	5.73648e-05
Cluster 3	MTUS1	0.116039	1.60036	6.06071e-05
Cluster 3	MFHAS1	0.912436	1.34629	6.39937e-05
Cluster 3	PRLR	0.219488	1.39372	7.98591e-05
Cluster 3	LHFPL2	2.16806	1.31985	8.56115e-05
Cluster 3	LILRB5	1.9316	1.31176	0.00010915
Cluster 3	CHST7	0.0853869	1.49345	0.000109791
Cluster 3	HSF4	0.0525458	1.62029	0.000124346
Cluster 3	EPDR1	0.0448829	1.62084	0.000134782
Cluster 3	CYP19A1	0.0246308	2.02393	0.000147398
Cluster 3	B3GNT7	0.0273676	1.89716	0.00015441
Cluster 3	NPC1	0.566509	1.31321	0.00015633
Cluster 3	CABLES1	0.0771766	1.50001	0.000156957
Cluster 3	RNASE1	27.6177	1.2766	0.00016409
Cluster 3	RCN3	0.732904	1.29711	0.00017292
Cluster 3	LINC00891	0.118775	1.37693	0.000177459
Cluster 3	NRP1	3.3799	1.26717	0.000202821
Cluster 3	PLD6	0.0383146	1.66283	0.00021071
Cluster 3	GSDMA	0.10126	1.40889	0.000212304
Cluster 3	CTSB	53.5091	1.25456	0.000218162
Cluster 3	GREB1	0.00875763	3.2508	0.000241862
Cluster 3	TTYH3	3.83858	1.25208	0.000248939
Cluster 3	SLC2A5	0.5271	1.28687	0.000308944
Cluster 3	CMBL	0.0372199	1.6216	0.000329351
Cluster 3	TM4SF19	0.00875763	2.96129	0.000354088
Cluster 3	IDH1	2.97212	1.23036	0.000375882
Cluster 3	RARRES1	0.0328411	2.07417	0.000375882
Cluster 3	AIFM2	0.0443355	1.53094	0.000379742
Cluster 3	PRELID3A	0.0426934	1.58176	0.00041143
Cluster 3	CCDC141	0.0366726	1.7483	0.00044593
Cluster 3	CHST13	0.0864816	1.39821	0.00044593
Cluster 3	HAMP	1.17681	1.3249	0.000451834
Cluster 3	NR1H3	0.965529	1.23187	0.00048553
Cluster 3	SLC36A1	0.494259	1.24055	0.000501702
Cluster 3	RP11-350G8.5	0.0224414	1.79484	0.000561259
Cluster 3	SLC48A1	0.292286	1.23426	0.000578617
Cluster 3	ALDH1A1	2.41656	1.19846	0.000707215
Cluster 3	SUCNR1	0.981402	1.20522	0.000756276
Cluster 3	RND3	0.20471	1.33904	0.000757081
Cluster 3	GNG11	0.0503564	1.49738	0.000775201
Cluster 3	CALM3	9.42047	1.17748	0.000781112
Cluster 3	PLAU	0.394641	1.22086	0.000802319
Cluster 3	RP11-861E21.2	0.0164206	1.96553	0.0008249
Cluster 3	SDS	0.335527	1.30533	0.000856474
Cluster 3	SLC38A7	0.817196	1.18648	0.000928255
Cluster 3	WBP5	0.514511	1.20218	0.000962238
Cluster 3	ANK2	0.0103997	2.7483	0.000965177
Cluster 3	HOXB5	0.0125891	2.16333	0.00104145
Cluster 3	NPL	4.30766	1.16103	0.00104606
Cluster 3	RIMS3	0.0383146	1.49432	0.00113567
Cluster 3	PLIN2	6.52991	1.16316	0.00113685
Cluster 3	AP2A2	2.84513	1.15543	0.00117877
Cluster 3	COL4A2-AS2	0.00383146	5.33326	0.00118896
Cluster 3	PER3	0.243024	1.21057	0.00121638
Cluster 3	ARMC9	0.0136838	2.0795	0.00124371
Cluster 3	GM2A	1.11058	1.1575	0.00136761
Cluster 3	ITGA9	0.146143	1.21944	0.00137309
Cluster 3	APPL2	0.486596	1.15149	0.00137309
Cluster 3	PPP1R14C	0.00821028	2.63282	0.00145233
Cluster 3	GLUL	23.9039	1.13574	0.00151374
Cluster 3	FAM174B	0.0153259	2.33326	0.00158362
Cluster 3	FAM20C	2.2436	1.13883	0.00159512
Cluster 3	TMEM37	1.07993	1.13902	0.00182789
Cluster 3	SDC3	2.65575	1.12336	0.00206388
Cluster 3	TNS1	0.476743	1.13062	0.00206388
Cluster 3	HOXB7	0.0738925	1.3873	0.00206388
Cluster 3	TTN	0.103449	1.34853	0.00208485
Cluster 3	MMP19	0.0569246	1.40365	0.00216647
Cluster 3	MITF	0.933235	1.12678	0.0022847
Cluster 3	SLC2A8	0.276413	1.13634	0.00232358
Cluster 3	ABCG2	0.0257255	1.91822	0.0023248
Cluster 3	GCLM	0.426387	1.12201	0.00233711
Cluster 3	BMP2	0.0875763	1.30223	0.00237085
Cluster 3	RGL3	0.0142311	1.91822	0.0023779
Cluster 3	BCAT1	2.09855	1.11189	0.00238001
Cluster 3	ACP5	0.527647	1.1483	0.00239752
Cluster 3	GPR34	1.7778	1.11506	0.00241047
Cluster 3	CNRIP1	0.400662	1.11961	0.00242801
Cluster 3	CD276	0.304875	1.13207	0.00248495
Cluster 3	GLMP	1.68201	1.10418	0.00264572
Cluster 3	ASAH1	5.62623	1.09702	0.00264852
Cluster 3	PPARG	0.600992	1.12405	0.00265433
Cluster 3	RP11-582J16.4	0.048167	1.39114	0.00268649
Cluster 3	SORBS3	0.553373	1.12273	0.00272206
Cluster 3	FAM89A	0.206899	1.13776	0.00273367
Cluster 3	SPARC	0.0837448	1.27362	0.00291324
Cluster 3	FABP5	27.0556	1.09675	0.00292948
Cluster 3	SLC7A11	0.01861	3.07022	0.00299114
Cluster 3	ABCC5	1.24632	1.09503	0.00313368
Cluster 3	PITHD1	1.29668	1.0904	0.0033081
Cluster 3	TBX1	0.0268202	1.50138	0.00334583
Cluster 3	CREG1	5.13799	1.07968	0.00336518
Cluster 3	CRYBB1	0.336621	1.09622	0.00343327
Cluster 3	RP11-680A11.5	0.183363	1.13125	0.00355289
Cluster 3	TFCP2L1	0.0623981	1.29001	0.00367296
Cluster 3	DNASE2	0.986875	1.08685	0.00377806
Cluster 3	DENND2D	0.621792	1.09142	0.00380211
Cluster 3	FTL	796.866	1.0677	0.00380211
Cluster 3	CD163L1	0.0415987	1.41022	0.00383639
Cluster 3	RP11-598F7.3	0.711557	1.10312	0.00388407
Cluster 3	B3GNT2	1.13849	1.07874	0.00390013
Cluster 3	ADIRF	0.049809	1.48178	0.00408302
Cluster 3	IGF2BP3	0.0656822	1.22422	0.00429464
Cluster 3	SLC26A11	0.169679	1.11817	0.00462537
Cluster 3	TNS3	0.934877	1.06973	0.00467329
Cluster 3	VEGFB	0.782166	1.07401	0.00469084
Cluster 3	C8orf46	0.0169679	1.6894	0.00474975
Cluster 3	GNPDA1	2.56161	1.05418	0.00489436
Cluster 3	UGCG	0.827596	1.07269	0.00493571
Cluster 3	FAH	0.238098	1.08185	0.00511504
Cluster 3	STAB1	4.78769	1.04841	0.00517506
Cluster 3	MERTK	0.999464	1.06196	0.00520622
Cluster 3	P2RY1	0.259992	1.07579	0.00543676
Cluster 3	ITLN1	0.199236	1.15152	0.00552387
Cluster 3	RP11-829H16.3	0.00656822	2.86377	0.00552387
Cluster 3	SPTBN5	0.10947	1.14196	0.00554973
Cluster 3	CCDC80	0.048167	1.40811	0.00559528
Cluster 3	SNX24	1.61797	1.04719	0.00559528
Cluster 3	SPP1	6.47627	1.19656	0.00569723
Cluster 3	DNAJC5B	0.0613034	1.24055	0.00573491
Cluster 3	DCSTAMP	0.0120417	1.90262	0.00576661
Cluster 3	TSPAN4	2.31201	1.04205	0.00579405
Cluster 3	RP11-733O18.1	0.151069	1.09385	0.00590418
Cluster 3	C1S	0.00985233	2.41126	0.00590418
Cluster 3	SLC38A6	0.919004	1.04469	0.00619849
Cluster 3	AC109826.1	0.0919551	1.16049	0.00629116
Cluster 3	HHIPL1	0.0191573	1.57245	0.00659988
Cluster 3	PEX11G	0.068419	1.17611	0.0066735
Cluster 3	SGK1	1.34484	1.05907	0.00679359
Cluster 3	GAS2L3	0.482217	1.03309	0.00686963
Cluster 3	JAKMIP2	0.0656822	1.29793	0.00697066
Cluster 3	DOCK6	0.0153259	1.73181	0.00703417
Cluster 3	RP3-414A15.10	0.0164206	1.6436	0.00719221
Cluster 3	SHB	0.0273676	1.4511	0.00747833
Cluster 3	TESK2	0.102355	1.13965	0.00755519
Cluster 3	MCOLN1	2.09964	1.02061	0.00755519
Cluster 3	RASL10A	0.048167	1.24675	0.00755519
Cluster 3	FUCA1	1.35743	1.02571	0.00784417
Cluster 3	MIR155HG	0.149974	1.10563	0.00784417
Cluster 3	ME2	3.5348	1.00959	0.00857821
Cluster 3	MAF	7.16757	1.0064	0.0088079
Cluster 3	MMD	1.09908	1.01781	0.0088079
Cluster 3	RASGRP3	0.245214	1.03792	0.00888342
Cluster 3	FNIP2	1.64096	1.01181	0.00888342
Cluster 3	PLA2G15	1.20089	1.01304	0.00888342
Cluster 3	EMP1	2.88181	1.01265	0.00893238
Cluster 3	MPP5	0.229888	1.03273	0.00909808
Cluster 3	C22orf29	0.131364	1.08124	0.00918595
Cluster 3	NOL3	0.0727978	1.14196	0.00958448
Cluster 3	DENND4C	0.75644	1.01488	0.0095898
Cluster 3	RP11-38M8.1	0.0207994	1.46891	0.0101315
Cluster 3	LRP12	0.25835	1.0242	0.0102948
Cluster 3	PLD3	1.80955	0.998561	0.0104175
Cluster 3	ME1	0.8681	1.00933	0.010498
Cluster 3	VWA5A	0.0919551	1.16808	0.01054
Cluster 3	DLGAP1	0.00711557	2.33326	0.0105913
Cluster 3	GRAMD4	0.539142	1.01367	0.0106184
Cluster 3	ANXA4	4.18067	0.991114	0.01073
Cluster 3	PLD1	0.155995	1.04605	0.0107946
Cluster 3	SDSL	0.634928	1.0081	0.0108736
Cluster 3	SLC25A34	0.059114	1.18855	0.0109484
Cluster 3	EPHX1	0.152711	1.05315	0.0109484
Cluster 3	SLC18B1	0.205804	1.02595	0.0109484
Cluster 3	AK1	0.0519984	1.17675	0.0110615
Cluster 3	GPX3	0.103449	1.08933	0.0112487
Cluster 3	ZC3H12C	0.141217	1.07162	0.0113891
Cluster 3	SLC23A2	0.299949	0.997209	0.0124128
Cluster 3	CALU	1.75372	0.981835	0.0124213
Cluster 3	MT1G	0.358515	1.54998	0.0124632
Cluster 3	C10orf35	0.0311991	1.28435	0.0125607
Cluster 3	RENBP	0.467986	0.977352	0.0126253
Cluster 3	ENPP4	0.339905	0.989234	0.012844
Cluster 3	NDFIP2	0.0552825	1.17279	0.0130793
Cluster 3	BHLHB9	0.020252	1.53679	0.0132567
Cluster 3	AATK	0.0509037	1.18049	0.0132567
Cluster 3	SIGLEC1	2.81448	0.974387	0.0132567
Cluster 3	HPGDS	0.281339	1.06092	0.0133187
Cluster 3	ALDH4A1	0.0903131	1.07167	0.0133649
Cluster 3	LAMP1	4.33284	0.967998	0.0137972
Cluster 3	PGBD1	0.0421461	1.21778	0.0139421
Cluster 3	LRRC2	0.0279149	1.47911	0.0140661
Cluster 3	MEGF10	0.00273676	4.91822	0.0141129
Cluster 3	SCAMP5	0.0426934	1.17761	0.0150219
Cluster 3	FEZ1	0.0377673	1.31279	0.0150686
Cluster 3	SV2B	0.00602087	2.45879	0.0151523
Cluster 3	PEPD	2.25947	0.962076	0.0154709
Cluster 3	SCARB1	0.414893	0.961635	0.0155719
Cluster 3	MTSS1	1.88453	0.961109	0.0161348
Cluster 3	RHOU	1.14232	0.965898	0.0162317
Cluster 3	CR1	0.746588	0.969867	0.0164106
Cluster 3	HES1	0.0733451	1.1669	0.0171808
Cluster 3	C12orf4	0.791471	0.965215	0.0171808
Cluster 3	ABHD12	0.688569	0.965985	0.0171808
Cluster 3	FOLR2	3.54027	0.953838	0.0173414
Cluster 3	CAV1	0.00656822	2.44874	0.0174707
Cluster 3	SPTLC3	0.0290096	1.40165	0.0175481
Cluster 3	GALM	1.34867	0.957	0.017602
Cluster 3	HOXB6	0.0514511	1.15492	0.0176807
Cluster 3	TBC1D2	0.694042	0.961497	0.018283
Cluster 3	PC	0.0410514	1.1718	0.018283
Cluster 3	CLN6	0.600992	0.964575	0.018283
Cluster 3	MPPED2	0.0142311	1.66188	0.0191367
Cluster 3	GBA	1.19542	0.946138	0.0195971
Cluster 3	ENOSF1	0.298854	0.957997	0.0195971
Cluster 3	ZNF114	0.0207994	1.37073	0.0201069
Cluster 3	LRRC39	0.00985233	2.33326	0.0203414
Cluster 3	DHRS3	1.18392	0.944374	0.0203642
Cluster 3	SPINK6	0.0114944	1.83849	0.0204268
Cluster 3	DNAJC25	0.152711	0.9929	0.0204268
Cluster 3	AP1B1	2.52822	0.93708	0.0204268
Cluster 3	GPER1	0.00602087	2.45879	0.0210247
Cluster 3	CD200R1	0.5375	0.956328	0.0213654
Cluster 3	BCL2L1	0.733451	0.94633	0.0214038
Cluster 3	FXYD6	0.238098	0.959336	0.021434
Cluster 3	BLVRB	10.7374	0.928868	0.0214755
Cluster 3	CTD-2376I4.2	0.00930498	1.85933	0.0214852
Cluster 3	PI4K2A	0.837448	0.942333	0.0215337
Cluster 3	LONRF3	0.0788187	1.06608	0.0219345
Cluster 3	GPR85	0.0547352	1.12111	0.0221177
Cluster 3	PTPRM	0.068419	1.06736	0.0229332
Cluster 3	NINJ1	1.99455	0.927901	0.0233841
Cluster 3	ZFYVE26	0.279149	0.937048	0.0234345
Cluster 3	ACSM5	0.0191573	1.41572	0.0234345
Cluster 3	RGCC	0.655728	0.992443	0.0239053
Cluster 3	CIPC	0.227151	0.946235	0.0240062
Cluster 3	TGFB2	0.0580193	1.12053	0.0251398
Cluster 3	ZNF649-AS1	0.00273676	3.91822	0.0253486
Cluster 3	SGPL1	0.62836	0.931941	0.0253898
Cluster 3	SNX8	0.415987	0.916327	0.025419
Cluster 3	CD68	13.4523	0.912297	0.0256057
Cluster 3	NAGLU	0.374389	0.917958	0.0256733
Cluster 3	RGL1	2.41108	0.917648	0.0259565
Cluster 3	TDP2	0.749872	0.926929	0.0259565
Cluster 3	TFAP2C	0.00328411	4.14061	0.0265233
Cluster 3	PLA2R1	0.00218941	4.65519	0.026741
Cluster 3	CHRNB4	0.00218941	4.65519	0.026741
Cluster 3	MALL	0.00766293	1.99222	0.0268973
Cluster 3	HOXB8	0.00383146	3.01133	0.0279251
Cluster 3	TEX14	0.00383146	3.01133	0.0279251
Cluster 3	TWF1	0.72962	0.920792	0.0281707
Cluster 3	C2	1.83855	0.917416	0.0281951
Cluster 3	RP11-452F19.3	0.240835	0.923137	0.0283925
Cluster 3	DOCK4	0.968813	0.916288	0.0286692
Cluster 3	SNHG12	0.243024	0.926349	0.0288752
Cluster 3	STARD13	0.324032	0.91397	0.0295909
Cluster 3	RHBDD3	0.179531	0.935314	0.0298831
Cluster 3	GSTM4	0.0328411	1.18718	0.030443
Cluster 3	DEXI	0.188289	0.927661	0.0304523
Cluster 3	CD22	0.0372199	1.175	0.0308635
Cluster 3	PLXND1	1.1478	0.904789	0.0310658
Cluster 3	UCP2	6.51184	0.895305	0.031328
Cluster 3	MYO7A	0.558846	0.914696	0.0316496
Cluster 3	RP11-588H23.3	0.0114944	1.7483	0.0316496
Cluster 3	TUBB2A	0.220035	0.921805	0.0333581
Cluster 3	RP11-356N1.2	0.124249	0.94698	0.0336387
Cluster 3	PTCRA	0.0120417	1.57142	0.0338308
Cluster 3	OAZ3	0.0552825	1.07495	0.0338558
Cluster 3	NRAV	0.0487143	1.06356	0.0342391
Cluster 3	RP13-884E18.4	0.0120417	1.60889	0.0346006
Cluster 3	AC240274.1	0.0667769	1.02785	0.0352465
Cluster 3	TREML1	0.0645875	1.01862	0.0354614
Cluster 3	NCEH1	1.53477	0.886365	0.036597
Cluster 3	PMFBP1	0.159827	0.931826	0.0366581
Cluster 3	RAB20	0.718126	0.89587	0.0366684
Cluster 3	LSR	0.0273676	1.2375	0.0367345
Cluster 3	DACT1	0.00875763	1.77687	0.0372655
Cluster 3	MGAT4A	1.127	0.886617	0.0382504
Cluster 3	ITGB5	1.64041	0.881987	0.0382504
Cluster 3	SCARB2	4.06026	0.875614	0.038647
Cluster 3	DCN	0.00602087	2.45879	0.038647
Cluster 3	C4BPB	0.0706084	1.01578	0.0402178
Cluster 3	TSNAX-DISC1	0.00328411	3.14061	0.0408393
Cluster 3	CCDC89	0.00328411	3.14061	0.0408393
Cluster 3	LIPA	10.2836	0.868247	0.0413256
Cluster 3	TREM2	2.83747	0.872487	0.0418373
Cluster 3	SFMBT2	0.243024	0.899699	0.0418742
Cluster 3	PRR5L	0.369462	0.876935	0.0420333
Cluster 3	ZNF358	0.250687	0.880988	0.0446038
Cluster 3	IFI27	3.20967	0.920714	0.0447971
Cluster 3	SGTB	1.26274	0.869515	0.0450361
Cluster 3	SH3GL1	0.469081	0.857714	0.0451025
Cluster 3	CCDC106	0.105639	0.927547	0.0451707
Cluster 3	RBP1	0.0125891	1.59629	0.0455798
Cluster 3	CCND1	1.80955	0.868799	0.046516
Cluster 3	DFNA5	0.173511	0.892925	0.0465274
Cluster 3	TECTA	0.00547352	2.20773	0.0479395
Cluster 3	CARD14	0.0415987	1.06866	0.0479395
Cluster 3	SLC46A1	0.594971	0.873345	0.0479443
Cluster 3	CYFIP1	4.00935	0.854444	0.048529
Cluster 3	PAFAH2	0.208541	0.877264	0.0498708
Cluster 6	CD1C	6.25228	4.56367	1.15767e-66
Cluster 6	FCER1A	7.42036	4.55891	1.28011e-65
Cluster 6	CD1E	1.12194	4.7095	1.30926e-60
Cluster 6	RP11-404O13.5	1.34171	4.10786	1.48708e-51
Cluster 6	PKIB	1.91393	2.89176	2.58723e-25
Cluster 6	GPAT3	1.58167	2.77151	3.49267e-23
Cluster 6	LGALS2	1.42362	2.74698	6.12257e-22
Cluster 6	HLA-DQA1	52.8072	2.45557	1.41793e-18
Cluster 6	CD1D	1.2846	2.24692	1.22635e-14
Cluster 6	CKLF	7.24443	2.19558	2.48125e-14
Cluster 6	HLA-DPB1	70.0452	2.15632	6.38362e-14
Cluster 6	HLA-DQB1	30.4584	2.12979	1.64288e-13
Cluster 6	HLA-DQA2	4.2974	2.00517	3.46797e-11
Cluster 6	GPR183	2.89223	1.95913	8.04554e-11
Cluster 6	CCND2	1.36767	1.94185	1.16549e-10
Cluster 6	CD2	0.904472	2.05181	1.83565e-10
Cluster 6	HLA-DRB1	76.3967	1.88947	1.87873e-10
Cluster 6	FCGR2B	3.34678	1.83592	1.06432e-09
Cluster 6	HLA-DPA1	78.6187	1.80509	1.71159e-09
Cluster 6	HLA-DRA	197.011	1.76042	5.40808e-09
Cluster 6	ALOX5AP	6.87468	1.74253	1.22913e-08
Cluster 6	ENHO	2.9453	1.6768	1.06627e-07
Cluster 6	LSP1	3.13739	1.63485	1.38836e-07
Cluster 6	ITGA4	1.36305	1.6539	1.39504e-07
Cluster 6	CLEC10A	10.023	1.59255	2.87068e-07
Cluster 6	CD9	1.91623	1.56665	1.5652e-06
Cluster 6	PPA1	2.45788	1.43415	9.7065e-06
Cluster 6	PHACTR1	1.13867	1.44701	1.05241e-05
Cluster 6	IL2RG	0.988689	1.39719	3.15099e-05
Cluster 6	HLA-DRB5	34.2523	1.35389	3.35596e-05
Cluster 6	SPINT2	1.59494	1.35172	4.37217e-05
Cluster 6	HLA-DMA	10.6823	1.30602	8.06043e-05
Cluster 6	GAPT	1.4265	1.29894	0.000121872
Cluster 6	CST3	102.959	1.26398	0.000160243
Cluster 6	IFITM2	3.71076	1.27253	0.000160943
Cluster 6	JAML	2.24907	1.27556	0.000163214
Cluster 6	BASP1	2.36213	1.26263	0.000203924
Cluster 6	CPVL	7.52073	1.19752	0.0004803
Cluster 6	PTPRE	3.88208	1.08384	0.00259461
Cluster 6	HDAC9	1.09021	1.09376	0.00261568
Cluster 6	BTG2	1.84471	1.08564	0.00301602
Cluster 6	CD74	86.1585	1.05864	0.00338954
Cluster 6	RAB11FIP1	1.50265	1.05211	0.00435731
Cluster 6	RP6-159A1.4	1.01868	1.05508	0.0047284
Cluster 6	RGS18	1.06079	1.04765	0.0048835
Cluster 6	CCDC50	1.73972	1.02633	0.00580445
Cluster 6	LIMD2	1.8747	1.02016	0.00625094
Cluster 6	CX3CR1	1.71146	1.02743	0.00685358
Cluster 6	IGSF6	4.36258	0.982162	0.00958032
Cluster 6	IFITM3	8.9034	0.972572	0.0105616
Cluster 6	RGS2	1.01234	1.00954	0.0106885
Cluster 6	ARL4C	4.16646	0.957278	0.0129934
Cluster 6	CAPG	1.52514	0.960994	0.0136946
Cluster 6	SQLE	1.4242	0.964972	0.0137756
Cluster 6	CD52	9.58752	0.940086	0.0156835
Cluster 6	RPS4X	41.9155	0.922082	0.0176855
Cluster 6	2020-09-06	1.57706	0.928819	0.0181351
Cluster 6	RGS10	2.91819	0.923633	0.0183844
Cluster 6	C15orf48	0.753919	1.06235	0.0212124
Cluster 6	RPL5	21.1461	0.901289	0.022125
Cluster 6	FAM129A	1.4242	0.886992	0.0291193
Cluster 6	RPS18	63.6268	0.874841	0.0291447
Cluster 6	ENTPD1	1.23961	0.878398	0.0312887
Cluster 6	HACD4	1.32902	0.874182	0.0321764
Cluster 6	EEF1B2	18.8774	0.862906	0.0329953
Cluster 6	LMNB1	0.496075	0.8593	0.0376355
Cluster 6	SELL	0.866401	0.878715	0.0379184
Cluster 6	ZFP36L2	6.26093	0.845412	0.0406647
Cluster 6	RPS23	53.2145	0.829847	0.0448163
Cluster 6	RPL26	46.8018	0.828662	0.0453842
Cluster 6	FAM65B	0.564718	0.863231	0.0462814
Cluster 6	RPS3	26.1766	0.820456	0.0490765
Cluster 6	CYTIP	1.27018	0.829996	0.0496044
Cluster 7	C3	1.34314	3.03871	6.62786e-21
Cluster 7	FCGBP	2.96142	2.72758	1.85643e-16
Cluster 7	RGS1	1.61162	2.70532	2.60198e-16
Cluster 7	SPP1	12.6178	2.55462	1.90184e-12
Cluster 7	OLR1	2.45404	2.1567	2.48361e-10
Cluster 7	CD9	2.55241	2.06922	1.75195e-09
Cluster 7	C15orf48	1.27805	2.07442	3.4772e-07
Cluster 7	TNFRSF11A	1.44077	1.47774	0.000212416
Cluster 7	GPR183	2.37638	1.39985	0.000720895
Cluster 7	CCL3	1.21001	1.5487	0.00148017
Cluster 7	ALCAM	2.07684	1.30006	0.00220322
Cluster 7	GSN	3.06348	1.27342	0.00295463
Cluster 7	RGS2	1.20557	1.28133	0.00456421
Cluster 7	CD83	1.19744	1.19041	0.0107698
Cluster 7	APOE	5.37108	1.19131	0.0199432
Cluster 7	SGK1	1.45926	1.13634	0.0223764
Cluster 7	FABP5	28.075	1.08685	0.0286272
Cluster 7	SORL1	1.30394	1.08432	0.0320909
Cluster 7	A2M	4.81415	1.04677	0.0423608
Cluster 9	MKI67	3.97133	8.50693	1.3753e-119
Cluster 9	RRM2	2.11432	9.15735	6.18172e-118
Cluster 9	CDK1	2.13121	7.47423	4.68749e-102
Cluster 9	BIRC5	1.27873	7.97993	5.84992e-102
Cluster 9	UBE2C	1.67378	8.8205	2.35002e-100
Cluster 9	TOP2A	5.03174	7.34728	1.58736e-99
Cluster 9	ASPM	1.94148	8.15303	2.49883e-87
Cluster 9	KIAA0101	3.65425	6.06242	1.69184e-78
Cluster 9	KIF11	1.31381	6.33568	1.75489e-77
Cluster 9	TPX2	1.74006	6.36952	1.1595e-75
Cluster 9	TYMS	3.63476	5.92918	8.07369e-75
Cluster 9	TK1	2.05454	5.88414	1.01688e-73
Cluster 9	CENPM	1.13968	6.12215	3.91494e-73
Cluster 9	CENPF	3.69843	6.32897	1.5853e-72
Cluster 9	HMMR	1.43207	6.32004	2.63764e-70
Cluster 9	PRC1	1.45026	5.8339	1.95692e-69
Cluster 9	CEP55	1.46586	5.69234	1.025e-67
Cluster 9	FAM111B	1.66858	5.79248	2.25596e-66
Cluster 9	CDKN3	1.30472	5.95448	2.10744e-65
Cluster 9	ESCO2	1.16697	5.73478	2.55847e-65
Cluster 9	NUSAP1	2.75108	5.52278	3.29268e-63
Cluster 9	MAD2L1	1.18906	5.32766	3.46632e-60
Cluster 9	CASC5	1.04741	5.27907	1.42006e-54
Cluster 9	ZWINT	1.22805	4.6563	2.28407e-47
Cluster 9	UHRF1	1.00843	4.7457	7.23913e-47
Cluster 9	SHCBP1	1.01103	4.52488	1.27913e-44
Cluster 9	CLSPN	2.13511	4.5552	2.82353e-44
Cluster 9	ATAD2	1.91159	4.2224	9.46187e-37
Cluster 9	HELLS	1.85571	4.17278	5.04778e-36
Cluster 9	CENPK	1.16697	4.1413	7.80389e-36
Cluster 9	PTTG1	2.06364	4.22946	8.85381e-36
Cluster 9	CENPU	1.03962	3.90025	7.79654e-32
Cluster 9	TMEM106C	1.33461	3.92343	6.09431e-31
Cluster 9	CENPE	1.33331	3.91883	5.30185e-30
Cluster 9	STMN1	11.5436	3.65218	2.87299e-28
Cluster 9	BRCA1	1.3528	3.69007	1.36844e-27
Cluster 9	HMGB2	6.83677	3.64271	1.74913e-27
Cluster 9	MCM7	1.43727	3.70544	2.67058e-27
Cluster 9	HIST1H4C	8.94979	3.69225	3.49062e-27
Cluster 9	MCM4	1.69717	3.58759	4.42156e-26
Cluster 9	FEN1	1.02012	3.45089	2.12292e-24
Cluster 9	SGOL2	1.04221	3.37162	9.8069e-23
Cluster 9	RAD51AP1	1.98567	3.34035	1.32221e-22
Cluster 9	H2AFX	1.37489	3.32852	9.22589e-22
Cluster 9	DHFR	1.79204	3.2547	3.80886e-21
Cluster 9	CKS1B	2.66272	3.14021	7.21661e-20
Cluster 9	BRCA2	1.56202	3.16791	1.29354e-19
Cluster 9	MCM6	1.54383	3.13254	5.0076e-19
Cluster 9	GMNN	1.10979	3.10113	5.43729e-19
Cluster 9	SMC4	2.90053	3.06187	1.12436e-18
Cluster 9	LMNB1	1.71277	3.07371	2.4391e-18
Cluster 9	PCNA	3.85048	2.9388	4.90482e-17
Cluster 9	ATAD5	1.14878	2.90754	2.25626e-16
Cluster 9	DUT	6.00638	2.80362	2.69367e-15
Cluster 9	HIST1H1D	2.05064	2.89052	2.92298e-15
Cluster 9	RRM1	1.48015	2.78007	1.5019e-14
Cluster 9	MCM3	1.52564	2.78128	1.89087e-14
Cluster 9	SMC2	2.29365	2.74746	2.27797e-14
Cluster 9	TACC3	1.0734	2.71474	5.46451e-14
Cluster 9	H2AFZ	16.7521	2.60824	4.40877e-13
Cluster 9	DNAJC9	1.32421	2.58927	4.18412e-12
Cluster 9	CKS2	1.92719	2.52179	1.9884e-11
Cluster 9	CENPW	1.14228	2.42037	7.98184e-11
Cluster 9	BARD1	1.09939	2.37514	3.47091e-10
Cluster 9	MCM5	1.3632	2.39372	4.66684e-10
Cluster 9	KIF20B	1.55423	2.37945	5.82184e-10
Cluster 9	GZMA	1.20725	2.7845	1.92492e-09
Cluster 9	NKG7	1.72186	2.74402	3.2442e-09
Cluster 9	CARHSP1	1.25794	2.28279	5.50023e-09
Cluster 9	SYNE2	0.576987	2.63469	7.12467e-09
Cluster 9	CKAP2	1.19036	2.26202	9.37205e-09
Cluster 9	DTYMK	1.37359	2.1785	3.84236e-08
Cluster 9	UBE2S	1.47625	2.15185	7.25692e-08
Cluster 9	RPA3	2.86544	2.0929	1.4145e-07
Cluster 9	PSIP1	1.45806	2.0894	2.62054e-07
Cluster 9	TMPO	3.49441	1.99648	8.77005e-07
Cluster 9	IL32	1.73876	2.37011	1.44623e-06
Cluster 9	NASP	3.80889	1.95542	1.7876e-06
Cluster 9	HIST1H1C	1.22935	1.99425	1.86577e-06
Cluster 9	FAM111A	2.48858	1.9518	2.08765e-06
Cluster 9	GNLY	1.27353	4.14117	4.10766e-06
Cluster 9	KPNA2	1.78294	1.92319	4.20981e-06
Cluster 9	STRA13	2.36902	1.89222	5.85082e-06
Cluster 9	GZMH	0.285894	2.49362	5.85573e-06
Cluster 9	GZMM	0.250807	2.38793	5.97273e-06
Cluster 9	HMGN2	13.2993	1.87266	6.30846e-06
Cluster 9	KLRD1	0.309286	2.44004	7.45455e-06
Cluster 9	MZT2A	1.80893	1.87659	8.68748e-06
Cluster 9	TRAC	0.292392	2.25279	9.38481e-06
Cluster 9	USP1	1.79724	1.86666	9.97995e-06
Cluster 9	CD3E	0.279397	2.19207	1.484e-05
Cluster 9	CD3D	0.387257	2.16597	1.59878e-05
Cluster 9	SKA2	1.50874	1.81615	2.23022e-05
Cluster 9	CD3G	0.319682	2.18491	2.33811e-05
Cluster 9	CCL5	2.41971	2.1185	2.63931e-05
Cluster 9	ANP32E	2.22738	1.71966	8.9849e-05
Cluster 9	TRBC2	0.333977	2.02481	0.000218959
Cluster 9	HMGB1	24.1113	1.63819	0.000224311
Cluster 9	SNRNP25	1.25014	1.66229	0.000229762
Cluster 9	TUBB	16.9808	1.62834	0.000261242
Cluster 9	CBX5	1.22155	1.63644	0.000336444
Cluster 9	TRBC1	0.211822	2.0688	0.000501663
Cluster 9	KLRB1	0.504214	1.96389	0.00054025
Cluster 9	RBBP7	1.75305	1.57647	0.000636507
Cluster 9	TFDP1	1.03442	1.53838	0.000675483
Cluster 9	CST7	0.279397	1.79431	0.000676086
Cluster 9	DEK	9.98681	1.53054	0.000938961
Cluster 9	RORA	0.197527	1.78189	0.000962553
Cluster 9	IKZF3	0.21572	1.88408	0.00120696
Cluster 9	SLBP	2.07793	1.51258	0.00137694
Cluster 9	DNMT1	2.85245	1.50473	0.00144125
Cluster 9	ETS1	0.346972	1.60772	0.00158761
Cluster 9	PAICS	1.20985	1.49663	0.00186824
Cluster 9	RANBP1	4.0571	1.47686	0.00189181
Cluster 9	PARP1	2.85505	1.46672	0.00220493
Cluster 9	NUCB2	1.22545	1.48653	0.00225971
Cluster 9	NUDT1	2.09093	1.46368	0.00236831
Cluster 9	GZMK	0.428842	1.67662	0.00340226
Cluster 9	SIVA1	2.52887	1.41832	0.00379377
Cluster 9	IDH2	2.21438	1.41649	0.00394499
Cluster 9	TUBB4B	2.99669	1.40897	0.00420988
Cluster 9	LDHB	2.6978	1.39281	0.00509858
Cluster 9	CD2	0.792707	1.44645	0.00521072
Cluster 9	DCTPP1	1.11369	1.34391	0.00573264
Cluster 9	ANP32B	5.83614	1.35285	0.0071148
Cluster 9	GGCT	1.58152	1.36258	0.00733301
Cluster 9	SMC3	2.38982	1.33915	0.00875736
Cluster 9	CASP8AP2	1.10069	1.27665	0.0113711
Cluster 9	H2AFV	4.44956	1.30733	0.0114177
Cluster 9	SSRP1	1.10849	1.25501	0.0136798
Cluster 9	TUBA1B	36.7777	1.25634	0.0179367
Cluster 9	NUCKS1	6.84327	1.23318	0.0223885
Cluster 9	C4orf27	1.0929	1.18786	0.0248728
Cluster 9	BUB3	1.40608	1.21427	0.0293544
Cluster 9	MZT2B	4.39238	1.18452	0.0350759
Cluster 9	IMPA2	1.11499	1.14695	0.0356181
Cluster 9	DCK	1.54123	1.18566	0.0369371
Cluster 9	RAD21	2.65362	1.17157	0.0397923
Cluster 9	HSPB11	1.31122	1.16746	0.0439742
Cluster 11	GZMK	3.0106	5.19583	3.70767e-24
Cluster 11	CD3E	1.45439	5.13504	8.31143e-23
Cluster 11	CD3D	2.01434	5.0978	8.31143e-23
Cluster 11	KLRB1	3.08332	5.25165	3.07534e-22
Cluster 11	PRF1	0.948993	5.11899	6.30582e-22
Cluster 11	LCK	0.770829	5.07158	6.82694e-22
Cluster 11	CCL5	11.9697	4.90434	2.26002e-21
Cluster 11	SAMD3	0.948993	5.07074	4.57154e-21
Cluster 11	CD3G	1.5962	5.01403	7.07696e-21
Cluster 11	IL32	7.5883	4.9128	2.01432e-20
Cluster 11	IKZF3	1.27987	5.04486	2.51065e-20
Cluster 11	LINC00861	0.948993	5.03326	3.63716e-20
Cluster 11	TRAC	1.3744	4.94741	3.63716e-20
Cluster 11	BCL11B	0.658114	5.03815	5.0598e-20
Cluster 11	TRBC2	1.778	4.96214	7.5596e-20
Cluster 11	TC2N	0.672658	5.01062	9.53119e-20
Cluster 11	RORA	1.05807	4.64852	5.36224e-19
Cluster 11	CD96	0.596302	5.05911	6.05023e-19
Cluster 11	GZMA	4.14502	4.80833	1.12589e-18
Cluster 11	CST7	1.44349	4.58202	1.37014e-18
Cluster 11	GZMM	1.1017	4.94821	2.6553e-18
Cluster 11	SKAP1	0.741741	4.84578	2.83697e-18
Cluster 11	KLRD1	1.38167	5.06123	3.36543e-18
Cluster 11	CD247	0.66175	5.01304	3.98133e-18
Cluster 11	CXCR6	0.410867	5.32371	7.28853e-18
Cluster 11	ITK	0.316331	5.00321	1.01056e-17
Cluster 11	SYNE2	1.95252	4.60516	1.47441e-17
Cluster 11	RASGRP1	0.792645	4.62958	2.70774e-17
Cluster 11	ITM2A	0.869001	4.83898	3.26313e-17
Cluster 11	EOMES	0.476314	5.24217	3.37535e-17
Cluster 11	GPR171	0.345419	4.93947	3.63897e-17
Cluster 11	CAMK4	0.345419	5.19778	5.3823e-17
Cluster 11	TRBC1	1.07989	4.90822	8.02632e-17
Cluster 11	SCML4	0.301787	5.18571	1.17724e-16
Cluster 11	CLIC3	0.389051	4.92119	1.52918e-16
Cluster 11	HOPX	0.99626	4.79981	4.4496e-16
Cluster 11	IL7R	2.16705	4.73039	5.28754e-16
Cluster 11	SPOCK2	0.483586	4.8919	5.48775e-16
Cluster 11	AC092580.4	0.58903	4.83307	5.49969e-16
Cluster 11	TRGC2	0.712653	5.17937	8.94964e-16
Cluster 11	GZMH	1.15261	4.86341	9.03607e-16
Cluster 11	PTGDR	0.247247	5.20394	9.81062e-16
Cluster 11	PYHIN1	0.890817	4.51008	1.05053e-15
Cluster 11	IL2RB	0.563578	4.97819	2.54668e-15
Cluster 11	GRAP2	0.236339	4.8702	4.13101e-15
Cluster 11	LTB	5.23218	4.23213	4.44117e-15
Cluster 11	APBA2	0.119988	5.72885	7.14008e-15
Cluster 11	LBH	0.756285	4.33796	1.25251e-14
Cluster 11	NKG7	5.04311	4.39312	1.5477e-14
Cluster 11	DPP4	0.265427	4.97113	1.62214e-14
Cluster 11	SLC4A10	0.203615	6.41769	2.08394e-14
Cluster 11	SLFN12L	0.370871	4.56235	4.98465e-14
Cluster 11	INADL	0.138167	5.61645	1.30591e-13
Cluster 11	CD8A	0.610846	4.62003	1.37681e-13
Cluster 11	THEMIS	0.349055	5.03966	2.07792e-13
Cluster 11	ABCB1	0.258155	4.94737	2.20142e-13
Cluster 11	FCRL6	0.156347	4.83778	2.20372e-13
Cluster 11	ZAP70	0.152711	4.93015	2.59182e-13
Cluster 11	TRGC1	0.356327	5.00771	5.90558e-13
Cluster 11	NLRC3	0.12726	4.99573	8.52569e-13
Cluster 11	AC104820.2	0.152711	5.54158	1.02652e-12
Cluster 11	GATA3	0.199979	4.88314	1.28467e-12
Cluster 11	ETS1	1.37804	3.80525	1.40126e-12
Cluster 11	SH2D1A	0.538126	4.68423	2.36689e-12
Cluster 11	RHOH	0.359963	4.09621	2.59417e-12
Cluster 11	CXCR3	0.225431	4.61866	3.13479e-12
Cluster 11	NCR3	0.290879	4.76711	5.31195e-12
Cluster 11	CD40LG	0.247247	5.51112	5.31195e-12
Cluster 11	TRAT1	0.334511	4.95403	9.32393e-12
Cluster 11	TBX21	0.116352	5.20035	1.1575e-11
Cluster 11	CD27	0.305423	5.06528	1.65748e-11
Cluster 11	INPP4B	0.396323	3.96857	1.81177e-11
Cluster 11	SLC38A1	0.603574	3.8172	1.86203e-11
Cluster 11	LAG3	0.163619	4.63888	2.75437e-11
Cluster 11	FCMR	0.214523	4.34664	3.66016e-11
Cluster 11	CD8B	0.610846	4.48645	5.98839e-11
Cluster 11	FASLG	0.141803	4.87925	7.06942e-11
Cluster 11	SLAMF1	0.192707	4.3677	7.7792e-11
Cluster 11	ABLIM1	0.112716	4.47789	8.1658e-11
Cluster 11	SIT1	0.258155	4.54828	8.44831e-11
Cluster 11	MYBL1	0.418138	3.9144	9.44145e-11
Cluster 11	JAKMIP1	0.138167	5.57064	9.4654e-11
Cluster 11	F2R	0.218159	4.28524	1.01411e-10
Cluster 11	STAT4	0.258155	3.86271	1.02245e-10
Cluster 11	RNF157	0.156347	4.36963	1.16864e-10
Cluster 11	CD2	2.96697	3.51753	1.17585e-10
Cluster 11	CTSW	0.734469	4.20574	1.17758e-10
Cluster 11	KLRC2	0.243611	5.46581	1.35617e-10
Cluster 11	KIF5C	0.0618118	5.3677	1.5726e-10
Cluster 11	RGS9	0.0727197	4.97712	1.86786e-10
Cluster 11	ACSL6	0.0945357	4.7922	1.89968e-10
Cluster 11	ACAP1	0.967172	3.48175	1.89968e-10
Cluster 11	TIGIT	0.243611	4.84914	2.06334e-10
Cluster 11	SIRPG	0.0836277	5.16976	2.49218e-10
Cluster 11	IL18RAP	0.0690837	5.28524	2.53577e-10
Cluster 11	UBASH3A	0.0908997	4.89822	3.02368e-10
Cluster 11	MAL	0.0981716	5.56903	4.70064e-10
Cluster 11	LAX1	0.0836277	5.06285	5.61275e-10
Cluster 11	KIF21A	0.312695	3.89529	7.19019e-10
Cluster 11	SLC14A1	0.0399959	6.54828	9.08201e-10
Cluster 11	TRG-AS1	0.483586	3.62682	9.2528e-10
Cluster 11	KLRC4	0.210887	4.70845	1.48214e-09
Cluster 11	RP11-284N8.3	0.225431	3.83626	1.60994e-09
Cluster 11	PERP	0.130896	4.36541	1.75131e-09
Cluster 11	TCF7	0.483586	3.43844	3.05905e-09
Cluster 11	CD160	0.210887	4.72494	3.25459e-09
Cluster 11	SLA2	0.101808	4.9733	3.25772e-09
Cluster 11	RP11-18H21.1	0.0836277	5.01222	3.32085e-09
Cluster 11	GOLGA8B	0.221795	3.88189	3.43467e-09
Cluster 11	CD6	0.276335	4.12576	4.38409e-09
Cluster 11	TGFBR3	0.156347	4.35235	5.0785e-09
Cluster 11	IFITM1	0.330875	3.63888	6.91586e-09
Cluster 11	SOCS2	0.12726	4.45517	6.93505e-09
Cluster 11	PRKCH	0.603574	3.3158	7.57661e-09
Cluster 11	OCIAD2	0.432682	3.46762	8.65415e-09
Cluster 11	MMP25-AS1	0.221795	3.70806	9.62123e-09
Cluster 11	AC013264.2	0.0618118	4.70028	1.58358e-08
Cluster 11	ITGA1	0.312695	4.23633	1.69147e-08
Cluster 11	KIAA1671	0.0799917	5.56088	1.9164e-08
Cluster 11	RP11-357H14.17	0.0836277	5.22635	2.20371e-08
Cluster 11	CD7	0.716289	3.43482	2.29207e-08
Cluster 11	CAPN12	0.105444	4.19213	2.37428e-08
Cluster 11	TRGV10	0.0654478	5.21124	3.13251e-08
Cluster 11	PTPN4	0.64357	3.19112	4.38883e-08
Cluster 11	PPP2R2B	0.134532	4.5108	4.4954e-08
Cluster 11	KCNA3	0.0581758	4.61782	6.13082e-08
Cluster 11	KLRG1	0.46177	3.61636	6.13082e-08
Cluster 11	RP11-222K16.2	0.0799917	4.85461	6.74299e-08
Cluster 11	FGFBP2	0.203615	5.50342	7.03867e-08
Cluster 11	SH2D2A	0.12726	4.54828	7.45144e-08
Cluster 11	IFNG-AS1	0.0581758	5.12478	8.79206e-08
Cluster 11	PLEKHF1	0.112716	4.28524	9.31005e-08
Cluster 11	MATK	0.421774	3.61257	9.55241e-08
Cluster 11	RP11-902B17.1	0.10908	4.45808	9.63514e-08
Cluster 11	DTHD1	0.0872637	4.84163	1.31937e-07
Cluster 11	ZNF827	0.0618118	4.50097	1.4067e-07
Cluster 11	CCDC64	0.0618118	4.59718	1.45007e-07
Cluster 11	RP11-763B22.4	0.0763557	4.07225	1.48407e-07
Cluster 11	RASGRF2	0.0327239	6.02221	1.64205e-07
Cluster 11	TNFRSF4	0.167255	4.95719	2.00089e-07
Cluster 11	RP11-553L6.2	0.0363599	5.57475	2.00232e-07
Cluster 11	FBXL16	0.0363599	5.57475	2.00232e-07
Cluster 11	2020-09-01	0.396323	3.21173	2.00232e-07
Cluster 11	FAM102A	0.210887	3.52403	2.10959e-07
Cluster 11	LINC00426	0.0509038	5.02221	2.31513e-07
Cluster 11	ACVR1C	0.0327239	6.02221	3.01499e-07
Cluster 11	RRAS2	0.0981716	3.98407	3.14954e-07
Cluster 11	TRDC	0.709017	4.49056	3.16483e-07
Cluster 11	NMUR1	0.0545398	5.03731	3.56648e-07
Cluster 11	AQP3	0.123624	3.84467	4.42911e-07
Cluster 11	NMT2	0.192707	3.38908	5.01602e-07
Cluster 11	XCL2	0.549034	4.30435	5.80283e-07
Cluster 11	LTK	0.0690837	5.35924	8.06037e-07
Cluster 11	PRKCQ	0.134532	3.6143	8.16491e-07
Cluster 11	RAB37	0.119988	3.98039	8.16491e-07
Cluster 11	BCAS4	0.112716	4.45235	8.8333e-07
Cluster 11	TMIGD2	0.0908997	5.23079	1.05154e-06
Cluster 11	SYTL1	0.225431	3.24571	1.23608e-06
Cluster 11	IFNG	0.149075	4.94964	1.35828e-06
Cluster 11	RP11-539L10.2	0.0981716	4.23461	1.44421e-06
Cluster 11	TNFSF14	0.225431	3.68509	1.64769e-06
Cluster 11	MDGA1	0.0472678	5.50763	1.8501e-06
Cluster 11	PVRL3	0.0436318	4.73775	1.89909e-06
Cluster 11	TRGV2	0.0399959	5.16976	1.99676e-06
Cluster 11	NSG1	0.0545398	4.89292	2.03192e-06
Cluster 11	KIR2DL3	0.0509038	6.19213	2.5036e-06
Cluster 11	RLN2	0.0327239	5.28524	2.55384e-06
Cluster 11	RP11-496I9.1	0.0218159	7.0926	2.57341e-06
Cluster 11	SLAMF6	0.218159	3.14452	2.79459e-06
Cluster 11	MXRA7	0.0872637	3.68117	3.49152e-06
Cluster 11	ZNF831	0.0581758	5.67226	3.68457e-06
Cluster 11	AC069363.1	0.0545398	4.89292	3.83129e-06
Cluster 11	CCR6	0.0908997	4.05494	4.01258e-06
Cluster 11	RP5-1028K7.2	0.0436318	5.98568	4.08825e-06
Cluster 11	LEF1	0.0654478	4.94821	4.09745e-06
Cluster 11	TRBV28	0.0581758	5.12478	4.75317e-06
Cluster 11	OTUD7A	0.0363599	4.83778	4.78004e-06
Cluster 11	GPR68	0.0545398	4.33104	4.92773e-06
Cluster 11	LL22NC03-75H12.2	0.0254519	6.70028	5.51254e-06
Cluster 11	GZMB	0.309059	4.65622	5.84724e-06
Cluster 11	CARD11	0.123624	4.28524	5.85873e-06
Cluster 11	SH2D3A	0.0690837	4.32177	5.94708e-06
Cluster 11	NCR1	0.0763557	5.22111	5.96683e-06
Cluster 11	NELL2	0.0327239	5.02221	7.50772e-06
Cluster 11	ZCCHC18	0.0218159	6.50763	8.84796e-06
Cluster 11	RGL4	0.101808	4.36186	8.84796e-06
Cluster 11	CLEC2D	0.898089	2.75059	9.05323e-06
Cluster 11	PDGFD	0.0581758	5.28524	9.29385e-06
Cluster 11	SYTL2	0.163619	3.19409	1.03469e-05
Cluster 11	DOCK9	0.0472678	4.1384	1.04754e-05
Cluster 11	ITGA3	0.0327239	4.90673	1.11323e-05
Cluster 11	FCRL3	0.0509038	5.19213	1.14913e-05
Cluster 11	ATP2A3	0.203615	3.11251	1.25858e-05
Cluster 11	SOCS1	0.290879	3.20724	1.44417e-05
Cluster 11	LAT	0.436318	2.92102	1.44417e-05
Cluster 11	COLGALT2	0.0690837	4.02221	1.61338e-05
Cluster 11	LAIR2	0.0545398	4.76168	1.61338e-05
Cluster 11	RP11-147L13.14	0.0436318	4.40072	1.98983e-05
Cluster 11	LINC01550	0.0581758	4.46581	2.10574e-05
Cluster 11	ABCD2	0.0945357	4.15749	2.30498e-05
Cluster 11	PATL2	0.170891	2.98146	2.85982e-05
Cluster 11	ANXA2R	0.203615	2.94821	2.94257e-05
Cluster 11	EPS8L2	0.0690837	4.74919	2.95384e-05
Cluster 11	KLRC1	0.305423	4.5966	3.0074e-05
Cluster 11	SLC4A4	0.0727197	4.18571	3.36788e-05
Cluster 11	ZBP1	0.101808	3.26058	3.36788e-05
Cluster 11	FAM117A	0.196343	2.89668	4.04039e-05
Cluster 11	TMEM204	0.0799917	3.30101	4.05193e-05
Cluster 11	KLRC3	0.0327239	4.90673	4.26687e-05
Cluster 11	ELOVL6	0.0981716	3.29818	4.27527e-05
Cluster 11	CD69	0.767193	2.79399	4.45019e-05
Cluster 11	FAM159A	0.0727197	3.52781	4.64917e-05
Cluster 11	PCAT1	0.0218159	5.77067	5.24119e-05
Cluster 11	RP11-23P13.6	0.0399959	4.11532	5.3098e-05
Cluster 11	CDC14B	0.0509038	3.7327	5.53618e-05
Cluster 11	RP11-489E7.4	0.116352	3.00771	6.29751e-05
Cluster 11	CLIC5	0.0399959	4.34664	6.41336e-05
Cluster 11	ADAM12	0.0327239	4.43724	7.57183e-05
Cluster 11	OXNAD1	0.392687	2.63346	7.74796e-05
Cluster 11	TRGV9	0.0654478	5.72581	7.96629e-05
Cluster 11	NCAM1	0.0945357	4.08593	8.08948e-05
Cluster 11	PRSS35	0.0509038	4.8702	8.12412e-05
Cluster 11	CLNK	0.0509038	4.38478	9.66535e-05
Cluster 11	TBC1D10C	0.432682	2.65491	9.66535e-05
Cluster 11	ESR2	0.0290879	4.99573	0.000113012
Cluster 11	RORC	0.0290879	5.8702	0.000124299
Cluster 11	PBX4	0.0399959	4.34664	0.000128999
Cluster 11	ISG20	0.483586	2.77013	0.000130184
Cluster 11	IGFBP3	0.0690837	4.79981	0.000137994
Cluster 11	CISH	0.447226	2.57944	0.000138537
Cluster 11	DMTN	0.0327239	4.28524	0.000139023
Cluster 11	PPP1R16B	0.0618118	3.70028	0.000139023
Cluster 11	PLCG1	0.0799917	3.56088	0.000152047
Cluster 11	TNFRSF18	0.134532	3.84667	0.000155393
Cluster 11	A2M-AS1	0.0945357	3.08593	0.000155393
Cluster 11	SH2D1B	0.0581758	4.84914	0.000159898
Cluster 11	KIR3DL2	0.0436318	4.59336	0.000182908
Cluster 11	TTC9	0.0836277	3.27029	0.000186278
Cluster 11	OPTN	0.654478	2.51596	0.000189399
Cluster 11	STK17A	1.738	2.43883	0.000196928
Cluster 11	C12orf75	0.745377	2.59453	0.000196928
Cluster 11	ZNF507	0.0727197	3.72336	0.000198474
Cluster 11	SPRY1	0.0472678	4.28524	0.00019963
Cluster 11	RP11-47L3.1	0.0690837	3.32177	0.00021314
Cluster 11	MZB1	0.0472678	4.92267	0.00023886
Cluster 11	TXK	0.123624	3.10164	0.000263448
Cluster 11	LINC01012	0.0254519	4.70028	0.000263448
Cluster 11	TENM1	0.0363599	5.04423	0.000295527
Cluster 11	FBXO32	0.112716	3.05642	0.000299487
Cluster 11	CTD-2576D5.4	0.0254519	5.70028	0.000341974
Cluster 11	TOX	0.170891	2.77217	0.000390158
Cluster 11	BEX2	0.0545398	3.50388	0.000446372
Cluster 11	ST8SIA1	0.0472678	4.33771	0.000449526
Cluster 11	TNFRSF25	0.134532	2.77828	0.000469664
Cluster 11	AC006129.2	0.185435	2.59766	0.000471433
Cluster 11	GFI1	0.0399959	4.22635	0.000508763
Cluster 11	RP11-1399P15.1	0.0218159	4.92267	0.000508763
Cluster 11	EPHX2	0.0181799	5.54828	0.000508763
Cluster 11	RP11-214O1.3	0.0618118	3.26534	0.000525651
Cluster 11	PHLDB2	0.0327239	4.70028	0.000566819
Cluster 11	CPNE7	0.0436318	4.66375	0.000604981
Cluster 11	OTUD7B	0.0436318	3.89822	0.000634125
Cluster 11	CHRM3-AS2	0.0290879	5.28524	0.000654138
Cluster 11	TRBV6-2	0.0181799	6.8702	0.000654138
Cluster 11	TTC39C-AS1	0.0181799	6.8702	0.000656203
Cluster 11	CCR7	0.0545398	4.89292	0.000673674
Cluster 11	PIK3IP1	0.279971	2.55942	0.000744878
Cluster 11	CRIM1	0.145439	2.78481	0.000747485
Cluster 11	RUNX3	0.603574	2.35493	0.000771025
Cluster 11	PCBP4	0.0290879	4.06285	0.000829751
Cluster 11	ARHGEF10	0.0799917	3.00145	0.000862302
Cluster 11	PDCD1	0.0290879	4.54828	0.00100416
Cluster 11	YES1	0.0472678	4.28524	0.00100455
Cluster 11	ICOS	0.0472678	4.44874	0.0010163
Cluster 11	KLRK1	0.0399959	4.41077	0.00104796
Cluster 11	RP11-430G17.3	0.0254519	4.70028	0.00107856
Cluster 11	TSPAN5	0.0945357	3.19464	0.00123109
Cluster 11	CLSTN3	0.0654478	3.22939	0.00127681
Cluster 11	CTC-505O3.3	0.0327239	4.51971	0.00137679
Cluster 11	RP11-429E11.3	0.0181799	5.8702	0.00140839
Cluster 11	RASGEF1A	0.0618118	2.99573	0.00152065
Cluster 11	RP11-326C3.11	0.0218159	4.50763	0.00165518
Cluster 11	NEO1	0.0218159	4.50763	0.00165518
Cluster 11	SBK1	0.0509038	4.49169	0.00193684
Cluster 11	GP5	0.010908	7.28524	0.00221519
Cluster 11	TRAV20	0.010908	7.28524	0.00221519
Cluster 11	TRDV2	0.010908	7.28524	0.00221519
Cluster 11	KIF19	0.010908	7.28524	0.00221519
Cluster 11	SPON1	0.0290879	4.20724	0.00234703
Cluster 11	GNB5	0.167255	2.44322	0.00235872
Cluster 11	IL23R	0.0145439	7.60717	0.00238397
Cluster 11	CD5	0.0836277	3.54828	0.00238397
Cluster 11	ZBTB16	0.0581758	3.3727	0.00240361
Cluster 11	RP11-277P12.20	0.0399959	3.66075	0.00241378
Cluster 11	NPTXR	0.0254519	4.70028	0.00258315
Cluster 11	C1orf61	0.0181799	5.28524	0.00275837
Cluster 11	CNR2	0.0290879	5.28524	0.00282829
Cluster 11	XCL1	0.145439	4.11923	0.00301738
Cluster 11	IKZF2	0.0981716	2.6832	0.0030265
Cluster 11	ZFYVE28	0.134532	2.47789	0.00313558
Cluster 11	AC131056.3	0.0436318	3.34182	0.00326924
Cluster 11	TRAV17	0.0181799	5.8702	0.00328996
Cluster 11	RHOF	0.374507	2.23749	0.00336444
Cluster 11	S1PR5	0.0327239	4.21485	0.00356649
Cluster 11	SIDT1	0.0618118	2.79695	0.00361221
Cluster 11	NUGGC	0.0254519	4.70028	0.00364722
Cluster 11	TTC16	0.0181799	4.70028	0.00367616
Cluster 11	RNF207	0.0254519	4.47789	0.00395313
Cluster 11	SLAIN1	0.0581758	3.06892	0.00412103
Cluster 11	SLC44A2	0.101808	2.63543	0.00420406
Cluster 11	ADGRG1	0.0363599	4.57475	0.00449635
Cluster 11	PLXDC1	0.0254519	4.37835	0.00455456
Cluster 11	TRAV4	0.0145439	5.60717	0.0047374
Cluster 11	KLRF1	0.0908997	3.24421	0.0047383
Cluster 11	CYP4F22	0.0145439	5.28524	0.00505792
Cluster 11	PTCH1	0.0181799	4.54828	0.00532486
Cluster 11	DUOX1	0.0509038	2.92534	0.00535934
Cluster 11	TCAF2	0.0363599	3.35235	0.00550046
Cluster 11	KLF12	0.214523	2.31869	0.00550046
Cluster 11	RP11-147L13.8	0.0218159	4.18571	0.00559349
Cluster 11	GPR174	0.0327239	4.60717	0.00590241
Cluster 11	MAP9	0.0654478	3.36324	0.00597996
Cluster 11	CCL28	0.0799917	2.72134	0.00597996
Cluster 11	LTA	0.0509038	4.49169	0.00597996
Cluster 11	HELB	0.370871	2.13411	0.00635324
Cluster 11	TOX2	0.0618118	3.26534	0.00640755
Cluster 11	TRAF1	0.0836277	2.72046	0.00649749
Cluster 11	LLGL2	0.123624	2.36468	0.00666492
Cluster 11	RP11-589C21.6	0.010908	7.28524	0.00668111
Cluster 11	CYFIP2	0.51631	2.11084	0.00669239
Cluster 11	RP11-291B21.2	0.0763557	5.15971	0.00677784
Cluster 11	RP13-580F15.2	0.0254519	3.70028	0.00677784
Cluster 11	TRAV29DV5	0.010908	6.28524	0.00738043
Cluster 11	CTD-2547L24.4	0.010908	6.28524	0.00738043
Cluster 11	RP11-430B1.2	0.010908	6.28524	0.00738043
Cluster 11	FAM46C	0.0836277	2.82581	0.00756707
Cluster 11	NCALD	0.0436318	3.49383	0.00757948
Cluster 11	TTC22	0.0181799	4.54828	0.00789516
Cluster 11	KCNK12	0.0218159	4.63316	0.00791039
Cluster 11	AC159540.1	0.130896	2.30487	0.00791039
Cluster 11	TRAV6	0.0218159	6.0926	0.00796392
Cluster 11	LIPC	0.0145439	5.02221	0.00807846
Cluster 11	PRR7	0.0327239	3.24962	0.00824761
Cluster 11	ALDH5A1	0.0290879	3.41077	0.00841729
Cluster 11	SMKR1	0.0327239	4.43724	0.00893522
Cluster 11	SLC2A1	0.0545398	3.30796	0.00920185
Cluster 11	ANK3	0.0545398	2.79339	0.00920185
Cluster 11	LY9	0.0945357	3.15749	0.00924673
Cluster 11	TUBA4A	0.294515	2.20608	0.00924729
Cluster 11	RP11-973H7.4	0.0181799	5.54828	0.0093687
Cluster 11	MLLT3	0.181799	2.22296	0.00979428
Cluster 11	P2RY8	0.112716	2.40872	0.00993005
Cluster 11	RAB11FIP4	0.0981716	2.42726	0.0100472
Cluster 11	ZEB1	0.138167	2.33702	0.0101018
Cluster 11	YPEL1	0.116352	2.42877	0.0101408
Cluster 11	CSGALNACT1	0.0436318	3.23079	0.0108581
Cluster 11	CCR4	0.0254519	3.76168	0.0112116
Cluster 11	MYO6	0.0545398	2.89292	0.0131971
Cluster 11	MS4A1	0.0472678	4.1384	0.0134337
Cluster 11	JAKMIP2	0.152711	2.36278	0.013653
Cluster 11	AC009133.17	0.010908	6.28524	0.0137661
Cluster 11	ZNF683	0.112716	4.03731	0.0143453
Cluster 11	TTC39B	0.207251	2.11808	0.0148434
Cluster 11	C1orf21	0.119988	2.47789	0.0149671
Cluster 11	PRNCR1	0.0218159	3.70028	0.0156871
Cluster 11	LINC00944	0.0218159	3.70028	0.0156871
Cluster 11	P2RY10	0.0872637	2.35167	0.0160654
Cluster 11	PLCH2	0.010908	5.70028	0.0161019
Cluster 11	ZFYVE9	0.0145439	4.79981	0.0161019
Cluster 11	LZTS1	0.010908	5.70028	0.0161019
Cluster 11	PTPRCAP	0.010908	5.70028	0.0161019
Cluster 11	RP11-161M6.3	0.010908	5.70028	0.0161019
Cluster 11	MSC-AS1	0.0290879	4.3677	0.0172143
Cluster 11	MCTP2	0.141803	2.22779	0.0178335
Cluster 11	XXbac-BPG299F13.17	0.189071	2.08538	0.0183261
Cluster 11	IL2RG	1.65801	1.90728	0.0189408
Cluster 11	AC092484.1	0.0181799	4.16976	0.0192271
Cluster 11	TESPA1	0.0727197	2.42017	0.0208855
Cluster 11	HIP1R	0.0181799	3.96331	0.0208855
Cluster 11	PGLYRP2	0.0181799	3.96331	0.0208855
Cluster 11	RP11-973H7.1	0.0218159	4.92267	0.0209163
Cluster 11	AC010883.5	0.0254519	3.53035	0.0209221
Cluster 11	RP11-660L16.2	0.149075	2.1384	0.0209221
Cluster 11	ANO9	0.0327239	4.60717	0.0212384
Cluster 11	DTX3	0.0218159	3.92267	0.0212384
Cluster 11	LINC00996	0.0218159	3.56903	0.022247
Cluster 11	OBSCN	0.0218159	3.56903	0.0224365
Cluster 11	ITPR3	0.0581758	3.32831	0.0224806
Cluster 11	GPM6B	0.0981716	2.20995	0.0226663
Cluster 11	ITM2C	0.149075	2.18972	0.0247844
Cluster 11	FAM169A	0.0145439	4.43724	0.0247844
Cluster 11	CDKN2A	0.0836277	2.53035	0.0247844
Cluster 11	AF131217.1	0.0145439	4.43724	0.0247844
Cluster 11	LINC00243	0.0436318	2.70028	0.0252951
Cluster 11	B3GALT2	0.0363599	3.22111	0.0253604
Cluster 11	CCDC102A	0.0181799	3.8702	0.0255798
Cluster 11	MPP6	0.112716	2.19248	0.0271776
Cluster 11	C15orf53	0.0218159	4.77067	0.0272453
Cluster 11	MAGEE1	0.0181799	4.70028	0.0274697
Cluster 11	ZNF80	0.0145439	6.02221	0.0279808
Cluster 11	RP11-356I2.4	0.0799917	2.53268	0.0280571
Cluster 11	SLC38A5	0.0399959	2.70028	0.0280571
Cluster 11	AKAP5	0.0327239	3.05258	0.0280571
Cluster 11	RP11-104L21.3	0.010908	5.28524	0.02853
Cluster 11	RAB6B	0.010908	5.28524	0.02853
Cluster 11	FAAH2	0.010908	5.28524	0.02853
Cluster 11	GNLY	1.53802	3.67109	0.0293634
Cluster 11	DAPK2	0.0545398	2.70028	0.0297359
Cluster 11	CCDC65	0.0327239	3.28524	0.0313681
Cluster 11	CCL4	1.8289	2.37416	0.0313681
Cluster 11	FAM171A1	0.010908	6.28524	0.0314008
Cluster 11	LINC00954	0.0836277	2.27029	0.0326004
Cluster 11	TGFBR3L	0.0181799	4.28524	0.0346487
Cluster 11	ATP8B2	0.12726	2.17904	0.0361886
Cluster 11	TNRC6C	0.243611	1.94644	0.0364626
Cluster 11	EVA1C	0.0290879	3.20724	0.0364626
Cluster 11	MSC	0.0363599	4.35235	0.0367144
Cluster 11	ST8SIA6	0.0181799	4.54828	0.039019
Cluster 11	LRFN3	0.0254519	3.24085	0.0391733
Cluster 11	PIM2	0.141803	2.05258	0.0405338
Cluster 11	KDF1	0.00727197	6.8702	0.0407807
Cluster 11	LINC01115	0.00727197	6.8702	0.0407807
Cluster 11	TRBV9	0.00727197	6.8702	0.0407807
Cluster 11	TMEM47	0.00727197	6.8702	0.0407807
Cluster 11	POU5F1B	0.00727197	6.8702	0.0407807
Cluster 11	RP11-351M16.4	0.00727197	6.8702	0.0407807
Cluster 11	MORN3	0.0290879	2.9316	0.0407807
Cluster 11	TRAV13-2	0.00727197	6.8702	0.0407807
Cluster 11	TRDV1	0.00727197	6.8702	0.0407807
Cluster 11	TRAV26-1	0.00727197	6.8702	0.0407807
Cluster 11	RP11-343H19.1	0.00727197	6.8702	0.0407807
Cluster 11	CERS4	0.0472678	2.66633	0.0407807
Cluster 11	CTC-523E23.4	0.00727197	6.8702	0.0407807
Cluster 11	SNTA1	0.0399959	3.19778	0.0416387
Cluster 11	EVC	0.0145439	4.14774	0.0419204
Cluster 11	CXCR4	0.825369	1.88271	0.0432053
Cluster 11	TSHZ2	0.0218159	4.28524	0.0440431
Cluster 11	RNF165	0.0254519	4.03731	0.0440823
Cluster 11	FBXO2	0.0290879	3.99573	0.0443557
Cluster 11	AC010746.3	0.010908	4.96331	0.0443698
Cluster 11	TSPAN18	0.010908	4.96331	0.0443698
Cluster 11	RAB3IP	0.0836277	2.1837	0.0443698
Cluster 11	AC010761.8	0.010908	4.96331	0.0443698
Cluster 11	EPHA4	0.0218159	3.77067	0.044993
Cluster 11	GDF11	0.101808	2.12641	0.0453594
Cluster 11	RP11-51J9.5	0.10908	2.07957	0.0456189
Cluster 11	LINC01260	0.010908	4.96331	0.0456189
Cluster 11	RP11-344P13.6	0.0399959	2.56642	0.0463565
Cluster 11	CCDC88C	0.334511	1.84141	0.0463565
Cluster 11	FBLN7	0.0145439	5.28524	0.0476918
Cluster 11	ADGRG5	0.0363599	3.45927	0.0483129
Cluster 11	TNIK	0.334511	1.8343	0.0492696
