# Supplementary material for: Cell subtypes and immune dysfunction in peritoneal fluid of endometriosis revealed by single-cell RNA-sequencing
Source: Cell Biosci. 2021 May 26;11:98. doi: 10.1186/s13578-021-00613-5 (PMC8157653; doi:10.1186/s13578-021-00613-5)
Supplement: Supplementary file 8 — Additional file 8: Table S7. List of differential genes in subtypes of dendritic cells. [file 13578_2021_613_MOESM8_ESM.xlsx]

## Sheet: Table S7
Table S7. List of differential genes in subtypes of dendritic cells. Related to Fig. 7c
Cluster	Gene	Mean gene expression in this cluster	Log_FC	P Value
Cluster 2	FCER1A	18.0486	6.1005	2.37186e-14
Cluster 2	CLEC10A	13.0873	5.32191	4.61039e-12
Cluster 2	CD1E	3.04594	5.89134	1.47835e-11
Cluster 2	FCGR2B	3.4842	5.08525	2.16473e-10
Cluster 2	MRC1	3.73649	5.27919	2.21794e-10
Cluster 2	RP11-404O13.5	2.28909	5.30939	5.19723e-10
Cluster 2	ENHO	3.58534	4.9566	1.22091e-09
Cluster 2	IGSF6	4.75011	4.57812	2.37612e-09
Cluster 2	GAPT	1.90139	4.88974	2.97923e-09
Cluster 2	IFITM3	9.03162	4.43689	5.89325e-09
Cluster 2	CX3CR1	1.43223	4.80301	1.27949e-08
Cluster 2	CACNA2D3	0.501195	6.28925	2.28381e-08
Cluster 2	PALLD	0.926536	4.85305	6.25359e-08
Cluster 2	RTN1	1.0288	4.51858	1.49203e-07
Cluster 2	IFITM2	5.816	3.91746	1.70527e-07
Cluster 2	F13A1	1.05633	4.36401	5.9266e-07
Cluster 2	ALOX5AP	3.12067	3.88191	5.9266e-07
Cluster 2	DHRS9	0.757973	4.56354	7.20684e-07
Cluster 2	LPAR6	2.429	3.86444	7.88287e-07
Cluster 2	PSTPIP2	0.787753	4.35607	1.07501e-06
Cluster 2	MS4A6A	18.9302	3.49894	1.43832e-06
Cluster 2	CLEC4F	0.382077	5.89824	1.96328e-06
Cluster 2	PLD4	1.05577	3.90381	2.20425e-06
Cluster 2	FRMD4B	0.904623	3.97055	2.84536e-06
Cluster 2	CCND2	1.46594	3.66664	4.0822e-06
Cluster 2	VSIG4	3.38925	3.46043	4.18608e-06
Cluster 2	ALOX5	0.715832	3.99566	5.61045e-06
Cluster 2	LYST	1.07319	3.6864	6.45481e-06
Cluster 2	RNF130	2.41102	3.38424	7.08372e-06
Cluster 2	CYSLTR1	0.601209	3.96651	1.15779e-05
Cluster 2	IER3	1.36255	3.73109	1.53889e-05
Cluster 2	GBP4	0.53266	4.05507	1.78914e-05
Cluster 2	IFI30	2.19638	3.37529	1.88744e-05
Cluster 2	IL1R2	0.5866	3.93105	2.21999e-05
Cluster 2	CD1C	10.0941	3.06512	2.72527e-05
Cluster 2	TLR7	0.322518	4.65415	2.778e-05
Cluster 2	CASP1	1.1895	3.28729	3.55166e-05
Cluster 2	IL13RA1	2.26605	3.10717	4.04255e-05
Cluster 2	XAF1	1.32491	3.29837	4.35683e-05
Cluster 2	TYROBP	16.6788	2.94757	4.48496e-05
Cluster 2	PTAFR	0.673129	3.54442	4.82919e-05
Cluster 2	CSTA	1.40413	3.25088	4.82919e-05
Cluster 2	CPED1	0.379829	4.30478	5.0505e-05
Cluster 2	FCGR2A	1.49909	3.16837	5.25739e-05
Cluster 2	CD207	0.395562	5.94821	6.61663e-05
Cluster 2	CTD-2006K23.1	0.253407	4.30691	7.49374e-05
Cluster 2	S100A4	30.1166	2.89292	7.57243e-05
Cluster 2	CARD16	2.0767	2.98132	8.31821e-05
Cluster 2	CCDC50	2.3818	2.98199	8.4953e-05
Cluster 2	CD1B	0.228122	5.15561	8.99839e-05
Cluster 2	DOK2	1.72496	2.98376	0.000103357
Cluster 2	ETS2	1.15353	3.09863	0.000105126
Cluster 2	STON2	0.402866	3.65264	0.000105314
Cluster 2	SNCA	0.345555	3.75352	0.000119411
Cluster 2	IRF4	0.411294	4.0044	0.000122684
Cluster 2	ZFP36L2	5.44403	2.87103	0.000123016
Cluster 2	ITGAM	1.39458	3.00971	0.00013024
Cluster 2	RP11-834C11.4	0.196657	4.94206	0.000130692
Cluster 2	AKR1C3	0.211828	5.04897	0.000133601
Cluster 2	LYSMD2	0.725384	3.12168	0.000163393
Cluster 2	PTGIR	0.392753	3.61601	0.000167092
Cluster 2	OLFM1	0.297795	4.5393	0.000173989
Cluster 2	LST1	10.3992	2.72603	0.000189582
Cluster 2	IFI6	1.37379	3.09908	0.000209561
Cluster 2	IRAK3	0.371963	3.53767	0.000245824
Cluster 2	MS4A4E	0.23037	4.16972	0.000274734
Cluster 2	CD300A	0.566373	3.14351	0.000275877
Cluster 2	JAML	4.06799	2.69399	0.000308945
Cluster 2	PTGS2	0.192162	4.90879	0.000352179
Cluster 2	CEBPA	0.619751	3.13582	0.000357403
Cluster 2	FPR3	1.31873	2.82597	0.000381996
Cluster 2	LILRB4	0.462987	3.17498	0.000453837
Cluster 2	RNF125	0.573115	3.02306	0.000456391
Cluster 2	PILRA	0.927098	2.85393	0.000485635
Cluster 2	UTS2	0.195533	3.93381	0.000568012
Cluster 2	CD2	1.51314	2.71234	0.000641053
Cluster 2	CD300E	0.652902	2.96993	0.000645709
Cluster 2	RCBTB2	0.47872	3.05321	0.00066648
Cluster 2	TMEM71	0.233179	3.60221	0.000668532
Cluster 2	FYB	2.69364	2.60552	0.000678508
Cluster 2	HSPA6	0.369154	3.26371	0.000711817
Cluster 2	EGR2	0.378706	3.88547	0.000723968
Cluster 2	CREB5	0.693357	2.94967	0.000743861
Cluster 2	PHACTR1	1.80307	2.67566	0.000744636
Cluster 2	NCF2	1.54853	2.59368	0.00088251
Cluster 2	CD300LB	0.190477	3.89612	0.000925028
Cluster 2	FCER1G	17.4603	2.45896	0.000938611
Cluster 2	SMAP2	2.95885	2.49194	0.00105599
Cluster 2	RNF213	1.80981	2.55551	0.00108238
Cluster 2	PRAM1	0.373087	3.05658	0.00108798
Cluster 2	EPS8	1.25523	2.61279	0.00111293
Cluster 2	CDKN1A	1.55022	2.59525	0.00136341
Cluster 2	CA2	0.305661	3.99188	0.0014438
Cluster 2	CFP	1.84296	2.52279	0.00147096
Cluster 2	HPGDS	0.573115	2.78206	0.00157376
Cluster 2	P2RY13	0.905747	2.68283	0.00166725
Cluster 2	PIP4K2A	1.64012	2.47492	0.00173241
Cluster 2	CCR2	0.565249	2.76214	0.00173536
Cluster 2	DSC2	0.333193	3.11609	0.00187321
Cluster 2	GRIP1	0.153954	4.59002	0.0019311
Cluster 2	CCR5	0.458492	2.83899	0.00195208
Cluster 2	PLA2G16	0.614694	2.67655	0.00198615
Cluster 2	SPIB	0.392191	2.93588	0.00213993
Cluster 2	CACNA2D4	0.16463	3.6864	0.00252435
Cluster 2	TRAF3IP3	0.73606	2.52125	0.00267569
Cluster 2	LILRB3	0.70909	2.61944	0.00271353
Cluster 2	ARHGAP10	0.251159	3.29408	0.00275189
Cluster 2	PRKCA	0.176991	3.79051	0.00319813
Cluster 2	GPR183	2.30033	2.37785	0.00337683
Cluster 2	CD33	1.46819	2.34692	0.00337683
Cluster 2	EAF2	0.377582	2.71127	0.00337757
Cluster 2	CTSH	4.07137	2.25462	0.00338546
Cluster 2	A2M	1.31929	2.43663	0.00344132
Cluster 2	CAMK1	0.364097	2.8288	0.00350043
Cluster 2	TRPC6	0.153954	3.59002	0.00358286
Cluster 2	CSF1R	1.02374	2.41194	0.00375165
Cluster 2	BLNK	0.223627	3.12697	0.00407985
Cluster 2	MEF2C	4.65179	2.22602	0.00414865
Cluster 2	MS4A4A	0.693919	2.51026	0.00447507
Cluster 2	RP11-863P13.3	0.125861	4.30051	0.00452989
Cluster 2	IL1B	0.648407	3.66041	0.00452989
Cluster 2	ASGR2	0.107881	4.07919	0.00483317
Cluster 2	CD180	0.625932	2.43963	0.00483335
Cluster 2	ATP6V0A1	0.584353	2.51048	0.0050805
Cluster 2	LINC01504	0.266892	2.79658	0.00511621
Cluster 2	FILIP1L	0.645597	2.48422	0.00515619
Cluster 2	IL1R1	0.434331	2.62349	0.00521423
Cluster 2	KCNE3	0.173058	3.17323	0.00526672
Cluster 2	ABCA6	0.200028	3.38155	0.00544958
Cluster 2	CASP4	1.22152	2.2516	0.00576022
Cluster 2	MICAL2	0.212952	3.05658	0.00623898
Cluster 2	TMEM173	0.539964	2.39662	0.00637422
Cluster 2	CMPK2	0.184296	3.26371	0.00641966
Cluster 2	MLLT4	0.194972	3.34471	0.00668424
Cluster 2	DPYD	0.648969	2.33973	0.0068552
Cluster 2	C12orf75	0.46692	2.48673	0.00705332
Cluster 2	CD302	2.13064	2.14703	0.00725511
Cluster 2	CD1A	0.153393	3.58476	0.0074063
Cluster 2	DEPTOR	0.344993	2.58125	0.00741885
Cluster 2	PLAC8	0.474787	2.88932	0.00841645
Cluster 2	SNX18	0.621999	2.35254	0.00846205
Cluster 2	DTNA	0.125299	3.29408	0.00903017
Cluster 2	CD244	0.0955192	3.90458	0.00921223
Cluster 2	SULT1B1	0.125861	3.30051	0.00930052
Cluster 2	PAPSS2	0.313528	2.61343	0.00930052
Cluster 2	CIDEB	0.274758	2.61601	0.00970115
Cluster 2	ID3	0.117994	4.20783	0.0100359
Cluster 2	ATP1B1	1.78396	2.11972	0.010064
Cluster 2	SORL1	0.504004	2.39041	0.0101777
Cluster 2	LMO2	1.95646	2.08292	0.0104199
Cluster 2	CLEC4A	0.996771	2.15105	0.0105802
Cluster 2	FAM43A	0.255654	2.73466	0.010796
Cluster 2	CCL3L3	0.259587	5.3416	0.0109502
Cluster 2	MAP7	0.288805	2.49516	0.0111019
Cluster 2	ZEB2	3.50443	2.10491	0.011169
Cluster 2	C10orf11	0.495576	2.273	0.0113388
Cluster 2	LPXN	0.686615	2.21938	0.0115788
Cluster 2	OPN3	0.473663	2.30094	0.0119603
Cluster 2	TFEC	0.503442	2.29569	0.0121337
Cluster 2	GBP3	0.455121	2.34293	0.0123155
Cluster 2	ARHGAP24	0.15845	3.04643	0.0123507
Cluster 2	CD52	11.1083	1.99296	0.0125483
Cluster 2	PTGDR2	0.0882148	3.79051	0.0126832
Cluster 2	RETN	0.80798	2.33372	0.0128051
Cluster 2	SIRPA	0.452873	2.3358	0.0129284
Cluster 2	ICAM2	0.4849	2.24162	0.0131646
Cluster 2	HBEGF	0.466358	2.60047	0.0132677
Cluster 2	NUP214	1.27546	2.08125	0.0132677
Cluster 2	CTNND1	0.738869	2.20482	0.0133364
Cluster 2	IFI44L	0.450064	2.81226	0.0134768
Cluster 2	RP11-472N13.3	0.117432	3.20097	0.0141255
Cluster 2	GBP1	0.9816	2.12894	0.0155091
Cluster 2	SEZ6L	0.119118	3.22144	0.0155739
Cluster 2	CHST11	0.301728	2.38827	0.0160568
Cluster 2	LRRC25	0.910242	2.06193	0.0167134
Cluster 2	CYBRD1	0.16463	2.6864	0.0183862
Cluster 2	ETV5	0.353421	2.32651	0.0184039
Cluster 2	AFF3	1.10858	2.04132	0.0184107
Cluster 2	HNMT	1.11982	2.02191	0.0194106
Cluster 2	SCN1B	0.18261	2.83546	0.0200658
Cluster 2	DDX60	0.251159	2.48673	0.0200697
Cluster 2	STAC3	0.313528	2.29151	0.0200697
Cluster 2	MSLN	0.106757	4.06416	0.0201879
Cluster 2	PRKCD	0.416351	2.21465	0.021195
Cluster 2	ZBTB18	0.296671	2.36393	0.02132
Cluster 2	TMCC3	0.151707	2.98392	0.0213205
Cluster 2	HGF	0.078101	3.61601	0.0218891
Cluster 2	TCF4	1.30918	1.97302	0.0219396
Cluster 2	SERPINA1	1.19455	1.98674	0.0223614
Cluster 2	GATM	0.269139	2.39362	0.0223996
Cluster 2	FCRLB	0.0758535	3.57419	0.0228494
Cluster 2	TAGAP	0.230932	2.36587	0.0237449
Cluster 2	FCN1	2.82793	2.08378	0.0240784
Cluster 2	ACTA2	0.111814	3.13059	0.0245154
Cluster 2	MS4A7	1.40694	1.96997	0.0245154
Cluster 2	KLF9	0.416913	2.21659	0.0248988
Cluster 2	ASCL2	0.298357	2.22008	0.0251288
Cluster 2	PELI2	0.11069	3.11609	0.0251767
Cluster 2	S100A13	0.0758535	3.57419	0.0254803
Cluster 2	TMEM8B	0.205085	2.6805	0.02553
Cluster 2	PLAGL1	0.344993	2.16621	0.02553
Cluster 2	CCR1	1.20073	1.96381	0.0259678
Cluster 2	TRIB2	0.192724	2.59107	0.0260949
Cluster 2	SLC2A6	0.21239	2.46782	0.0266298
Cluster 2	TNFSF12	0.573677	2.02448	0.0266298
Cluster 2	SAMD9L	1.42099	1.93367	0.0275248
Cluster 2	KCNN4	0.124175	3.28115	0.0276946
Cluster 2	TLR4	0.205647	2.4214	0.0280042
Cluster 2	GIMAP4	0.90069	1.96426	0.0301756
Cluster 2	PCK2	0.147212	2.94069	0.0309043
Cluster 2	BCL2	0.5984	2.1524	0.0312524
Cluster 2	DDX58	0.251721	2.71234	0.0316016
Cluster 2	POLB	0.200028	2.38155	0.0322945
Cluster 2	ARHGEF40	0.195533	2.93381	0.0333333
Cluster 2	PROCR	0.0988905	2.95433	0.0335913
Cluster 2	KLF2	3.01166	1.89774	0.0335913
Cluster 2	SECTM1	0.264644	2.36937	0.0346137
Cluster 2	IFIT3	0.533784	2.47314	0.0371879
Cluster 2	SRGAP1	0.0859673	3.75352	0.0373468
Cluster 2	RP3-460G2.2	0.0713585	3.48673	0.0376781
Cluster 2	PLSCR1	1.90926	1.80823	0.0381864
Cluster 2	CD300LF	0.0960811	2.91299	0.0387896
Cluster 2	IL18	1.95702	1.81031	0.0388703
Cluster 2	CD109	0.0707966	3.47541	0.0392671
Cluster 2	DUSP22	0.829331	1.8859	0.0392714
Cluster 2	CREB3L2	0.325889	2.08416	0.0421679
Cluster 2	RB1	1.66484	1.81061	0.0447598
Cluster 2	GABARAPL1	0.327575	2.09159	0.0449768
Cluster 2	FAM46A	0.878777	1.92875	0.0455503
Cluster 2	RP11-386I14.4	0.428151	2.06227	0.0459908
Cluster 2	IL19	0.0668634	3.39362	0.0469353
Cluster 2	VCL	1.0597	1.81402	0.0469353
Cluster 2	SLC15A3	0.641664	1.89045	0.0473858
Cluster 2	TLR5	0.148336	2.53658	0.0479797
Cluster 2	HCST	4.15733	1.73271	0.048916
Cluster 14	DNASE1L3	9.62208	8.96884	2.71448e-89
Cluster 14	XCR1	4.98206	9.52263	7.23343e-85
Cluster 14	CLEC9A	6.91809	8.58071	1.35917e-83
Cluster 14	CADM1	3.67846	8.02676	7.25354e-69
Cluster 14	RAB7B	1.70371	8.75576	1.00359e-56
Cluster 14	IRF8	10.39	5.69128	2.48027e-53
Cluster 14	ENPP1	1.90377	8.26329	7.43169e-52
Cluster 14	AIM2	1.57464	6.80605	8.0995e-47
Cluster 14	SNX22	0.838947	9.54669	2.9965e-46
Cluster 14	C1orf21	1.57464	6.80605	5.99315e-45
Cluster 14	CLNK	4.98206	5.58403	2.67964e-42
Cluster 14	FBXO27	0.909935	9.66302	9.27305e-42
Cluster 14	FKBP1B	1.65208	5.63625	3.17827e-41
Cluster 14	GCSAM	1.0261	6.51327	4.03144e-40
Cluster 14	TSPAN13	0.567903	7.989	4.92033e-39
Cluster 14	DBN1	0.567903	8.989	1.83993e-35
Cluster 14	C1orf186	0.529182	7.30335	1.10696e-34
Cluster 14	FBXO17	0.445287	8.64255	7.17483e-33
Cluster 14	WDFY4	6.69222	4.24746	4.08631e-32
Cluster 14	CPNE3	15.9206	4.13314	5.9671e-32
Cluster 14	ERICH5	0.335579	9.24119	9.42746e-32
Cluster 14	RGCC	5.29182	4.18888	9.62993e-29
Cluster 14	TACSTD2	1.45848	5.58493	2.62981e-28
Cluster 14	RAB15	0.39366	7.14554	3.65841e-28
Cluster 14	DPP4	0.60017	5.60843	4.50734e-28
Cluster 14	TSPAN2	0.451741	6.66302	3.22737e-27
Cluster 14	SLAMF7	3.34288	4.28969	4.31079e-27
Cluster 14	EGLN3	1.23261	4.98971	7.60465e-27
Cluster 14	TMEM14A	1.19389	4.29754	1.70025e-26
Cluster 14	DYSF	0.367846	6.37125	2.08498e-25
Cluster 14	FUCA1	2.58783	3.96957	4.54071e-23
Cluster 14	NCALD	0.542089	4.36807	1.9543e-22
Cluster 14	PTK2	1.0261	3.94038	2.88712e-22
Cluster 14	ZNF462	0.200057	7.51327	4.67494e-22
Cluster 14	LACC1	1.45202	3.89882	2.06313e-21
Cluster 14	SLCO5A1	0.438834	6.29987	2.64509e-21
Cluster 14	GDF7	0.212964	6.60073	3.00214e-21
Cluster 14	KCND3	0.258138	6.54889	6.55467e-21
Cluster 14	ZNF366	0.897028	3.88767	1.10882e-19
Cluster 14	PLPP3	0.219417	6.05759	1.45279e-19
Cluster 14	BTLA	1.05836	4.00923	1.66049e-19
Cluster 14	PPY	0.277498	7.9727	2.26681e-19
Cluster 14	IDO1	2.149	4.53065	5.93948e-19
Cluster 14	C1orf54	9.10581	3.27116	6.83738e-19
Cluster 14	TMEM132E	0.154883	8.15713	7.2792e-19
Cluster 14	TSPAN6	0.154883	8.15713	7.2792e-19
Cluster 14	KIAA0226L	0.664704	3.96578	2.42114e-18
Cluster 14	PREX2	0.367846	6.37125	5.65784e-18
Cluster 14	VAC14	0.838947	3.58091	6.14754e-18
Cluster 14	CLCN4	0.3743	4.93648	7.10547e-18
Cluster 14	PNMA1	0.380753	4.09823	1.07792e-17
Cluster 14	C10orf105	0.316219	4.9872	1.1634e-17
Cluster 14	INADL	0.174243	6.73566	2.0155e-17
Cluster 14	TSHZ3	0.180696	6.78629	1.44663e-16
Cluster 14	PAK3	0.438834	8.03683	2.21138e-16
Cluster 14	ENOX1	0.167789	5.94623	2.74184e-16
Cluster 14	CCDC126	0.877668	3.41163	2.79832e-16
Cluster 14	SMO	0.141976	7.03683	2.92638e-16
Cluster 14	CDKN2C	0.722785	3.33345	3.56015e-16
Cluster 14	SNX3	29.9504	2.91922	6.02195e-16
Cluster 14	SLC24A4	1.01319	3.35762	8.81561e-16
Cluster 14	THBD	0.793773	3.9439	9.20349e-16
Cluster 14	AC096772.6	0.516275	3.49557	1.40692e-15
Cluster 14	SHE	0.161336	7.21371	1.91874e-15
Cluster 14	PLCD1	0.800227	3.51327	3.4361e-15
Cluster 14	CDH2	0.219417	6.05759	5.80502e-15
Cluster 14	CLEC1A	0.174243	5.9987	8.12261e-15
Cluster 14	DAPK2	0.367846	3.8794	1.49867e-14
Cluster 14	APOL3	1.24551	3.03637	1.7888e-14
Cluster 14	IQCE	0.684065	3.46032	2.51435e-14
Cluster 14	SLC25A4	0.238777	4.59127	2.97958e-14
Cluster 14	SERPINF2	0.61953	3.2552	4.5971e-14
Cluster 14	CYYR1	0.135522	5.9727	7.30901e-14
Cluster 14	MARVELD3	0.135522	5.9727	7.30901e-14
Cluster 14	ROR1	0.18715	6.09823	8.95294e-14
Cluster 14	MTERF2	0.451741	3.55449	9.44319e-14
Cluster 14	ECE1	0.258138	6.06347	9.46905e-14
Cluster 14	MYLK	0.58081	4.04379	1.44021e-13
Cluster 14	RP3-522D1.1	0.367846	3.61636	1.65311e-13
Cluster 14	ZBED3	0.522729	3.24147	2.10626e-13
Cluster 14	CAMK2D	2.11028	2.88783	4.00978e-13
Cluster 14	ROBO1	0.238777	4.51327	7.51255e-13
Cluster 14	KLRG1	0.335579	3.51327	8.44938e-13
Cluster 14	GRAMD2	0.109709	6.6832	9.19533e-13
Cluster 14	GPR31	0.109709	6.6832	9.19533e-13
Cluster 14	THRB	0.161336	4.75428	1.69012e-12
Cluster 14	PAWR	0.522729	3.56704	1.71599e-12
Cluster 14	LMNA	1.4133	3.09987	2.05147e-12
Cluster 14	RP11-88H9.2	0.0968016	7.51327	2.2467e-12
Cluster 14	SH3RF2	0.193603	8.46747	2.44864e-12
Cluster 14	GRAP2	0.258138	5.7009	2.66098e-12
Cluster 14	ANPEP	2.32324	2.70992	2.66098e-12
Cluster 14	LDLRAD3	0.232324	4.4748	3.11957e-12
Cluster 14	TTLL7	0.161336	5.40636	6.21633e-12
Cluster 14	LRRCC1	1.00674	2.81921	1.18291e-11
Cluster 14	RAMP1	0.193603	4.07515	1.32823e-11
Cluster 14	MMP25	0.180696	4.20133	1.47835e-11
Cluster 14	ENPP4	0.329126	3.51327	1.48572e-11
Cluster 14	FLNB	0.39366	3.23865	1.58448e-11
Cluster 14	GNAO1	0.20651	5.55766	1.7033e-11
Cluster 14	MYEF2	1.01964	2.99326	2.4598e-11
Cluster 14	FAR2	0.290405	4.28195	2.58403e-11
Cluster 14	EPS8L2	0.116162	5.43927	2.98148e-11
Cluster 14	APOL1	0.587263	2.87696	3.02699e-11
Cluster 14	FGD6	0.451741	4.10843	3.72259e-11
Cluster 14	CXCR3	0.41302	3.17809	4.15864e-11
Cluster 14	DGAT2	0.335579	3.56877	7.33825e-11
Cluster 14	SDK1	0.0838947	7.32063	7.98102e-11
Cluster 14	SERPINB9	1.1229	2.84036	1.01204e-10
Cluster 14	SMPD3	0.322672	3.20842	1.04273e-10
Cluster 14	CCDC122	0.471101	3.36517	1.18967e-10
Cluster 14	MYO6	0.122615	6.8352	3.99847e-10
Cluster 14	GYPC	1.93603	2.49659	4.69429e-10
Cluster 14	NPAS2	0.0774413	7.21371	5.17837e-10
Cluster 14	PLPP1	0.509822	2.8352	5.40953e-10
Cluster 14	RAB30	0.361393	3.00631	8.91306e-10
Cluster 14	CLEC4C	0.606624	2.93338	9.64287e-10
Cluster 14	RP11-476B1.1	0.0968016	6.51327	9.65868e-10
Cluster 14	TJP2	0.22587	4.87584	1.73094e-09
Cluster 14	FMNL2	0.671158	2.56218	3.45876e-09
Cluster 14	NAAA	3.2848	2.3377	3.59834e-09
Cluster 14	CD93	1.73598	2.40769	4.80872e-09
Cluster 14	FFAR4	0.316219	2.9673	5.04605e-09
Cluster 14	GPT2	0.232324	4.4008	5.66438e-09
Cluster 14	PDE1C	0.103255	7.60073	5.94111e-09
Cluster 14	CPVL	40.0372	2.25859	8.14548e-09
Cluster 14	PPM1H	0.129069	4.09823	1.03552e-08
Cluster 14	FN1	2.45231	4.03707	1.20348e-08
Cluster 14	SAMD12	0.22587	4.03934	1.27034e-08
Cluster 14	ID2	13.9072	2.2905	1.34494e-08
Cluster 14	FAM102A	0.212964	4.51327	1.45254e-08
Cluster 14	RBP7	0.154883	4.34977	1.52821e-08
Cluster 14	SPAG17	0.0838947	5.73566	1.674e-08
Cluster 14	IRAK2	0.18715	3.56218	1.8657e-08
Cluster 14	PPM1J	0.387206	2.70254	1.90372e-08
Cluster 14	FOXB1	0.0645344	6.9727	2.25786e-08
Cluster 14	CALCRL	0.490462	2.95988	2.29523e-08
Cluster 14	NEGR1	0.464648	2.98885	2.53093e-08
Cluster 14	TIFAB	0.41302	2.75428	2.60189e-08
Cluster 14	COL6A1	0.0709879	6.09823	3.03155e-08
Cluster 14	UPK1B	0.0709879	6.09823	3.03155e-08
Cluster 14	CNR2	0.122615	5.51327	3.03155e-08
Cluster 14	SLC35E4	0.22587	3.22376	3.44141e-08
Cluster 14	CLIC3	0.471101	2.67833	3.50153e-08
Cluster 14	AP3M2	0.548543	2.48832	3.50153e-08
Cluster 14	EPCAM	0.0903482	4.8352	4.51781e-08
Cluster 14	FAM95B1	0.200057	3.70592	4.76068e-08
Cluster 14	PDE8B	0.167789	3.41018	4.89306e-08
Cluster 14	GRHL1	0.103255	6.60073	8.90411e-08
Cluster 14	FRMD4A	0.342032	2.91061	9.94779e-08
Cluster 14	ABCA1	0.232324	3.63526	1.10307e-07
Cluster 14	LINC00618	0.0774413	5.21371	1.10502e-07
Cluster 14	CCDC74A	0.0774413	5.21371	1.10502e-07
Cluster 14	BATF3	3.92369	2.13969	1.14605e-07
Cluster 14	LYVE1	0.587263	3.73305	1.28614e-07
Cluster 14	EHF	0.464648	2.80828	1.32909e-07
Cluster 14	CLCN1	0.0968016	5.19134	1.48873e-07
Cluster 14	MYO7B	0.058081	6.8352	1.49954e-07
Cluster 14	GPER1	0.0709879	5.51327	1.51745e-07
Cluster 14	ENPP3	0.0709879	5.51327	1.51745e-07
Cluster 14	HDAC11	0.148429	3.45438	1.53172e-07
Cluster 14	FNBP1	6.58251	2.13183	1.54116e-07
Cluster 14	MAP2K6	0.41302	3.17809	1.99176e-07
Cluster 14	LRP6	0.0838947	4.73566	2.03699e-07
Cluster 14	ZNF711	0.148429	4.6388	2.38149e-07
Cluster 14	ZNF662	0.161336	3.96578	2.55219e-07
Cluster 14	RAB3IP	0.245231	3.07075	2.74088e-07
Cluster 14	FZD3	0.477555	2.53264	3.45438e-07
Cluster 14	CYP2E1	0.167789	3.4608	3.89699e-07
Cluster 14	SELPLG	2.09092	2.15886	4.04959e-07
Cluster 14	SERPINF1	1.75534	2.19029	4.06421e-07
Cluster 14	RP11-395B7.4	0.0709879	5.09823	5.73063e-07
Cluster 14	LGALSL	0.0709879	5.09823	5.73063e-07
Cluster 14	CYB5R3	2.16836	2.09289	5.97599e-07
Cluster 14	LGALS2	16.4692	2.0462	8.00642e-07
Cluster 14	PLEKHM3	0.251684	2.85792	8.04919e-07
Cluster 14	PANX2	0.0645344	5.38774	8.58724e-07
Cluster 14	TMEM136	0.0645344	5.38774	8.58724e-07
Cluster 14	BCL2L11	0.509822	2.54058	9.27717e-07
Cluster 14	PPP1R3G	0.238777	2.7612	1.02016e-06
Cluster 14	SLC16A9	0.0516275	6.6832	1.04387e-06
Cluster 14	SLC46A3	2.35551	2.03603	1.11832e-06
Cluster 14	SIGLEC10	0.554996	2.32686	1.2561e-06
Cluster 14	MRC2	0.283951	3.25024	1.54693e-06
Cluster 14	TPD52	0.503368	2.38242	1.59763e-06
Cluster 14	QPRT	0.400113	2.3408	1.80572e-06
Cluster 14	GNAZ	0.0774413	4.40636	2.34808e-06
Cluster 14	BCL2L14	0.103255	3.69384	2.34808e-06
Cluster 14	ANKRD20A4	0.161336	3.30682	4.02442e-06
Cluster 14	CIB2	0.20651	2.67502	4.74187e-06
Cluster 14	PKP2	0.387206	2.39961	4.74187e-06
Cluster 14	PTOV1-AS1	0.058081	5.25024	5.06832e-06
Cluster 14	REPIN1	1.20034	2.00488	5.06832e-06
Cluster 14	AC011747.4	0.0838947	3.9987	5.44269e-06
Cluster 14	NCAM1	0.161336	4.75428	5.59286e-06
Cluster 14	PLEKHG4B	0.116162	6.7612	5.64863e-06
Cluster 14	MPEG1	5.40153	1.90893	5.65538e-06
Cluster 14	ODC1	0.780866	2.03887	5.97793e-06
Cluster 14	RP3-414A15.10	0.058081	6.8352	6.61543e-06
Cluster 14	EIF4E3	0.245231	2.49489	7.3222e-06
Cluster 14	RP11-527L4.2	0.0451741	6.51327	7.60457e-06
Cluster 14	RP11-159H10.3	0.0451741	6.51327	7.60457e-06
Cluster 14	SRPX2	0.0451741	6.51327	7.60457e-06
Cluster 14	RP4-737E23.2	0.148429	4.39779	8.54662e-06
Cluster 14	BCAS4	0.109709	4.09823	9.18867e-06
Cluster 14	LINC01356	0.129069	3.09823	9.62965e-06
Cluster 14	NAV1	1.45202	1.9759	9.70617e-06
Cluster 14	CCND1	2.20062	1.97257	9.72532e-06
Cluster 14	CD40	0.703425	2.08518	9.7572e-06
Cluster 14	ARHGEF35	0.0838947	3.86119	1.00156e-05
Cluster 14	C19orf33	0.22587	2.51327	1.07492e-05
Cluster 14	HS3ST1	0.148429	2.88878	1.21656e-05
Cluster 14	CCNG2	1.18098	1.98155	1.40301e-05
Cluster 14	ARHGEF12	0.238777	2.43927	1.51674e-05
Cluster 14	RHOD	0.058081	4.8352	1.58562e-05
Cluster 14	PRR7	0.058081	4.8352	1.58562e-05
Cluster 14	RP11-475O6.1	0.058081	4.8352	1.58562e-05
Cluster 14	PDE4DIP	1.34232	2.00388	1.64685e-05
Cluster 14	CCSER1	1.14871	2.00273	1.69369e-05
Cluster 14	GMPR	0.122615	3.08031	1.72263e-05
Cluster 14	GPR171	0.303312	2.37031	1.72655e-05
Cluster 14	DUSP14	0.0838947	3.73566	1.78914e-05
Cluster 14	PDE4B	0.716332	2.03061	1.88744e-05
Cluster 14	CD59	1.19389	1.91032	1.88744e-05
Cluster 14	SHISA4	0.109709	3.22376	1.92594e-05
Cluster 14	ERC2	0.0774413	3.89178	2.00701e-05
Cluster 14	COL4A4	0.0709879	4.09823	2.13616e-05
Cluster 14	CD3D	0.180696	3.46436	2.2242e-05
Cluster 14	C3orf58	1.52301	1.88041	2.28615e-05
Cluster 14	PDLIM7	0.406567	2.47985	2.44749e-05
Cluster 14	NBEAL2	0.658251	2.11231	2.44749e-05
Cluster 14	NME7	0.20651	2.49158	2.72771e-05
Cluster 14	ISG20	0.387206	2.22484	2.90368e-05
Cluster 14	C1orf115	0.20651	4.16535	2.98214e-05
Cluster 14	VMO1	1.52947	2.00082	3.00796e-05
Cluster 14	2020-09-03	0.167789	2.94623	3.44511e-05
Cluster 14	PIGZ	0.154883	2.6977	3.55166e-05
Cluster 14	RP11-15E1.5	0.0968016	3.81283	3.60266e-05
Cluster 14	GNG7	0.651798	1.96169	3.83902e-05
Cluster 14	DLGAP4	0.793773	1.92831	4.14371e-05
Cluster 14	NLRC5	0.380753	2.44288	4.28573e-05
Cluster 14	ARHGEF5	0.0451741	5.51327	4.4709e-05
Cluster 14	ZNF608	0.0451741	5.51327	4.4709e-05
Cluster 14	CLSTN2	0.0451741	5.51327	4.4709e-05
Cluster 14	ATL1	0.193603	2.51327	4.84087e-05
Cluster 14	BTN1A1	0.0387206	6.32063	5.38052e-05
Cluster 14	KRT18	0.116162	2.95384	5.99401e-05
Cluster 14	RGS3	0.129069	2.81813	6.14891e-05
Cluster 14	HLA-DOB	1.51011	1.7992	6.62528e-05
Cluster 14	ADAM19	0.748599	1.92831	6.97995e-05
Cluster 14	MYZAP	0.116162	4.95384	7.56465e-05
Cluster 14	PROC	0.0709879	3.77631	7.57243e-05
Cluster 14	PAM	0.141976	2.67928	7.68722e-05
Cluster 14	S100B	11.6226	2.45829	7.69236e-05
Cluster 14	TAP1	1.80696	1.76048	7.74261e-05
Cluster 14	NBPF3	0.0516275	4.6832	8.01326e-05
Cluster 14	SH3BP5	1.51656	1.79786	8.01326e-05
Cluster 14	ST5	0.0645344	3.9727	8.63952e-05
Cluster 14	NDFIP2	0.058081	4.25024	9.10726e-05
Cluster 14	TSPAN15	0.193603	3.00804	9.74458e-05
Cluster 14	SHTN1	8.42174	1.72658	9.74458e-05
Cluster 14	PRKCZ	0.0774413	3.51327	0.000102718
Cluster 14	BCL6	1.63917	1.81414	0.000105126
Cluster 14	KCNJ2	0.0774413	3.89178	0.000111334
Cluster 14	CGREF1	0.0387206	6.32063	0.000120706
Cluster 14	ASB2	1.22615	1.79608	0.000127002
Cluster 14	PIK3CB	1.03255	1.81352	0.000128075
Cluster 14	DUSP4	0.129069	3.1507	0.000133408
Cluster 14	IPP	0.122615	2.74774	0.000139007
Cluster 14	LRRC1	0.0968016	3.05384	0.000143394
Cluster 14	MZT2A	3.40742	1.67775	0.000145942
Cluster 14	TOX	0.335579	2.02202	0.000149031
Cluster 14	RNASE1	0.780866	2.8441	0.000153332
Cluster 14	PBX1	0.0451741	4.92831	0.000153402
Cluster 14	ACSL1	0.335579	2.04152	0.000155109
Cluster 14	HIST1H2BD	0.167789	2.56772	0.00016014
Cluster 14	MNS1	0.0645344	3.80278	0.000160785
Cluster 14	COL9A3	0.0903482	3.3327	0.000167282
Cluster 14	PTGER2	0.329126	3.82139	0.000182775
Cluster 14	LINC01515	0.0516275	4.36127	0.000189582
Cluster 14	FAM169A	0.0516275	4.36127	0.000189582
Cluster 14	GZMK	0.258138	3.66137	0.000195973
Cluster 14	DUSP18	0.60017	1.91304	0.000206102
Cluster 14	DMD	0.22587	2.25693	0.000219741
Cluster 14	BTBD19	0.122615	2.66527	0.000231937
Cluster 14	PLEKHA5	0.671158	1.78872	0.000242162
Cluster 14	AGPAT1	1.20034	1.71365	0.000253321
Cluster 14	PUS10	0.290405	2.09432	0.000271761
Cluster 14	ANKRD20A2	0.0387206	5.32063	0.0002763
Cluster 14	KIFC1	0.0387206	5.32063	0.0002763
Cluster 14	CCDC127	0.471101	1.85854	0.000280069
Cluster 14	SPATS2	0.496915	1.83867	0.000284354
Cluster 14	BEND5	0.271045	2.04472	0.000301561
Cluster 14	NET1	2.27806	1.71058	0.000316
Cluster 14	GDPD5	0.109709	2.87584	0.000328363
Cluster 14	FARS2	0.342032	1.92831	0.000336068
Cluster 14	SCARF1	0.219417	2.33877	0.000341348
Cluster 14	CRTAM	0.458194	1.85665	0.000352516
Cluster 14	MAP9	0.122615	2.62575	0.000376916
Cluster 14	RP11-244M2.1	0.0322672	6.09823	0.000388642
Cluster 14	HTR3A	0.0322672	6.09823	0.000388642
Cluster 14	ACE	0.0838947	3.0727	0.000388642
Cluster 14	PLCD3	0.0451741	4.51327	0.000408797
Cluster 14	THEM4	0.651798	1.81066	0.00043546
Cluster 14	LAG3	0.0645344	3.51327	0.000459873
Cluster 14	TCAF2	0.0645344	3.51327	0.000459873
Cluster 14	CNFN	0.471101	1.79791	0.000528248
Cluster 14	CD200	0.0709879	3.29088	0.000529629
Cluster 14	FBXO31	0.0838947	2.9987	0.000558269
Cluster 14	MIIP	0.464648	1.82045	0.000568012
Cluster 14	SLC1A5	1.17453	1.67362	0.000568012
Cluster 14	SSPN	0.329126	2.33107	0.000577992
Cluster 14	RASGRP1	0.135522	2.41811	0.000587806
Cluster 14	CCL5	0.909935	3.15522	0.000590627
Cluster 14	GZMA	0.406567	3.58253	0.000596977
Cluster 14	NPL	0.18715	2.56218	0.0006037
Cluster 14	CCDC113	0.0516275	6.6832	0.000609845
Cluster 14	SLC22A23	0.058081	3.66527	0.000610118
Cluster 14	TRAC	0.193603	2.76703	0.000616455
Cluster 14	LPP	2.47167	1.60939	0.000645576
Cluster 14	LRRK2	1.73598	1.61138	0.000724602
Cluster 14	MYO9A	0.780866	1.67914	0.00072732
Cluster 14	RAB11FIP4	0.406567	2.05384	0.000738173
Cluster 14	NEDD9	0.729239	1.7168	0.000738173
Cluster 14	CEP70	0.0516275	3.87584	0.0007722
Cluster 14	WASF3	0.0709879	3.19134	0.000775757
Cluster 14	ME1	0.0709879	3.19134	0.000775757
Cluster 14	RP11-511P7.5	0.129069	2.41373	0.000784395
Cluster 14	GINM1	0.968016	1.63273	0.000818315
Cluster 14	CD3G	0.154883	3.57216	0.000823702
Cluster 14	OSBP2	0.0387206	4.73566	0.000857207
Cluster 14	C3orf67	0.0387206	4.73566	0.000857207
Cluster 14	ZFYVE28	0.0968016	2.70592	0.000869219
Cluster 14	RND1	0.0451741	4.19134	0.000895302
Cluster 14	OMD	0.0451741	4.19134	0.000895302
Cluster 14	CXCR6	0.0451741	4.19134	0.000895302
Cluster 14	EXPH5	0.109709	2.55391	0.000895302
Cluster 14	SOX4	1.58109	1.71432	0.000903985
Cluster 14	RASAL2	0.3743	1.84132	0.000964515
Cluster 14	MARCKSL1	0.890575	1.72833	0.000972558
Cluster 14	CHST2	0.290405	2.04815	0.00099144
Cluster 14	USP31	0.135522	2.32885	0.00100462
Cluster 14	GMCL1	0.529182	1.71839	0.00103991
Cluster 14	ACTN1	1.23906	1.60389	0.00108534
Cluster 14	CCDC64	0.0387206	4.73566	0.00108727
Cluster 14	APBA1	0.129069	2.351	0.00113977
Cluster 14	NAALADL1	0.283951	2.17223	0.00116868
Cluster 14	RGS10	11.3193	1.52276	0.0011822
Cluster 14	CD3E	0.135522	3.06581	0.00119996
Cluster 14	LSM6	3.73009	1.49593	0.00120077
Cluster 14	ITGAL	0.606624	1.78851	0.00127458
Cluster 14	ICOSLG	0.180696	2.08585	0.0013495
Cluster 14	CD96	0.0516275	3.6832	0.00136341
Cluster 14	KIAA1958	0.283951	2.00512	0.00140857
Cluster 14	MXRA7	0.0645344	3.16535	0.00166725
Cluster 14	KIF16B	1.05191	1.55794	0.00172493
Cluster 14	CARD10	0.0322672	5.09823	0.00172698
Cluster 14	TRERNA1	0.0322672	5.09823	0.00172698
Cluster 14	LINC00426	0.0322672	5.09823	0.00172698
Cluster 14	MSRB3	0.0322672	5.09823	0.00172698
Cluster 14	CD27	0.0322672	5.09823	0.00172698
Cluster 14	TMEM25	0.0322672	5.09823	0.00172698
Cluster 14	CDKL5	0.277498	1.88524	0.00173536
Cluster 14	DSTN	2.12964	1.49379	0.00173854
Cluster 14	PRELID2	0.212964	2.19134	0.00175966
Cluster 14	CTB-113D17.1	0.593717	1.77631	0.00181938
Cluster 14	PQLC2	0.219417	1.98434	0.00190296
Cluster 14	CD8B	0.058081	3.8352	0.00191524
Cluster 14	ANKRD20A3	0.103255	3.69384	0.0019311
Cluster 14	PIM2	0.193603	2.16369	0.00198751
Cluster 14	IGSF21	0.0322672	5.09823	0.00202433
Cluster 14	CTC-548K16.1	0.0387206	4.32063	0.00202433
Cluster 14	LAMA5	0.0387206	4.32063	0.00202433
Cluster 14	CCR9	0.0387206	4.32063	0.00202433
Cluster 14	EPB41L5	0.0387206	4.32063	0.00202433
Cluster 14	PLEKHN1	0.0387206	4.32063	0.00202433
Cluster 14	WNT5A	0.0516275	3.6832	0.00204274
Cluster 14	CD38	0.61953	1.60143	0.00212177
Cluster 14	C16orf45	0.238777	1.85431	0.0021995
Cluster 14	RP1-193H18.2	0.0516275	3.51327	0.00224409
Cluster 14	BCL2A1	0.97447	1.65529	0.00238158
Cluster 14	VAC14-AS1	0.0451741	5.51327	0.0024489
Cluster 14	IL32	0.613077	2.98971	0.00246198
Cluster 14	SLC25A25-AS1	0.122615	2.51327	0.00246938
Cluster 14	GZMM	0.129069	3.65766	0.00247223
Cluster 14	KCNK15	0.0258138	5.8352	0.00283596
Cluster 14	2020-03-10	0.0258138	5.8352	0.00283596
Cluster 14	PPP4R4	0.0258138	5.8352	0.00283596
Cluster 14	TNFSF11	0.0258138	5.8352	0.00283596
Cluster 14	RP11-761N21.1	0.0258138	5.8352	0.00283596
Cluster 14	RP11-430G17.3	0.0258138	5.8352	0.00283596
Cluster 14	E2F5	0.0968016	2.46888	0.00283596
Cluster 14	KLRB1	0.322672	3.79338	0.00293635
Cluster 14	ERMP1	0.109709	2.32564	0.00307911
Cluster 14	PKP4	0.219417	1.87437	0.00313911
Cluster 14	RNFT2	0.0451741	3.70592	0.00314882
Cluster 14	RP11-108K14.12	0.0451741	3.70592	0.00314882
Cluster 14	CD247	0.0451741	3.70592	0.00314882
Cluster 14	FARP2	0.39366	1.70592	0.00322288
Cluster 14	B3GNTL1	0.258138	1.8596	0.00325714
Cluster 14	FLT3	1.84568	1.47361	0.00329469
Cluster 14	FASTKD5	0.22587	1.82521	0.00330911
Cluster 14	C2	0.0645344	2.9727	0.00331694
Cluster 14	FAM114A1	0.238777	1.807	0.00335066
Cluster 14	PELI1	0.193603	1.9439	0.00337683
Cluster 14	AC092580.4	0.0516275	3.51327	0.00343138
Cluster 14	NETO2	0.296858	1.73694	0.00343138
Cluster 14	SLC7A8	0.0516275	3.36127	0.00350043
Cluster 14	PRKCDBP	0.0516275	3.36127	0.00350043
Cluster 14	ERAP2	0.761506	1.51935	0.00350043
Cluster 14	PLEKHA2	1.1229	1.47463	0.00358286
Cluster 14	FUT8	0.3743	1.9121	0.00366927
Cluster 14	CLMN	0.0774413	3.12625	0.00372275
Cluster 14	PTK7	0.0387206	3.9987	0.0041238
Cluster 14	CXCL3	0.0645344	5.38774	0.00423405
Cluster 14	RP11-160O5.1	0.0968016	2.38399	0.00423405
Cluster 14	2020-09-11	0.826041	1.54722	0.00424458
Cluster 14	VEGFB	0.897028	1.48521	0.00426399
Cluster 14	KCNK6	4.38834	1.4022	0.00426399
Cluster 14	DAAM1	0.574356	1.57467	0.00427221
Cluster 14	ACP6	0.103255	2.31533	0.00429074
Cluster 14	ASAP1	2.94922	1.3932	0.00441648
Cluster 14	TBC1D10C	0.484008	1.57137	0.00452989
Cluster 14	TMEM229B	0.193603	1.86755	0.00458685
Cluster 14	CCPG1	1.32941	1.42049	0.00458685
Cluster 14	RAB29	1.47784	1.45789	0.00459209
Cluster 14	DENND1B	1.31005	1.43583	0.00459209
Cluster 14	TBX19	0.141976	2.03683	0.00463314
Cluster 14	MAP3K4	0.684065	1.52342	0.00473712
Cluster 14	RP11-429J17.2	0.0645344	2.88524	0.00474633
Cluster 14	BCAT1	0.329126	1.71386	0.00480288
Cluster 14	COLEC12	0.058081	3.02784	0.00497561
Cluster 14	NKG7	0.348486	2.72477	0.00500571
Cluster 14	NCKAP5	0.419474	1.61515	0.00503736
Cluster 14	LMTK2	0.0968016	2.34335	0.00506698
Cluster 14	FCRL6	0.0968016	2.34335	0.00506698
Cluster 14	RP11-25K19.1	0.367846	1.60307	0.00521423
Cluster 14	TP53RK	0.400113	1.57169	0.00521423
Cluster 14	CLASP2	0.671158	1.52016	0.00521423
Cluster 14	ZNF334	0.0516275	3.22376	0.00522073
Cluster 14	INPP5D	1.60045	1.41258	0.00539508
Cluster 14	ST3GAL2	0.425927	1.60782	0.00543016
Cluster 14	C5orf63	0.135522	2.44914	0.00548709
Cluster 14	GSPT2	0.516275	1.51327	0.00549876
Cluster 14	NRP1	0.122615	2.51327	0.0055233
Cluster 14	PADI2	0.167789	2.0587	0.00553094
Cluster 14	IDO2	0.0968016	3.12095	0.00567807
Cluster 14	CORO7	0.664704	1.48239	0.00576022
Cluster 14	ROGDI	0.793773	1.46747	0.00582718
Cluster 14	AC009133.12	0.103255	2.24318	0.00603158
Cluster 14	S100A8	1.55528	1.99751	0.00615141
Cluster 14	TRIP6	0.232324	1.73404	0.00615141
Cluster 14	TUBB6	0.271045	1.68215	0.00621887
Cluster 14	SFT2D2	2.2587	1.3585	0.00647859
Cluster 14	POLA2	0.180696	1.83209	0.00648526
Cluster 14	TRBC1	0.129069	3.81813	0.00660028
Cluster 14	SPNS1	0.477555	1.56218	0.00664221
Cluster 14	HACD2	0.664704	1.47224	0.0069582
Cluster 14	TNRC6C	0.0903482	2.3327	0.00735373
Cluster 14	TRBC2	0.116162	2.67374	0.00763167
Cluster 14	MATK	0.0516275	3.09823	0.00764609
Cluster 14	TAP2	0.742146	1.43756	0.00771797
Cluster 14	UCP2	4.76264	1.32203	0.00781766
Cluster 14	DOCK9	0.0322672	4.51327	0.00810198
Cluster 14	ZEB1-AS1	0.129069	2.23316	0.00821787
Cluster 14	MAFB	1.15517	1.5498	0.00845374
Cluster 14	AHI1	0.542089	1.54762	0.00911152
Cluster 14	PPT1	3.80108	1.30421	0.00940779
Cluster 14	CSNK1E	0.625984	1.46977	0.00949069
Cluster 14	HPS4	0.516275	1.47808	0.00950961
Cluster 14	LYRM4	1.15517	1.35407	0.00972161
Cluster 14	NLRC3	0.0322672	4.09823	0.00990362
Cluster 14	PPIC	0.0322672	4.09823	0.00990362
Cluster 14	AC006946.16	0.0258138	4.8352	0.0103446
Cluster 14	CHRNB4	0.0258138	4.8352	0.0103446
Cluster 14	SMARCA1	0.0258138	4.8352	0.0103446
Cluster 14	MYO3B	0.0258138	4.8352	0.0103446
Cluster 14	SCN7A	0.0258138	4.8352	0.0103446
Cluster 14	CARM1	0.367846	1.5447	0.0103446
Cluster 14	MYCL	1.46493	1.35039	0.0104576
Cluster 14	TXN	3.4784	1.29489	0.0106396
Cluster 14	STK17A	1.70371	1.34032	0.0107473
Cluster 14	SLCO2B1	0.0838947	2.73566	0.0108449
Cluster 14	ZNF395	0.0774413	2.40636	0.0109502
Cluster 14	RASGRP3	0.335579	1.77359	0.0110339
Cluster 14	VAV3	1.60045	1.33756	0.0111923
Cluster 14	ST3GAL5	0.593717	1.43404	0.0113422
Cluster 14	AC010226.4	0.129069	1.9987	0.0114312
Cluster 14	RP11-568N6.1	0.129069	2.02295	0.0115521
Cluster 14	USP45	0.238777	1.64226	0.0115521
Cluster 14	LPCAT1	0.232324	1.65663	0.0117859
Cluster 14	RLTPR	0.0451741	3.19134	0.0119255
Cluster 14	RP1-102E24.10	0.0451741	3.19134	0.0119255
Cluster 14	PXYLP1	0.0451741	3.19134	0.0119255
Cluster 14	DAXX	0.651798	1.38803	0.0119352
Cluster 14	GCLC	0.529182	1.50029	0.0119713
Cluster 14	LINC01374	0.0968016	2.15572	0.0119816
Cluster 14	CTA-390C10.9	0.0387206	3.51327	0.0120253
Cluster 14	TRGC2	0.0387206	3.51327	0.0120253
Cluster 14	BEND3	0.0387206	3.51327	0.0120253
Cluster 14	TPM1	0.729239	1.38038	0.0121557
Cluster 14	GFOD1	0.148429	2.48352	0.0123507
Cluster 14	NUBPL	0.761506	1.38572	0.012589
Cluster 14	MPRIP	0.277498	1.78288	0.0128051
Cluster 14	FAAH	0.0838947	2.27623	0.0128326
Cluster 14	SDC3	0.0774413	2.35573	0.0131646
Cluster 14	MYL6B	0.251684	1.58727	0.0131977
Cluster 14	LRRC16A	0.174243	1.87768	0.0134723
Cluster 14	PPARA	0.238777	1.68438	0.0145088
Cluster 14	B4GALT4	0.303312	1.59044	0.0146065
Cluster 14	ADM	0.0516275	2.87584	0.0146126
Cluster 14	ZEB1	0.464648	1.48393	0.0147999
Cluster 14	LINC00877	0.290405	1.53699	0.0149114
Cluster 14	NSMCE1	0.961563	1.31582	0.0152649
Cluster 14	XCL2	0.0516275	5.09823	0.0155373
Cluster 14	SLC2A1	0.109709	2.09823	0.0157255
Cluster 14	FNIP2	1.81987	1.29161	0.0159909
Cluster 14	BIK	0.0774413	2.30682	0.0160394
Cluster 14	CYP27A1	0.0838947	2.67677	0.0162767
Cluster 14	REEP3	1.23906	1.29034	0.0163964
Cluster 14	TMEM238	0.174243	1.69127	0.0169906
Cluster 14	AR	0.0451741	3.05384	0.0170688
Cluster 14	RP11-268J15.5	0.0451741	3.05384	0.0170688
Cluster 14	TSPAN33	1.17453	1.29088	0.0170734
Cluster 14	RAB20	0.296858	1.56006	0.0176213
Cluster 14	SMPDL3B	0.0322672	3.77631	0.0179095
Cluster 14	ALDH1A1	0.0774413	2.35573	0.0179095
Cluster 14	ENSA	2.33615	1.24974	0.0179095
Cluster 14	NAA40	0.296858	1.55216	0.018011
Cluster 14	STARD10	0.122615	1.881	0.0183209
Cluster 14	GOLGA8B	0.167789	1.6983	0.0184979
Cluster 14	COMTD1	0.335579	1.45983	0.0188982
Cluster 14	ALOX15	0.283951	1.56218	0.019063
Cluster 14	P3H2	0.154883	1.73086	0.0190974
Cluster 14	PCBP4	0.0903482	3.8352	0.0193589
Cluster 14	ANXA6	0.871215	1.33161	0.0194073
Cluster 14	DMC1	0.0193603	5.51327	0.0200658
Cluster 14	LPIN3	0.0193603	5.51327	0.0200658
Cluster 14	SLFN14	0.0193603	5.51327	0.0200658
Cluster 14	TNK1	0.0193603	5.51327	0.0200658
Cluster 14	RP11-266L9.5	0.0193603	5.51327	0.0200658
Cluster 14	DACT1	0.0193603	5.51327	0.0200658
Cluster 14	RP11-459O16.8	0.0193603	5.51327	0.0200658
Cluster 14	AF186192.1	0.0193603	5.51327	0.0200658
Cluster 14	C3orf52	0.0193603	5.51327	0.0200658
Cluster 14	TDRD10	0.0193603	5.51327	0.0200658
Cluster 14	LINC00853	0.0193603	5.51327	0.0200658
Cluster 14	RP11-214O1.3	0.0645344	3.38774	0.0200658
Cluster 14	PADI4	0.058081	3.13476	0.0200658
Cluster 14	HIST1H2BK	0.058081	2.58727	0.0203578
Cluster 14	TMEM263	0.135522	1.78288	0.0214725
Cluster 14	VDR	0.219417	1.75991	0.0216287
Cluster 14	TLR10	1.27133	1.27226	0.022232
Cluster 14	C5AR1	0.251684	3.02784	0.0223614
Cluster 14	RP11-511B23.2	0.0258138	5.8352	0.0223916
Cluster 14	HMOX1	1.94894	1.24173	0.0224763
Cluster 14	GZMH	0.0709879	3.51327	0.0228017
Cluster 14	CFI	0.148429	1.81283	0.0229507
Cluster 14	ENO4	0.0903482	2.06261	0.0231748
Cluster 14	FAM3B	0.0451741	2.92831	0.0234513
Cluster 14	ARIH2OS	0.109709	2.09823	0.0235332
Cluster 14	APOBEC3B	0.0258138	4.25024	0.0237183
Cluster 14	LRRC18	0.0258138	4.25024	0.0237183
Cluster 14	ARHGAP20	0.0258138	4.25024	0.0237183
Cluster 14	KLRD1	0.0903482	3.3327	0.0237449
Cluster 14	NCOA7	1.7876	1.24204	0.023896
Cluster 14	CYFIP2	0.342032	1.51997	0.0239119
Cluster 14	PGAP1	0.0903482	2.8966	0.0243569
Cluster 14	ITPRIPL1	0.116162	1.85431	0.0244136
Cluster 14	ACOT7	0.167789	1.6388	0.0247918
Cluster 14	TRIM32	0.0645344	2.38774	0.0249734
Cluster 14	PSMB9	5.64031	1.1864	0.0250341
Cluster 14	TC2N	0.0516275	2.6832	0.0251982
Cluster 14	APOL2	0.503368	1.35762	0.0251982
Cluster 14	AP1S3	0.212964	1.62345	0.0254642
Cluster 14	CD82	0.0516275	2.98276	0.0254803
Cluster 14	SLC11A1	0.135522	1.95033	0.0254803
Cluster 14	PTCD2	0.148429	1.68884	0.0262587
Cluster 14	LONRF1	0.3743	1.48302	0.0264281
Cluster 14	LILRB5	0.0774413	2.16932	0.0264988
Cluster 14	FKBP14	0.219417	1.55509	0.0264988
Cluster 14	FAM157C	0.0387206	3.1507	0.0268472
Cluster 14	LINC01095	0.0387206	3.1507	0.0268472
Cluster 14	ACP5	0.425927	1.35536	0.0268472
Cluster 14	FAH	0.116162	1.83046	0.0269047
Cluster 14	AC093673.5	0.561449	1.34699	0.0270772
Cluster 14	CKS2	0.735692	1.27661	0.0273675
Cluster 14	SNTB2	0.296858	1.46053	0.0273767
Cluster 14	MCOLN2	0.509822	1.31164	0.0276423
Cluster 14	SLC9A9	1.32941	1.24386	0.0276946
Cluster 14	NAGS	0.129069	1.75584	0.0277499
Cluster 14	C15orf48	1.73598	1.61998	0.027773
Cluster 14	ACADSB	0.109709	2.01077	0.0280275
Cluster 14	SOWAHA	0.0193603	5.51327	0.029875
Cluster 14	FECH	0.219417	1.55509	0.029978
Cluster 14	SNX21	0.0451741	2.81283	0.0312384
Cluster 14	ESAM	0.0451741	2.81283	0.0312384
Cluster 14	CD8A	0.0451741	3.05384	0.0322945
Cluster 14	NUDT17	0.0968016	2.70592	0.0325749
Cluster 14	GPR161	0.109709	1.82521	0.0332777
Cluster 14	IKZF3	0.103255	3.07717	0.0341636
Cluster 14	STRBP	0.283951	1.43527	0.0341757
Cluster 14	ITK	0.0451741	3.51327	0.0342031
Cluster 14	ZMYND15	0.41302	1.39098	0.0342133
Cluster 14	FAM53C	0.309765	1.42062	0.0342931
Cluster 14	SP1	0.793773	1.24347	0.0346137
Cluster 14	PPP1R12B	0.425927	1.49721	0.0350486
Cluster 14	GAGE2A	0.0516275	6.6832	0.0351073
Cluster 14	HLA-B	38.3593	1.17633	0.0352182
Cluster 14	STX3	0.60017	1.28322	0.0358434
Cluster 14	TMEM260	0.438834	1.33178	0.0369183
Cluster 14	GCHFR	0.283951	1.44288	0.0373724
Cluster 14	RP11-134G8.5	0.116162	1.7612	0.0373971
Cluster 14	UBL7	0.464648	1.28947	0.0376957
Cluster 14	KATNA1	0.548543	1.26358	0.0377047
Cluster 14	RCN2	0.884121	1.2124	0.0381648
Cluster 14	KCNJ2-AS1	0.0387206	2.9987	0.0381864
Cluster 14	RASL11A	0.0387206	2.9987	0.0381864
Cluster 14	AC074289.1	0.0387206	2.9987	0.0381864
Cluster 14	SLC25A12	0.174243	1.57916	0.0386368
Cluster 14	AMFR	0.464648	1.28947	0.0386661
Cluster 14	STK32C	0.445287	1.31164	0.0388894
Cluster 14	TAPBP	2.94922	1.14546	0.0391854
Cluster 14	RP11-1094M14.11	0.361393	1.34054	0.039589
Cluster 14	LIMA1	0.793773	1.22429	0.0397335
Cluster 14	PLTP	0.0516275	2.51327	0.0408275
Cluster 14	ABCC3	0.0516275	2.51327	0.0408275
Cluster 14	MVB12B	0.251684	1.51327	0.0409979
Cluster 14	RNF8	0.445287	1.29826	0.0413615
Cluster 14	BIRC3	1.03255	1.24242	0.0418142
Cluster 14	VCPIP1	0.813134	1.21194	0.0419563
Cluster 14	HSH2D	0.277498	1.38774	0.0420173
Cluster 14	ICAM3	1.98121	1.1507	0.0421679
Cluster 14	STAB1	0.22587	2.01077	0.0440648
Cluster 14	RAC3	0.0258138	3.8352	0.0444178
Cluster 14	FBN1	0.0258138	3.8352	0.0444178
Cluster 14	PAK6	0.0258138	3.8352	0.0444178
Cluster 14	CASC15	0.0258138	3.8352	0.0444178
Cluster 14	IFT20	2.08446	1.14145	0.0444178
Cluster 14	PIF1	0.0322672	3.29088	0.0444447
Cluster 14	SRPK1	0.522729	1.24877	0.0447641
Cluster 14	RAB32	6.25984	1.16164	0.0447641
Cluster 14	KIF2A	1.3165	1.17316	0.0455983
Cluster 14	ANKRD50	0.277498	1.57182	0.0463061
Cluster 14	FBXO25	0.329126	1.35573	0.0463468
Cluster 14	KLHDC7B	0.0709879	2.09823	0.0468031
Cluster 14	FGL2	17.8567	1.14619	0.0473858
Cluster 14	CHD6	0.929296	1.21138	0.0475622
Cluster 14	PBXIP1	0.22587	1.49337	0.0479192
Cluster 14	CSRP1	0.78732	1.20312	0.0498352
