# Supplementary material for: Cell subtypes and immune dysfunction in peritoneal fluid of endometriosis revealed by single-cell RNA-sequencing
Source: Cell Biosci. 2021 May 26;11:98. doi: 10.1186/s13578-021-00613-5 (PMC8157653; doi:10.1186/s13578-021-00613-5)
Supplement: Supplementary file 9 — Additional file 9: Table S8. List of differential genes in subtypes of T cells. [file 13578_2021_613_MOESM9_ESM.xlsx]

## Sheet: Table S8
Table S8. List of differential genes in subtypes of T cells. Related to FIG. 7g
Cluster	Gene	Mean gene expression in this cluster	Log_FC	P Value
Cluster 4	FCRL6	0.268699	4.12984	7.46895e-30
Cluster 4	FGFBP2	0.345189	5.15789	6.53033e-29
Cluster 4	ZNF683	0.387684	3.88899	4.12812e-28
Cluster 4	XCL2	0.922466	3.20232	2.2734e-27
Cluster 4	GZMH	2.23915	3.03666	2.2734e-27
Cluster 4	GZMB	0.436063	3.69929	3.11386e-24
Cluster 4	KLRC4	0.358265	3.32161	1.34077e-23
Cluster 4	TNIP3	0.179132	3.9092	1.77622e-22
Cluster 4	CCL4	2.68895	2.77829	6.17989e-22
Cluster 4	RP11-291B21.2	0.194169	3.61004	6.65226e-20
Cluster 4	KLRD1	1.4056	2.60724	8.47901e-20
Cluster 4	CD8B	1.67103	2.45238	1.24548e-18
Cluster 4	RP11-357H14.17	0.124216	3.45373	1.91803e-17
Cluster 4	CCL4L2	0.42691	3.30345	2.9106e-17
Cluster 4	PDGFD	0.0934888	3.78319	7.8107e-17
Cluster 4	CCL5	22.84	2.19332	1.66145e-16
Cluster 4	CCL3	0.30531	3.514	3.99166e-16
Cluster 4	CD8A	1.53374	2.23748	4.87077e-16
Cluster 4	PDLIM1	0.0869511	3.56388	2.6853e-15
Cluster 4	IFNG	0.321	2.91192	9.0919e-15
Cluster 4	KLRC3	0.064723	4.03473	2.386e-13
Cluster 4	ITGA1	0.527591	2.23439	5.89136e-13
Cluster 4	SLAMF7	0.384415	2.16195	1.18973e-12
Cluster 4	OASL	0.227511	2.30546	2.54608e-12
Cluster 4	HLA-DQA1	0.485749	2.07918	6.2708e-12
Cluster 4	HLA-DQA2	0.0882586	3.11577	1.11662e-11
Cluster 4	CRTAM	0.149713	2.45876	1.65522e-11
Cluster 4	AOAH	0.242548	2.27796	1.80688e-11
Cluster 4	C1orf21	0.169326	2.38771	4.99779e-11
Cluster 4	RCAN2	0.0862973	2.79408	1.05213e-10
Cluster 4	ADGRG1	0.0438024	3.96376	6.16579e-10
Cluster 4	KLRC2	0.139906	3.08844	7.4683e-10
Cluster 4	ZEB2	0.392261	1.97002	7.58608e-10
Cluster 4	PRSS23	0.0588391	3.70602	2.20858e-09
Cluster 4	HLA-DPB1	1.56185	1.67787	2.77572e-09
Cluster 4	NKG7	7.15222	1.64918	3.12054e-09
Cluster 4	PATL2	0.226857	2.08658	1.54812e-08
Cluster 4	PCAT29	0.0398798	3.34507	2.13187e-08
Cluster 4	ADRB1	0.028112	4.65766	3.31227e-08
Cluster 4	KLRK1	0.0764908	2.32598	4.79189e-08
Cluster 4	KIAA1671	0.0608004	2.84593	4.80005e-08
Cluster 4	FGR	0.0862973	2.29931	7.1162e-08
Cluster 4	LGALS1	4.27433	1.53881	7.12354e-08
Cluster 4	HLA-DRB1	1.30034	1.55316	7.5314e-08
Cluster 4	PTMS	1.07937	1.57534	9.32386e-08
Cluster 4	RP11-277P12.20	0.0379185	3.75894	1.10394e-07
Cluster 4	MT1E	0.158866	2.1066	1.10394e-07
Cluster 4	FAM49A	0.0934888	2.1587	1.9955e-07
Cluster 4	KIR3DL2	0.036611	3.70919	3.36057e-07
Cluster 4	CST7	2.2385	1.44726	4.43293e-07
Cluster 4	DTHD1	0.134022	2.02675	5.00325e-07
Cluster 4	JAKMIP1	0.172595	1.72452	6.52727e-07
Cluster 4	CMC1	0.991766	1.52539	7.10379e-07
Cluster 4	KIR2DL3	0.0339959	3.60422	7.73389e-07
Cluster 4	NMUR1	0.0673381	2.25481	8.50905e-07
Cluster 4	PTTG1	0.176517	1.69542	1.15673e-06
Cluster 4	SLF1	0.457637	1.51707	1.1717e-06
Cluster 4	TRG-AS1	0.634808	1.49005	1.22766e-06
Cluster 4	CLIC3	0.381147	1.56787	1.42725e-06
Cluster 4	XCL1	0.186324	1.93184	1.81339e-06
Cluster 4	EOMES	0.389646	1.51293	1.98365e-06
Cluster 4	TESC	0.134676	1.72179	2.86411e-06
Cluster 4	TOX2	0.0549165	2.35969	3.02512e-06
Cluster 4	HLA-DMA	0.261507	1.55107	3.17505e-06
Cluster 4	PPP2R2B	0.253008	1.55021	3.25783e-06
Cluster 4	HLA-DMB	0.14056	1.70519	5.75498e-06
Cluster 4	AC069363.1	0.036611	2.86119	6.9227e-06
Cluster 4	FASLG	0.143829	1.6642	7.04501e-06
Cluster 4	TTC38	0.0516477	2.19823	7.04501e-06
Cluster 4	APBA2	0.109179	1.78319	7.35606e-06
Cluster 4	SYT11	0.15102	1.64682	8.85477e-06
Cluster 4	CD38	0.0555703	2.30257	1.04608e-05
Cluster 4	STYK1	0.0209206	3.65766	1.06321e-05
Cluster 4	CTSW	0.860358	1.32525	1.29361e-05
Cluster 4	CRIM1	0.125523	1.68216	1.34363e-05
Cluster 4	USP28	0.294195	1.43025	1.39414e-05
Cluster 4	NCR1	0.0372648	2.73428	1.42527e-05
Cluster 4	GZMA	5.96694	1.2705	1.42869e-05
Cluster 4	PLA2G16	0.41122	1.37332	1.44497e-05
Cluster 4	PECAM1	0.204629	1.51557	1.44497e-05
Cluster 4	ATP10D	0.0882586	1.82626	1.56828e-05
Cluster 4	SMPD3	0.0810672	1.87861	1.56828e-05
Cluster 4	STK17A	2.03649	1.27038	1.70442e-05
Cluster 4	CD160	0.122908	1.7381	1.91756e-05
Cluster 4	BCAS4	0.112448	1.63286	1.98387e-05
Cluster 4	SPECC1	0.0797597	1.97082	2.58752e-05
Cluster 4	VCAM1	0.0156904	4.84209	2.91399e-05
Cluster 4	PTGDR	0.222935	1.46633	2.98542e-05
Cluster 4	APMAP	0.366764	1.34966	2.98542e-05
Cluster 4	HLA-DPA1	1.25	1.25279	3.20094e-05
Cluster 4	CD9	0.100026	1.71013	3.28895e-05
Cluster 4	SPRY2	0.0228819	3.36815	3.36235e-05
Cluster 4	CLU	0.10591	1.7396	3.63534e-05
Cluster 4	CX3CR1	0.137945	1.64075	3.78233e-05
Cluster 4	APOBEC3G	1.22189	1.25167	3.81512e-05
Cluster 4	SYTL3	0.181747	1.48946	3.81636e-05
Cluster 4	HLA-DRB5	0.357611	1.34206	3.93874e-05
Cluster 4	TP53I11	0.0745295	1.79579	5.30143e-05
Cluster 4	HLA-DRA	1.44417	1.23526	5.71596e-05
Cluster 4	TRAV21	0.0254969	3.52016	6.68578e-05
Cluster 4	CHI3L2	0.0405336	2.47507	7.52804e-05
Cluster 4	MATK	0.494248	1.25458	7.70542e-05
Cluster 4	MS4A1	0.0660305	2.01267	8.34207e-05
Cluster 4	TBCD	0.157558	1.44467	8.81686e-05
Cluster 4	GZMM	1.53832	1.19089	8.9699e-05
Cluster 4	PIF1	0.028112	2.65766	9.77003e-05
Cluster 4	GOLIM4	0.0660305	1.82626	0.000100841
Cluster 4	TRGV10	0.133369	1.50267	0.000110639
Cluster 4	KIR3DL1	0.0130754	4.59055	0.000110796
Cluster 4	LINC00152	0.581853	1.22933	0.000112763
Cluster 4	DUSP4	0.0464175	2.19823	0.000124134
Cluster 4	ATP8A1	0.194169	1.36211	0.00013277
Cluster 4	GABARAPL1	0.260853	1.30293	0.000139458
Cluster 4	TGFBR3L	0.0241894	2.86119	0.000139458
Cluster 4	SLAMF8	0.0228819	2.78319	0.00014111
Cluster 4	CD74	1.96849	1.1679	0.000145382
Cluster 4	F2R	0.234049	1.33734	0.000155723
Cluster 4	CD244	0.0640692	1.78319	0.000171038
Cluster 4	VANGL1	0.0274582	2.81714	0.000205025
Cluster 4	YBX3	0.121601	1.5163	0.000207862
Cluster 4	DZIP3	0.149059	1.39358	0.000229459
Cluster 4	RGS9	0.109833	1.46983	0.000247472
Cluster 4	HLA-DQB1	0.307925	1.23538	0.000268443
Cluster 4	ARHGAP18	0.344536	1.21472	0.000273437
Cluster 4	ARHGAP26	0.268045	1.2446	0.000276325
Cluster 4	JAKMIP2	0.147098	1.37455	0.000281398
Cluster 4	RASGEF1A	0.053609	1.87283	0.000286982
Cluster 4	CTD-2377D24.6	0.0117678	4.44616	0.000286982
Cluster 4	RAB27B	0.0464175	2.04623	0.000344233
Cluster 4	IDH2	0.388338	1.18136	0.000360441
Cluster 4	TPRG1	0.0876049	1.5746	0.000390493
Cluster 4	AGTRAP	0.272621	1.20515	0.000443218
Cluster 4	COLGALT2	0.0542627	1.89011	0.000474093
Cluster 4	SAP30	0.127485	1.38667	0.00049046
Cluster 4	RPL39L	0.0614542	1.6388	0.000521954
Cluster 4	COTL1	1.12121	1.09601	0.000580454
Cluster 4	MSC	0.0862973	1.44616	0.00063196
Cluster 4	DUSP2	0.419065	1.19374	0.000735664
Cluster 4	CEP78	0.226857	1.34655	0.000782371
Cluster 4	LYST	0.339305	1.1762	0.000805178
Cluster 4	FABP5	0.52236	1.12099	0.000805178
Cluster 4	CHST12	0.37657	1.13704	0.000844692
Cluster 4	TRGC2	1.09245	1.09502	0.000901566
Cluster 4	PLEK	0.566163	1.12207	0.000914984
Cluster 4	ITGAL	0.492941	1.10393	0.00103144
Cluster 4	LILRB1	0.0326884	2.41122	0.00105226
Cluster 4	FOXD1	0.0202668	2.8763	0.00113908
Cluster 4	KIF21A	0.386377	1.11766	0.00115337
Cluster 4	YPEL1	0.126177	1.33871	0.00117484
Cluster 4	STARD3NL	0.166711	1.26749	0.00118963
Cluster 4	ANKRD35	0.0261507	2.38586	0.0012073
Cluster 4	AC093673.5	0.135984	1.26173	0.00124305
Cluster 4	CLEC2B	1.18136	1.04256	0.00128325
Cluster 4	PLCG2	0.0679918	1.59055	0.00130818
Cluster 4	SH2D1A	0.638077	1.06705	0.00142714
Cluster 4	ZNF821	0.0411874	1.7388	0.00142714
Cluster 4	JUN	1.34872	1.06225	0.00153761
Cluster 4	ITM2C	0.24124	1.17502	0.0016101
Cluster 4	CXCR3	0.340613	1.11239	0.00161402
Cluster 4	MCTP1	0.036611	1.94366	0.0016515
Cluster 4	VNN2	0.0568778	1.70346	0.00202097
Cluster 4	SETBP1	0.0313809	2.1125	0.00202853
Cluster 4	DYRK1B	0.0666843	1.49241	0.00203604
Cluster 4	PYHIN1	1.08852	1.01929	0.0021399
Cluster 4	ITGAX	0.0326884	1.96376	0.0021399
Cluster 4	GNLY	1.75929	1.18012	0.00216814
Cluster 4	PLEKHF1	0.144483	1.19823	0.00216814
Cluster 4	METRN	0.120947	1.24553	0.00224069
Cluster 4	KIF11	0.0261507	2.38586	0.00231479
Cluster 4	CD63	1.45986	0.999462	0.00243138
Cluster 4	TRGV9	0.081721	1.44759	0.0024962
Cluster 4	MYO6	0.047725	1.70724	0.00269206
Cluster 4	TIGIT	0.387031	1.0927	0.00283298
Cluster 4	STARD9	0.0509939	1.54781	0.00287832
Cluster 4	RP11-305L7.3	0.0215743	2.70073	0.00291453
Cluster 4	DAPK2	0.0679918	1.55492	0.00319718
Cluster 4	HCST	4.42666	0.965042	0.00325635
Cluster 4	C12orf75	0.955808	0.991844	0.00329082
Cluster 4	CKAP2	0.154289	1.16811	0.00329082
Cluster 4	CENPF	0.053609	1.71529	0.00336183
Cluster 4	DGCR8	0.115063	1.30828	0.00364905
Cluster 4	IL2RB	0.462214	1.02559	0.00365017
Cluster 4	KLRC4-KLRK1	0.0209206	2.24262	0.0037335
Cluster 4	IFNL1	0.0333422	1.81121	0.00373421
Cluster 4	SLA2	0.158212	1.15726	0.00397807
Cluster 4	PRR5L	0.151674	1.15552	0.00411091
Cluster 4	CD101	0.0529552	1.60158	0.00430181
Cluster 4	HOPX	1.31407	0.971028	0.00430181
Cluster 4	RP11-305L7.1	0.0163442	2.57674	0.00431155
Cluster 4	GZMK	4.08932	0.952828	0.00465174
Cluster 4	DKFZp779M0652	0.0202668	2.19823	0.00509301
Cluster 4	RHOB	0.1909	1.1262	0.00512639
Cluster 4	LAG3	0.213128	1.06756	0.00534174
Cluster 4	RP11-47L3.1	0.0810672	1.28137	0.00555458
Cluster 4	TRAV19	0.0222281	2.32751	0.0055559
Cluster 4	CDKN3	0.0215743	2.11577	0.00564457
Cluster 4	CHN2	0.110487	1.19823	0.00569981
Cluster 4	ARAP2	0.575316	0.978412	0.00581513
Cluster 4	MT2A	0.754448	1.00122	0.00581513
Cluster 4	MEF2D	0.105257	1.18053	0.00581568
Cluster 4	ADGRG5	0.0509939	1.45762	0.00590176
Cluster 4	AC011043.1	0.0228819	2.04623	0.00612528
Cluster 4	HLA-DOA	0.0176517	2.42062	0.00620242
Cluster 4	FCGR3A	0.137945	1.17126	0.00647477
Cluster 4	RUNX3	0.693648	0.963084	0.0065338
Cluster 4	AGPAT2	0.115063	1.15804	0.0065703
Cluster 4	GAS6	0.0163442	2.57674	0.0068011
Cluster 4	APOBEC3C	0.672727	0.956359	0.00680751
Cluster 4	LINC01410	0.0215743	2.11577	0.00690767
Cluster 4	CCL3L3	0.056224	1.78319	0.00693283
Cluster 4	GGA1	0.282428	1.01981	0.00703888
Cluster 4	CES1	0.0268045	2.00558	0.00708382
Cluster 4	RAB37	0.190246	1.06613	0.00762633
Cluster 4	PEG10	0.0176517	2.42062	0.00781654
Cluster 4	SYNGR1	0.0895662	1.26236	0.00791961
Cluster 4	AC021188.4	0.016998	2.36815	0.00812049
Cluster 4	KIAA1551	1.81682	0.91288	0.00838311
Cluster 4	MXRA7	0.101334	1.1617	0.00844444
Cluster 4	PLEKHO2	0.104603	1.15411	0.008826
Cluster 4	ABI3	0.151674	1.09663	0.00887509
Cluster 4	HIST3H2BB	0.0235356	2.23776	0.00924326
Cluster 4	CYTH4	0.232088	1.04461	0.00938486
Cluster 4	TTC24	0.00784521	3.89867	0.00971059
Cluster 4	TIGAR	0.0666843	1.29977	0.00971059
Cluster 4	KIR2DL4	0.00784521	3.89867	0.00971059
Cluster 4	APOBEC3H	0.217705	1.03504	0.00974012
Cluster 4	PPP1R16B	0.0869511	1.21992	0.00974254
Cluster 4	ARHGAP9	0.219012	1.01312	0.0105865
Cluster 4	FAM179A	0.0215743	2.11577	0.0106216
Cluster 4	RARRES3	1.97242	0.887241	0.011187
Cluster 4	DENND1B	0.187631	1.01943	0.0122389
Cluster 4	RAB27A	0.499479	0.916458	0.0124789
Cluster 4	DUBR	0.0156904	2.52016	0.0126095
Cluster 4	ACP5	0.0725682	1.22422	0.0126095
Cluster 4	ASCL2	0.0248432	2.0242	0.0127996
Cluster 4	NUSAP1	0.0503401	1.48363	0.0128324
Cluster 4	GCSAM	0.04511	1.42062	0.0132829
Cluster 4	RGS1	0.312501	1.0253	0.0136821
Cluster 4	WIPI1	0.0614542	1.27623	0.0136821
Cluster 4	SNX18	0.0764908	1.27352	0.0148109
Cluster 4	IER5L	0.0470713	1.43386	0.0155259
Cluster 4	IKZF3	1.31146	0.870991	0.0155787
Cluster 4	MCOLN2	0.0712607	1.25167	0.0157192
Cluster 4	TBX21	0.143829	1.04362	0.0157192
Cluster 4	ENPP4	0.102642	1.14446	0.0157253
Cluster 4	FBXO30	0.0673381	1.22624	0.0157253
Cluster 4	RXRA	0.047725	1.40768	0.0157253
Cluster 4	ZBTB38	0.609965	0.89308	0.0164684
Cluster 4	AKAP5	0.0320346	1.67216	0.0166832
Cluster 4	VPS18	0.0313809	1.56501	0.0168992
Cluster 4	ARSD	0.0326884	1.62273	0.0172054
Cluster 4	L1CAM	0.0104603	3.28569	0.0172054
Cluster 4	TOX	0.169326	1.00143	0.0173216
Cluster 4	ITM2A	1.17351	0.867971	0.0173502
Cluster 4	MAPK1	0.406644	0.90767	0.0174387
Cluster 4	LSP1	0.968884	0.866798	0.0175556
Cluster 4	HES6	0.0235356	1.82272	0.0178387
Cluster 4	CDKN2A	0.0686456	1.25372	0.018131
Cluster 4	PRKAR1B	0.0509939	1.37273	0.0184919
Cluster 4	CD2	4.19523	0.837358	0.0203419
Cluster 4	ALOX5AP	1.37814	0.852555	0.0203979
Cluster 4	DPF3	0.0202668	2.19823	0.0208348
Cluster 4	NIN	0.420373	0.89615	0.0209578
Cluster 4	LASP1	0.312501	0.907354	0.0218029
Cluster 4	CTD-2260A17.1	0.0189593	1.93519	0.022026
Cluster 4	HERC1	0.317731	0.911688	0.0225149
Cluster 4	HIP1	0.0679918	1.42062	0.0225596
Cluster 4	STOM	0.508631	0.872971	0.0225596
Cluster 4	MSMO1	0.154943	1.00558	0.0230486
Cluster 4	DGKQ	0.0483788	1.38265	0.0231867
Cluster 4	DPYSL2	0.141868	1.01222	0.0232645
Cluster 4	GSTP1	0.884548	0.843018	0.023394
Cluster 4	FBXO32	0.139253	0.997181	0.0238921
Cluster 4	TRGV2	0.084336	1.2206	0.0239205
Cluster 4	FRMPD3	0.00719145	3.78319	0.0245124
Cluster 4	ARRDC3	0.292234	0.918121	0.0245918
Cluster 4	GPR68	0.0706069	1.23849	0.0250979
Cluster 4	JAG2	0.0241894	1.74572	0.0252804
Cluster 4	SAMD3	1.12971	0.83501	0.025688
Cluster 4	DUSP6	0.109179	1.1476	0.025688
Cluster 4	AC131056.3	0.0588391	1.31371	0.0265358
Cluster 4	TRGV7	0.0464175	1.32376	0.0265557
Cluster 4	SASH3	0.288965	0.886104	0.0276096
Cluster 4	CHSY1	0.0634155	1.16908	0.0281967
Cluster 4	RGS3	0.0640692	1.15516	0.0299011
Cluster 4	GPR18	0.0967576	1.04236	0.0301005
Cluster 4	AKTIP	0.169326	0.972669	0.0301551
Cluster 4	STK39	0.186324	0.931835	0.0309074
Cluster 4	PON2	0.0333422	1.57674	0.0309074
Cluster 4	NKX2-3	0.00653768	3.65766	0.0310522
Cluster 4	ZBP1	0.0947963	1.06613	0.0312022
Cluster 4	CDKL1	0.0235356	1.70724	0.0321857
Cluster 4	METRNL	0.134676	0.984825	0.0321857
Cluster 4	GGA2	0.156904	0.951247	0.0326532
Cluster 4	MT1F	0.128792	0.982095	0.0330187
Cluster 4	PLXDC1	0.0379185	1.38043	0.033271
Cluster 4	SLAMF6	0.198092	0.922594	0.0335664
Cluster 4	AP1S3	0.0176517	2.00558	0.0337047
Cluster 4	CLSTN3	0.0706069	1.10843	0.0337047
Cluster 4	SLC5A3	0.275236	0.891422	0.0342449
Cluster 4	SRGN	2.20385	0.798028	0.0351655
Cluster 4	BMF	0.016998	2.36815	0.0352866
Cluster 4	CASP7	0.092835	1.03617	0.0353707
Cluster 4	FAM8A1	0.112448	1.01815	0.0369707
Cluster 4	TRAV8-6	0.0104603	2.70073	0.0373522
Cluster 4	SMURF2	0.186324	0.923472	0.0373522
Cluster 4	PIK3AP1	0.115063	0.979334	0.0382573
Cluster 4	MAMLD1	0.00849898	3.00558	0.0383786
Cluster 4	TSEN54	0.187631	0.908722	0.0387887
Cluster 4	SMC4	0.243855	0.893374	0.0409774
Cluster 4	ZNF484	0.04511	1.28312	0.0428328
Cluster 4	HELLS	0.101334	1.07424	0.0439142
Cluster 4	SLC4A7	0.521707	0.82069	0.0456671
Cluster 4	NINJ2	0.0398798	1.29444	0.046168
Cluster 4	WDR63	0.00719145	3.78319	0.0464742
Cluster 4	NR4A2	0.0849898	1.06173	0.0470595
Cluster 4	KATNAL1	0.073222	1.08767	0.0475517
Cluster 4	PRKACB	0.673381	0.79443	0.0476545
Cluster 4	HIST3H2A	0.092835	1.01825	0.0476545
Cluster 4	INSIG1	0.111141	1.00137	0.0478353
Cluster 4	NAA40	0.056224	1.21491	0.0490288
Cluster 4	ADAP1	0.047725	1.23776	0.0491376
Cluster 4	FAM46C	0.100026	1.00558	0.049568
Cluster 5	MAL	0.251277	7.58967	6.34061e-38
Cluster 5	SLC4A10	0.300279	4.93927	3.80199e-31
Cluster 5	TNFRSF4	0.16239	4.79172	2.39734e-22
Cluster 5	IL7R	4.42954	2.71797	2.32888e-21
Cluster 5	CD40LG	0.403411	3.20532	1.30195e-20
Cluster 5	SOCS3	0.193159	3.6262	5.52858e-20
Cluster 5	TNFRSF18	0.169797	3.85585	1.18066e-19
Cluster 5	LTB	10.9331	2.53491	4.80161e-19
Cluster 5	TXK	0.174355	3.60443	5.6046e-18
Cluster 5	AQP3	0.360107	2.73279	2.9106e-17
Cluster 5	DPP4	0.478053	2.64565	5.49142e-17
Cluster 5	TMIGD2	0.115667	3.4742	1.78044e-16
Cluster 5	MYC	0.222788	2.83152	1.24974e-15
Cluster 5	CCR6	0.16182	3.0497	4.356e-15
Cluster 5	ADAM12	0.062107	4.99817	2.13151e-14
Cluster 5	PRSS35	0.0843288	4.43598	4.50803e-14
Cluster 5	CCR7	0.121365	3.37331	4.85068e-14
Cluster 5	B3GALT2	0.086608	3.59973	1.15836e-13
Cluster 5	IL2RA	0.0917361	4.55666	3.01394e-13
Cluster 5	CITED4	0.123644	2.66306	1.02406e-11
Cluster 5	KLRB1	5.84718	1.96517	1.22682e-11
Cluster 5	TNFRSF25	0.202845	2.37466	1.26231e-11
Cluster 5	TSPAN18	0.0398852	4.95152	2.0178e-11
Cluster 5	TRABD2A	0.0809101	2.96164	4.81244e-11
Cluster 5	NSG1	0.113958	2.59484	4.99779e-11
Cluster 5	LTK	0.0683747	3.55071	5.05844e-11
Cluster 5	RP11-1399P15.1	0.0706539	3.44563	1.0603e-10
Cluster 5	CEBPD	0.356688	2.12831	2.02607e-10
Cluster 5	TSPAN15	0.0484321	3.64307	3.46546e-10
Cluster 5	SELL	0.21538	2.30174	5.4741e-10
Cluster 5	RORC	0.0472925	3.60913	1.07645e-09
Cluster 5	SOCS2	0.174925	2.13782	2.81652e-09
Cluster 5	RTKN2	0.0894569	3.52059	3.88435e-09
Cluster 5	CD4	0.196007	2.0424	8.55575e-09
Cluster 5	TSHZ2	0.0336176	5.70866	1.54812e-08
Cluster 5	ZBTB16	0.0472925	3.19409	1.57585e-08
Cluster 5	ADTRP	0.0427342	4.46474	1.6341e-08
Cluster 5	LTA	0.144157	2.39814	2.03623e-08
Cluster 5	LL22NC03-75H12.2	0.0376061	3.54593	4.62516e-08
Cluster 5	RUNX2	0.100283	2.31518	5.80372e-08
Cluster 5	IL4I1	0.0467227	3.17681	5.80372e-08
Cluster 5	TNFSF13B	0.0900267	2.35977	7.5314e-08
Cluster 5	CCL20	0.0461529	4.15932	1.08126e-07
Cluster 5	KDSR	0.13447	2.04666	1.10394e-07
Cluster 5	OSM	0.0638164	2.62195	1.70368e-07
Cluster 5	COLQ	0.0455831	2.9717	1.72579e-07
Cluster 5	SATB1	0.416516	1.65214	2.47564e-07
Cluster 5	FOXP3	0.029629	4.52969	3.61377e-07
Cluster 5	KIF5C	0.0831892	2.14346	4.59447e-07
Cluster 5	IL23R	0.0301988	3.55666	5.87373e-07
Cluster 5	HPGD	0.233044	1.88134	5.87373e-07
Cluster 5	BLK	0.0210822	5.0497	6.96751e-07
Cluster 5	FHL1	0.0478623	2.6262	7.24079e-07
Cluster 5	CEACAM1	0.0415946	3.01122	7.87874e-07
Cluster 5	LAPTM4B	0.0319082	3.31273	8.4646e-07
Cluster 5	CMTM6	0.795426	1.50842	9.28361e-07
Cluster 5	NRIP1	0.113388	2.01936	1.26472e-06
Cluster 5	PHACTR2	0.51338	1.55267	1.36546e-06
Cluster 5	RP11-664D1.1	0.0444436	2.64612	1.46411e-06
Cluster 5	SOCS1	0.438168	1.57031	1.51066e-06
Cluster 5	ICAM2	0.247289	1.60086	1.55554e-06
Cluster 5	RP11-356J5.12	0.0438738	2.62774	1.93329e-06
Cluster 5	SLAMF1	0.354979	1.54801	2.55755e-06
Cluster 5	CTSH	0.160111	1.7714	2.66332e-06
Cluster 5	AP3M2	0.241021	1.64705	3.10193e-06
Cluster 5	CHD7	0.103702	1.85804	3.11948e-06
Cluster 5	ANK3	0.101992	2.1237	3.25783e-06
Cluster 5	CD55	0.221648	1.60175	3.30164e-06
Cluster 5	PLAC8	0.266092	1.58467	3.74439e-06
Cluster 5	SLC40A1	0.0484321	2.42068	4.35042e-06
Cluster 5	MB21D2	0.0239311	3.64307	4.86497e-06
Cluster 5	IL6R	0.0575487	2.38673	5.26315e-06
Cluster 5	DUSP5	0.0985735	1.81845	6.64386e-06
Cluster 5	CA2	0.0279197	3.86066	7.5187e-06
Cluster 5	PGAP1	0.0478623	2.51072	9.56299e-06
Cluster 5	SGK1	0.0387457	2.58837	1.06321e-05
Cluster 5	CCR2	0.153273	1.68876	1.25193e-05
Cluster 5	HAPLN3	0.0592581	2.19409	1.4041e-05
Cluster 5	TRAT1	0.589162	1.37839	1.46736e-05
Cluster 5	SVIL	0.0735028	1.86994	2.86664e-05
Cluster 5	BTBD11	0.0262103	3.7714	2.97779e-05
Cluster 5	PIM2	0.273499	1.42626	4.07477e-05
Cluster 5	RNF165	0.0182333	4.84617	4.07492e-05
Cluster 5	NR3C2	0.0444436	2.52059	4.32503e-05
Cluster 5	HSBP1L1	0.0461529	2.15932	4.59915e-05
Cluster 5	BCL2	1.06095	1.27932	4.78971e-05
Cluster 5	CHRM3-AS2	0.0501415	2.10758	4.79924e-05
Cluster 5	HRH2	0.0205124	3.42626	5.00692e-05
Cluster 5	FAM13A	0.0883173	2.04278	5.029e-05
Cluster 5	LEF1	0.157262	1.54047	6.24108e-05
Cluster 5	FXYD1	0.05413	2.13881	6.42881e-05
Cluster 5	IL23A	0.0307686	2.58313	7.52601e-05
Cluster 5	TMEM123	0.627338	1.26382	8.08599e-05
Cluster 5	LPAR6	0.208543	1.47592	8.26837e-05
Cluster 5	CD79B	0.123074	1.51893	9.54705e-05
Cluster 5	NGFRAP1	0.0341874	2.73251	9.71621e-05
Cluster 5	TRIQK	0.0193728	3.34609	0.000110796
Cluster 5	CYSLTR1	0.0529904	2.03443	0.000113403
Cluster 5	IL18RAP	0.0894569	1.71323	0.000128252
Cluster 5	CACNA2D4	0.0398852	2.14416	0.000134151
Cluster 5	CASP10	0.0507112	2.0457	0.000140307
Cluster 5	CISH	0.709388	1.22999	0.000153702
Cluster 5	IL17RE	0.018803	3.30427	0.000162802
Cluster 5	CXXC5	0.0598279	1.88584	0.000162802
Cluster 5	DUSP16	0.114528	1.55309	0.000174658
Cluster 5	NOSIP	0.471785	1.23021	0.000207862
Cluster 5	IL18R1	0.142447	1.46953	0.000237501
Cluster 5	SETD7	0.0370363	2.14573	0.000250261
Cluster 5	MEOX1	0.0165239	3.70866	0.000268443
Cluster 5	THEM4	0.181193	1.3643	0.000278338
Cluster 5	NFKBIZ	0.256975	1.33655	0.000293473
Cluster 5	APP	0.0347571	2.29654	0.000317659
Cluster 5	ICA1	0.0313384	2.4392	0.000332012
Cluster 5	PRKCA	0.132761	1.44332	0.00033244
Cluster 5	CMTM8	0.0341874	2.73251	0.000338993
Cluster 5	TLE1	0.0421644	2.03059	0.000353959
Cluster 5	RCAN3	0.524776	1.18687	0.000361775
Cluster 5	MAP3K1	0.256975	1.2821	0.000369687
Cluster 5	RP11-18H21.1	0.164099	1.40684	0.000389212
Cluster 5	IKZF4	0.0364665	2.23918	0.000389212
Cluster 5	RNF157	0.186321	1.33914	0.000450669
Cluster 5	ME1	0.0353269	2.19409	0.000467675
Cluster 5	P2RY14	0.0284895	2.30427	0.000621118
Cluster 5	NPDC1	0.0609674	1.69868	0.000640062
Cluster 5	FMN1	0.0410248	1.9916	0.000662611
Cluster 5	LST1	0.356688	1.22991	0.000670788
Cluster 5	AC018816.3	0.0307686	2.41321	0.000726382
Cluster 5	INF2	0.0307686	2.1237	0.000890511
Cluster 5	BEX2	0.0638164	1.62195	0.00100091
Cluster 5	TESPA1	0.117377	1.38673	0.001106
Cluster 5	SCRN1	0.0284895	2.4742	0.00111287
Cluster 5	ADAM19	0.167518	1.26488	0.00112566
Cluster 5	RPLP0	5.97709	1.04424	0.00115337
Cluster 5	IRF4	0.0638164	1.66775	0.00116057
Cluster 5	CD28	0.172076	1.23759	0.0013775
Cluster 5	NEFL	0.010826	4.1237	0.00140862
Cluster 5	IL1R1	0.0176635	3.21681	0.00170431
Cluster 5	AC133644.2	0.210822	1.26023	0.00216814
Cluster 5	GNA15	0.0205124	2.6893	0.00243697
Cluster 5	RGS16	0.0262103	2.35636	0.00246272
Cluster 5	TIAM1	0.0484321	1.83572	0.00283298
Cluster 5	MATN2	0.010826	4.1237	0.00288286
Cluster 5	FANK1	0.0131052	4.38673	0.00288286
Cluster 5	UBXN10-AS1	0.0182333	2.52424	0.00305111
Cluster 5	TRADD	0.518508	1.03317	0.00331924
Cluster 5	S1PR1	0.159541	1.16801	0.00369292
Cluster 5	IRS2	0.0267801	2.06481	0.00397807
Cluster 5	SERINC5	0.131621	1.25036	0.00401651
Cluster 5	TPBG	0.0136749	3.44563	0.00406363
Cluster 5	RIC3	0.0518508	1.51798	0.00418066
Cluster 5	CFH	0.0450133	1.66427	0.00431155
Cluster 5	LGALS3BP	0.0393155	1.68313	0.00431628
Cluster 5	SAMD12	0.0210822	2.24234	0.00500257
Cluster 5	SLC16A10	0.0125354	3.32533	0.00504245
Cluster 5	MAF	0.610814	1.00812	0.00551203
Cluster 5	FURIN	0.0666653	1.47496	0.00564457
Cluster 5	SLC39A8	0.0695143	1.35197	0.00569981
Cluster 5	FHIT	0.0222218	2.1237	0.00581513
Cluster 5	EDA	0.00911663	3.88923	0.00600537
Cluster 5	LIF	0.0113958	4.19409	0.00601711
Cluster 5	FAM65B	1.22676	0.960189	0.00637081
Cluster 5	FLT3LG	0.218229	1.06481	0.00646494
Cluster 5	KIT	0.00968642	3.9717	0.00652962
Cluster 5	SPG20	0.0717934	1.2986	0.00702019
Cluster 5	PRDM1	0.556114	0.989152	0.00788016
Cluster 5	SESN3	0.234183	1.19365	0.00828825
Cluster 5	KIAA0895L	0.0159541	2.65975	0.00839403
Cluster 5	SNX9	0.0575487	1.38673	0.00852024
Cluster 5	NCR3	0.381189	1.00491	0.0102759
Cluster 5	EPHX2	0.0227916	1.9894	0.0110127
Cluster 5	SPINT2	0.0484321	1.58418	0.0119867
Cluster 5	RALGPS2	0.0159541	2.33782	0.0126133
Cluster 5	HYI	0.0239311	2.05811	0.012957
Cluster 5	RRS1	0.086608	1.17652	0.0130514
Cluster 5	CYTH3	0.0387457	1.51798	0.0131478
Cluster 5	BEX5	0.0398852	1.49209	0.0132445
Cluster 5	CRYBG3	0.0199426	2.16434	0.0136821
Cluster 5	CREM	0.184042	1.05416	0.014211
Cluster 5	ITGA6	0.145866	1.07948	0.0146663
Cluster 5	FBLN7	0.010826	3.1237	0.0157192
Cluster 5	MAP1A	0.010826	3.1237	0.0157192
Cluster 5	NR1D1	0.0370363	1.59824	0.0174989
Cluster 5	XBP1	0.552696	0.90492	0.0187893
Cluster 5	PHLDA2	0.0148145	2.9717	0.0188861
Cluster 5	TMEM177	0.0256405	1.74037	0.0201469
Cluster 5	RP11-119D9.1	0.0136749	3.44563	0.0206392
Cluster 5	ABLIM1	0.13561	1.03021	0.0211384
Cluster 5	KLF2	2.05181	0.868161	0.0211481
Cluster 5	FBXL8	0.062107	1.22558	0.0212939
Cluster 5	GNPDA1	0.137319	1.02019	0.0215543
Cluster 5	GPR146	0.00968642	2.9717	0.0223053
Cluster 5	CHST2	0.0119656	2.67624	0.0226812
Cluster 5	SNHG8	0.585174	0.876658	0.0228892
Cluster 5	LDHB	1.49	0.849996	0.0230703
Cluster 5	ZC2HC1A	0.0364665	1.57621	0.0239205
Cluster 5	IGF1R	0.0182333	2.03881	0.0245918
Cluster 5	ZBTB18	0.0222218	1.95377	0.0252804
Cluster 5	PIM1	0.876336	0.858167	0.0252988
Cluster 5	ANK1	0.00740726	3.60913	0.0252988
Cluster 5	IFNG-AS1	0.0848986	1.17261	0.0257068
Cluster 5	ACTN1	0.0239311	1.90611	0.0270293
Cluster 5	CYLD	1.03759	0.853359	0.0274605
Cluster 5	LRRN3	0.0170937	2.171	0.0278859
Cluster 5	TRBV6-2	0.0193728	2.34609	0.028441
Cluster 5	FAM171A1	0.0131052	2.38673	0.0291896
Cluster 5	ARID5B	0.40569	0.895825	0.0298393
Cluster 5	IGFBP3	0.0546998	1.31422	0.0303024
Cluster 5	CFAP36	0.16125	0.962834	0.0317916
Cluster 5	ADI1	0.16125	0.962834	0.0327892
Cluster 5	RNF207	0.00911663	2.88923	0.0335563
Cluster 5	ZFYVE9	0.00911663	2.88923	0.0335563
Cluster 5	IER3	0.0917361	1.07553	0.0337047
Cluster 5	PCDH9	0.0148145	4.55666	0.0355384
Cluster 5	SH3YL1	0.128203	1.00724	0.0380655
Cluster 5	BACH2	0.0370363	1.52424	0.0383803
Cluster 5	FAM184A	0.018803	2.08188	0.0389511
Cluster 5	ZNF462	0.0119656	4.2612	0.0391264
Cluster 5	RP11-299P2.2	0.0165239	2.1237	0.0393541
Cluster 5	PDIA5	0.00683747	3.50221	0.040952
Cluster 5	SRPX	0.00683747	3.50221	0.040952
Cluster 5	ARHGAP5	0.140738	1.00108	0.0417358
Cluster 5	GRASP	0.0125354	2.32533	0.0419675
Cluster 5	IL26	0.0125354	2.32533	0.0419675
Cluster 5	MAST4	0.0854684	1.04018	0.042628
Cluster 5	PTGER2	0.359537	0.852886	0.0435874
Cluster 5	USP13	0.0484321	1.22804	0.0453015
Cluster 5	FRMD4B	0.155552	0.969066	0.0456478
Cluster 5	PTPN13	0.0170937	1.94861	0.0459526
Cluster 5	IGFBP4	0.0182333	1.84617	0.0498427
Cluster 5	SPOCK2	0.721353	0.807476	0.0499516
