# Supplementary material for: Cell subtypes and immune dysfunction in peritoneal fluid of endometriosis revealed by single-cell RNA-sequencing
Source: Cell Biosci. 2021 May 26;11:98. doi: 10.1186/s13578-021-00613-5 (PMC8157653; doi:10.1186/s13578-021-00613-5)
Supplement: Supplementary file 10 — Additional file 10: Table S9. List of differential genes in subtypes of mast cells. [file 13578_2021_613_MOESM10_ESM.xlsx]

## Sheet: Table S9
Table S9. List of differential genes in subtypes of mast cells. Related to Fig. 7i
Cluster	Gene	Mean gene expression in the cluste	Log_FC	P Value
Cluster 13	TPSB2	2.11968e-05	14.4037	4.49441
Cluster 13	CTSG	5.03842e-05	3.70435	6.85808
Cluster 13	TPSAB1	0.000152462	5.55808	4.27312
Cluster 13	HPGDS	0.000192675	4.58456	4.16542
Cluster 13	RGS13	0.000700627	1.09793	5.10652
Cluster 13	KIT	0.000997037	1.07305	5.07354
Cluster 13	PEBP1	0.00110516	1.4805	3.9518
Cluster 13	LGALS3	0.00231529	3.59549	3.49316
Cluster 13	HPGD	0.00390044	14.7801	3.20968
Cluster 13	SDPR	0.00781633	0.646939	4.34628
Cluster 13	VIM	0.00997485	18.6928	2.73287
Cluster 13	RP11-354E11.2	0.0129051	0.805564	3.66128
Cluster 13	CD52	0.0169666	2.18964	2.93047
Cluster 13	RPS4X	0.0306068	11.0228	2.3644
Cluster 13	S100A4	0.0309062	18.3413	2.37051
Cluster 13	C4orf48	0.0363244	0.951747	2.90101
Cluster 13	CD99	0.0401874	0.786902	3.04264
Cluster 13	SERPINB1	0.0430361	2.53488	2.72638
Cluster 13	RPL10	0.0448082	18.4004	2.22705
Cluster 13	CALB2	0.0458535	0.444771	3.80884
Cluster 13	FCER1G	0.0464374	3.99049	2.32149
Cluster 16	CLC	2.92354e-83	42.8461	13.7087
Cluster 16	CXCR4	3.76201e-33	5.19945	8.67397
Cluster 16	MS4A3	8.85785e-31	4.04767	7.50793
Cluster 16	FAM101B	2.65906e-24	2.96171	7.54695
Cluster 16	RUNX1	5.45954e-22	4.27803	5.63962
Cluster 16	NCF1	2.7056e-18	2.89589	5.66689
Cluster 16	AKAP12	1.26066e-17	1.84284	7.19397
Cluster 16	SELL	7.00322e-17	1.71121	6.50404
Cluster 16	RAB31	7.34968e-17	2.56682	5.27255
Cluster 16	PIM1	8.99334e-17	2.73135	5.36108
Cluster 16	RGS2	2.08946e-14	4.80455	4.60656
Cluster 16	CSF2RB	5.13334e-10	3.15916	3.71307
Cluster 16	IL3RA	1.43555e-09	1.21759	5.60901
Cluster 16	ATP10D	1.53953e-09	1.31632	4.71864
Cluster 16	NFIL3	5.2395e-09	0.954329	6.68301
Cluster 16	CCR3	5.81861e-09	0.592342	7.60901
Cluster 16	SEMA3C	6.10277e-09	0.559434	7.53101
Cluster 16	FAM65B	8.23302e-09	1.11887	4.49037
Cluster 16	CR1	2.51886e-08	0.822697	5.47656
Cluster 16	TCN1	2.87294e-08	0.822697	8.06152
Cluster 16	DUSP6	2.8934e-08	3.68568	3.72183
Cluster 16	KLF5	5.08073e-08	0.592342	7.60901
Cluster 16	OSM	5.08073e-08	1.21759	5.28708
Cluster 16	MAPK14	5.08073e-08	1.15178	4.20908
Cluster 16	TMEM164	5.3284e-08	0.691066	5.49859
Cluster 16	IKZF2	5.3284e-08	0.954329	4.94605
Cluster 16	MMP25	1.05047e-07	0.493618	7.36108
Cluster 16	JAK2	3.00133e-07	1.02014	4.66064
Cluster 16	GATA2	3.00774e-07	7.56881	2.74116
Cluster 16	APOBEC3A	4.07117e-07	0.427803	7.16844
Cluster 16	LIMD2	4.92123e-07	1.34922	3.94605
Cluster 16	MXD1	4.92571e-07	0.855605	5.53101
Cluster 16	FAM117A	6.37872e-07	0.756881	4.77612
Cluster 16	RGS18	8.42862e-07	1.15178	4.72365
Cluster 16	ETS1	1.04519e-06	0.691066	5.23555
Cluster 16	GNG2	2.2234e-06	1.34922	3.29397
Cluster 16	NAMPT	4.27353e-06	1.57958	3.51636
Cluster 16	SORL1	4.60922e-06	0.789789	4.54551
Cluster 16	PAG1	7.65597e-06	1.77703	3.12008
Cluster 16	CLINT1	7.93637e-06	1.84284	3.26324
Cluster 16	HSH2D	1.06514e-05	0.394895	7.06152
Cluster 16	CCR2	1.26751e-05	0.493618	6.36108
Cluster 16	CCND3	1.26751e-05	1.15178	3.28308
Cluster 16	MYH9	1.26751e-05	2.27064	3.16844
Cluster 16	IL17RA	1.32392e-05	1.05305	3.76162
Cluster 16	USP15	1.93501e-05	1.54667	3.03916
Cluster 16	SCGB3A2	2.14536e-05	0.493618	7.36108
Cluster 16	CFD	2.79705e-05	2.23774	3.07729
Cluster 16	TTLL7	2.88549e-05	0.658158	4.16844
Cluster 16	RP11-160E2.6	2.88876e-05	0.592342	4.60901
Cluster 16	S1PR1	3.28457e-05	0.361987	5.94605
Cluster 16	TP53INP1	3.89649e-05	0.723974	4.56272
Cluster 16	ADD3	4.39231e-05	1.31632	3.32632
Cluster 16	CACNG8	6.46108e-05	0.329079	6.82052
Cluster 16	BAZ2B	7.79904e-05	1.15178	3.28308
Cluster 16	FCER1A	9.60445e-05	4.67292	2.59022
Cluster 16	EGR1	0.000104959	1.41504	5.49859
Cluster 16	ADAM8	0.000104959	0.46071	4.68301
Cluster 16	MED13L	0.000104959	0.789789	3.75701
Cluster 16	BIN2	0.000230048	1.02014	3.15163
Cluster 16	PNPLA2	0.000236445	0.427803	4.36108
Cluster 16	SOCS1	0.000262404	0.526526	4.86358
Cluster 16	RALGAPA2	0.000293314	0.493618	4.55373
Cluster 16	NFE2	0.000298809	0.62525	3.77612
Cluster 16	SSFA2	0.000352564	0.691066	3.23555
Cluster 16	RAB27A	0.000359291	0.822697	3.41767
Cluster 16	BIRC3	0.000364024	0.987237	3.79172
Cluster 16	CA8	0.000378591	0.263263	6.53101
Cluster 16	GNA13	0.000401494	0.658158	3.7534
Cluster 16	PNRC1	0.000401494	2.23774	2.39279
Cluster 16	FRY	0.000403294	0.46071	4.26797
Cluster 16	MAF	0.0004147	1.44795	2.87566
Cluster 16	MAX	0.000473276	0.987237	2.95773
Cluster 16	VCPIP1	0.000486283	0.493618	4.19116
Cluster 16	PREX1	0.000566042	0.493618	4.36108
Cluster 16	TMEM154	0.000598903	2.23774	2.26994
Cluster 16	DGKD	0.000656778	0.394895	4.7396
Cluster 16	LPGAT1	0.000658905	0.822697	3.01713
Cluster 16	MBOAT2	0.000791256	0.329079	5.23555
Cluster 16	RP11-13A1.1	0.000889816	0.329079	6.82052
Cluster 16	LINC00936	0.000929214	0.46071	4.46062
Cluster 16	OSBPL1A	0.000929214	0.559434	3.94605
Cluster 16	JAK1	0.000929214	1.51376	2.40788
Cluster 16	CEBPB	0.000929214	2.53391	2.30664
Cluster 16	ARRDC3	0.000957751	0.62525	3.43508
Cluster 16	VCAN	0.000965963	0.691066	5.01316
Cluster 16	AKR1C3	0.000981871	0.296171	6.68301
Cluster 16	RP3-333A15.1	0.0010556	0.296171	5.68301
Cluster 16	RCSD1	0.00106594	0.592342	3.08545
Cluster 16	IER2	0.00106607	2.33646	2.31184
Cluster 16	RASGRP3	0.00106785	0.329079	5.23555
Cluster 16	EVI2B	0.00106785	1.64539	2.3753
Cluster 16	CYTIP	0.00116444	0.658158	3.84651
Cluster 16	MGEA5	0.00125901	1.11887	2.65748
Cluster 16	PRNP	0.00136441	1.6783	2.28016
Cluster 16	SMCHD1	0.00184055	1.11887	2.76245
Cluster 16	GNAQ	0.00195027	1.64539	2.50995
Cluster 16	HDC	0.00195027	2.9288	2.19473
Cluster 16	KLF6	0.00196492	2.96171	2.10733
Cluster 16	CKAP4	0.00212564	0.526526	3.86358
Cluster 16	IER5	0.00221609	0.756881	3.55373
Cluster 16	RP6-159A1.4	0.00221609	0.888513	3.31046
Cluster 16	HLX	0.0022805	0.361987	5.36108
Cluster 16	DUSP1	0.00229919	1.44795	2.66311
Cluster 16	CRIM1	0.00265735	0.296171	5.68301
Cluster 16	BTG1	0.00267081	3.3566	2.14069
Cluster 16	DDX5	0.00268141	5.19945	1.9325
Cluster 16	EPAS1	0.00286213	0.427803	3.468
Cluster 16	VPS53	0.00286213	0.592342	3.43909
Cluster 16	C5AR2	0.00291905	0.361987	4.62412
Cluster 16	NLK	0.00318939	0.46071	3.80854
Cluster 16	RELA	0.00325434	0.427803	3.58348
Cluster 16	EPB41	0.00329954	0.46071	3.56753
Cluster 16	CLK1	0.00345131	0.987237	2.58736
Cluster 16	RB1CC1	0.00390044	0.723974	2.67519
Cluster 16	CORO1A	0.00390044	0.987237	2.43264
Cluster 16	OLIG1	0.00390066	0.197447	6.16844
Cluster 16	PGD	0.00398273	0.62525	3.09805
Cluster 16	SUN2	0.00401952	0.559434	3.28308
Cluster 16	HEXIM1	0.00401952	0.723974	2.97776
Cluster 16	CDC42SE1	0.00401952	1.05305	2.40548
Cluster 16	IRF2BP2	0.00401952	1.34922	2.26155
Cluster 16	NLRP3	0.00476857	0.329079	4.82052
Cluster 16	SMAD5	0.00476857	0.559434	3.07158
Cluster 16	FOXN2	0.00476857	0.921421	2.89714
Cluster 16	USP3	0.00476857	0.658158	2.84651
Cluster 16	CACNG6	0.00492019	0.197447	6.16844
Cluster 16	KMT2C	0.00492019	0.822697	2.44681
Cluster 16	THSD7A	0.00538902	0.197447	6.16844
Cluster 16	RAB3D	0.00539482	0.427803	3.58348
Cluster 16	MAP3K1	0.00539482	0.756881	2.99185
Cluster 16	CYLD	0.00539482	0.921421	2.66448
Cluster 16	HGF	0.00603209	0.394895	3.7396
Cluster 16	CHST11	0.00616656	0.526526	3.12662
Cluster 16	PCNX	0.0062385	0.559434	3.07158
Cluster 16	NLRC5	0.00636951	0.361987	4.36108
Cluster 16	KLF2	0.00636951	3.38951	1.90671
Cluster 16	RSRP1	0.00660138	1.51376	2.10832
Cluster 16	ABHD5	0.00664963	0.296171	4.09805
Cluster 16	GAB2	0.00674137	0.230355	5.36108
Cluster 16	APAF1	0.00690333	0.46071	3.26797
Cluster 16	CEBPA	0.00713082	0.427803	3.468
Cluster 16	CHD2	0.00731671	0.46071	3.68301
Cluster 16	HLA-A	0.00734075	7.40427	1.71366
Cluster 16	NLRC3	0.00751636	0.329079	4.82052
Cluster 16	CDC5L	0.00794822	0.691066	2.82052
Cluster 16	ATP8B4	0.00796905	0.394895	3.47656
Cluster 16	AGTPBP1	0.00853335	0.526526	2.92498
Cluster 16	CASP3	0.0087287	0.46071	3.26797
Cluster 16	SMPD4	0.0088184	0.263263	4.20908
Cluster 16	AFTPH	0.00886526	0.723974	2.71472
Cluster 16	ATM	0.00886526	0.921421	2.6955
Cluster 16	PAPOLA	0.00893478	1.08596	2.05623
Cluster 16	ITGB8	0.0089976	0.263263	5.53101
Cluster 16	HPS3	0.0107878	0.394895	3.36108
Cluster 16	OGFRL1	0.0107878	0.62525	2.77612
Cluster 16	MNDA	0.0107878	1.44795	2.62412
Cluster 16	FNBP1L	0.0110035	0.329079	3.82052
Cluster 16	GMCL1	0.0111345	0.329079	4.01316
Cluster 16	TCP11L2	0.0113189	0.230355	4.36108
Cluster 16	PHF12	0.0113549	0.394895	3.47656
Cluster 16	TRIM33	0.0113549	0.658158	2.70901
Cluster 16	SCCPDH	0.0113549	0.855605	2.47212
Cluster 16	DDX17	0.0113549	1.77703	2.15376
Cluster 16	ZFP36	0.0116165	0.921421	2.31217
Cluster 16	CXCL8	0.011745	0.296171	6.68301
Cluster 16	GPAT3	0.0118789	0.559434	2.88715
Cluster 16	KAT6A	0.0126735	0.559434	2.83057
Cluster 16	KDM5A	0.0127679	0.691066	2.46296
Cluster 16	SP110	0.0127917	0.46071	3.26797
Cluster 16	CHD7	0.0127917	0.62525	2.72882
Cluster 16	CRISPLD2	0.0128486	0.164539	5.94605
Cluster 16	MEX3C	0.0128486	0.361987	3.48661
Cluster 16	ACTR2	0.0129905	2.0732	1.76117
Cluster 16	SELPLG	0.0132381	0.658158	2.70901
Cluster 16	HLA-E	0.0135083	4.08058	1.66509
Cluster 16	TUBA4A	0.0138761	0.263263	4.20908
Cluster 16	CCNA1	0.0142658	0.230355	5.36108
Cluster 16	TET2	0.0142658	0.559434	2.88715
Cluster 16	IL4	0.014572	0.197447	6.16844
Cluster 16	PICALM	0.0146415	0.789789	2.54551
Cluster 16	TMX4	0.0146415	0.756881	2.36108
Cluster 16	KIAA1551	0.0147868	0.987237	2.56039
Cluster 16	PSMA3-AS1	0.0151734	0.691066	2.57259
Cluster 16	PDLIM5	0.0156312	0.756881	2.62412
Cluster 16	JAML	0.0157605	0.46071	3.56753
Cluster 16	JADE1	0.0161916	0.493618	3.19116
Cluster 16	EDEM3	0.0164512	0.427803	3.36108
Cluster 16	RAD21	0.0165907	0.987237	2.186
Cluster 16	CD244	0.0169666	0.164539	5.94605
Cluster 16	STX7	0.0169666	0.855605	2.53101
Cluster 16	CD200R1	0.0169666	0.559434	2.53101
Cluster 16	KLHL24	0.0174498	0.361987	3.24561
Cluster 16	AZI2	0.017566	0.62525	3.59555
Cluster 16	NBPF14	0.0178548	0.230355	4.03916
Cluster 16	TATDN2	0.0179015	0.164539	4.94605
Cluster 16	ZFAND5	0.0179015	0.954329	2.13869
Cluster 16	C6orf62	0.0179259	0.723974	2.26994
Cluster 16	PAPSS1	0.019419	0.658158	2.32714
Cluster 16	ZSCAN29	0.0198161	0.197447	5.16844
Cluster 16	RHOB	0.0199014	0.658158	2.62412
Cluster 16	UBR2	0.019924	0.46071	2.94605
Cluster 16	LPCAT2	0.0199679	1.05305	2.17666
Cluster 16	BTG2	0.0203193	1.41504	2.03916
Cluster 16	MDM4	0.0208502	0.756881	2.36108
Cluster 16	GALNT10	0.0211474	0.329079	3.49859
Cluster 16	CAP1	0.0213726	2.79717	1.6478
Cluster 16	DCN	0.0215498	0.164539	5.94605
Cluster 16	NHSL2	0.0219127	0.329079	3.49859
Cluster 16	GON4L	0.0219127	0.394895	2.97406
Cluster 16	RICTOR	0.0219127	0.46071	2.87566
Cluster 16	MYO1F	0.0219127	0.822697	2.47656
Cluster 16	CD69	0.0219127	1.18468	2.30375
Cluster 16	EIF4G2	0.0219127	1.71121	1.8036
Cluster 16	FMNL1	0.0219913	0.559434	2.62412
Cluster 16	RANBP2	0.0222717	0.592342	2.43909
Cluster 16	STK17B	0.0224846	0.921421	2.04914
Cluster 16	CCDC88B	0.0231451	0.361987	3.48661
Cluster 16	KMT2A	0.0233815	0.789789	2.25005
Cluster 16	OSBPL11	0.0239462	0.296171	2.87566
Cluster 16	PPM1K	0.0248175	0.329079	3.36108
Cluster 16	IRF1	0.0251735	1.05305	2.19602
Cluster 16	CXCR1	0.0253562	0.131632	5.68301
Cluster 16	TBL1X	0.0257621	0.263263	4.20908
Cluster 16	GRPEL2	0.0257861	0.164539	5.94605
Cluster 16	PELI2	0.0262263	0.230355	4.77612
Cluster 16	TOB1	0.0262263	0.592342	2.36108
Cluster 16	GCSAML	0.0262263	1.90866	1.84285
Cluster 16	CCNL1	0.0264625	1.11887	2.30054
Cluster 16	TRIM64B	0.0266655	0.164539	5.94605
Cluster 16	UBQLN2	0.0266655	0.329079	3.36108
Cluster 16	PHIP	0.0273225	0.888513	2.14607
Cluster 16	PTP4A2	0.027514	1.90866	1.72016
Cluster 16	UBE4A	0.0276138	0.263263	3.36108
Cluster 16	RBM12	0.0276868	0.329079	3.36108
Cluster 16	FOXO1	0.0279125	0.197447	4.58348
Cluster 16	RCHY1	0.0279125	0.329079	3.23555
Cluster 16	CD55	0.028217	0.855605	2.44355
Cluster 16	CREBBP	0.0291539	0.361987	3.13869
Cluster 16	TSPYL1	0.0295315	0.526526	2.49435
Cluster 16	USF3	0.0296344	0.296171	3.87566
Cluster 16	RP5-1171I10.5	0.0296986	0.361987	3.24561
Cluster 16	FNDC3B	0.0299823	0.46071	2.94605
Cluster 16	INPP5A	0.0303192	0.296171	4.09805
Cluster 16	KDM7A	0.0303192	0.263263	3.72365
Cluster 16	NBR1	0.0311888	0.394895	3.06152
Cluster 16	HELZ2	0.0320227	0.230355	4.03916
Cluster 16	PLEKHA2	0.0320227	0.62525	2.59555
Cluster 16	LFNG	0.0320227	0.526526	2.49435
Cluster 16	CYB5R4	0.0325793	0.493618	2.36108
Cluster 16	SLC2A3	0.0332769	1.2505	1.91857
Cluster 16	GK5	0.0343448	0.329079	3.82052
Cluster 16	MBNL1	0.0343448	1.21759	1.93659
Cluster 16	PPP1R12A	0.0347252	1.15178	1.90165
Cluster 16	VPS13B	0.0348818	0.263263	3.53101
Cluster 16	TMPO	0.0357062	0.723974	2.12976
Cluster 16	IDS	0.0358467	1.02014	2.17126
Cluster 16	UTRN	0.03722	0.427803	2.70901
Cluster 16	RP11-452H21.4	0.0373133	0.131632	5.68301
Cluster 16	RP11-704M14.1	0.0373133	0.131632	5.68301
Cluster 16	PPP1R21	0.0373133	0.361987	3.36108
Cluster 16	TLE4	0.0378214	0.526526	2.49435
Cluster 16	NABP1	0.037878	0.493618	2.55373
Cluster 16	AGO4	0.0382336	0.263263	3.72365
Cluster 16	TRAF3IP3	0.0383122	0.62525	2.22358
Cluster 16	TMEM131	0.0385411	0.427803	3.16844
Cluster 16	CXCR2	0.0386666	0.131632	5.68301
Cluster 16	SMAD1	0.0386666	0.197447	5.16844
Cluster 16	SSX2IP	0.0386666	0.230355	3.77612
Cluster 16	SLC7A8	0.0386666	0.427803	3.70901
Cluster 16	ALMS1	0.0388742	0.197447	5.16844
Cluster 16	TNPO1	0.0388742	0.493618	2.66064
Cluster 16	GABPB1	0.0398202	0.691066	2.49859
Cluster 16	CREBRF	0.0398202	0.756881	2.24561
Cluster 16	HELB	0.0408582	0.296171	3.68301
Cluster 16	CDC42SE2	0.0409911	0.658158	2.29397
Cluster 16	TRAT1	0.0414223	0.164539	4.94605
Cluster 16	SNX20	0.0414815	0.296171	3.22358
Cluster 16	CCDC126	0.0414815	0.296171	3.09805
Cluster 16	WWP1	0.0416101	0.46071	3.09805
Cluster 16	PLD3	0.0425578	0.46071	2.80854
Cluster 16	RP11-50I19.2	0.0427513	0.197447	4.58348
Cluster 16	NLRP12	0.0428837	0.131632	5.68301
Cluster 16	FAM19A2	0.0429613	0.164539	5.94605
Cluster 16	PADI4	0.0433014	0.230355	3.77612
Cluster 16	SETD2	0.0436054	0.493618	2.6062
Cluster 16	DLGAP1-AS3	0.0438193	0.131632	5.68301
Cluster 16	GPR183	0.0438193	0.296171	3.51309
Cluster 16	ZFYVE16	0.0448082	0.46071	2.74441
Cluster 16	HK3	0.0451676	0.263263	3.72365
Cluster 16	BASP1	0.0451676	0.822697	2.06152
Cluster 16	RNF103	0.0454164	0.263263	3.36108
Cluster 16	REPS1	0.0458535	0.263263	2.94605
Cluster 16	WHSC1L1	0.0458535	0.62525	2.36108
Cluster 16	PNRC2	0.0458535	0.658158	2.16844
Cluster 16	ADGRE5	0.0458535	0.691066	2.12008
Cluster 16	NLRP1	0.0459321	0.197447	4.16844
Cluster 16	SOS2	0.0459321	0.559434	2.53101
Cluster 16	NCOA3	0.0459321	0.427803	2.52458
Cluster 16	BIRC2	0.0459321	0.526526	2.44855
Cluster 16	SLC9A3R1	0.0459321	0.592342	2.39956
Cluster 16	GPATCH2L	0.0459321	0.658158	2.22984
Cluster 16	MEGF6	0.0464374	0.131632	5.68301
Cluster 16	MIR4435-2HG	0.0464374	0.62525	1.95509
Cluster 16	NCOR1	0.0464915	0.987237	1.82343
Cluster 16	MPZL3	0.0466122	0.131632	5.68301
Cluster 16	RNF24	0.0466609	0.230355	3.77612
Cluster 16	ALOX5AP	0.0474476	3.85022	1.45909
Cluster 16	BIRC6	0.0490513	0.526526	2.27862
Cluster 16	FBXO11	0.0499571	0.526526	2.44855
Cluster 16	ZNF644	0.0499722	0.361987	2.62412
